# Supplementary material for: Taxonomic revision of the Afrotropical hover fly genus Senaspis Macquart (Diptera, Syrphidae)
Source: Zookeys. 2020 Dec 14;1003:83–160. doi: 10.3897/zookeys.1003.56557 (PMC7752890; doi:10.3897/zookeys.1003.56557)
Supplement: XML Treatment for Senaspis [file zookeys.1003.56557-treatment1.xml]

<!DOCTYPE tp:taxon-treatment
  PUBLIC "-//TaxonX//DTD Taxonomic Treatment Publishing DTD v0 20100105//EN" "tax-treatment-NSO.dtd">
<tp:taxon-treatment xmlns:tp="http://www.plazi.org/taxpub"><tp:treatment-meta><kwd-group><label>Taxon classification</label><kwd><named-content xmlns:xlink="http://www.w3.org/1999/xlink" content-type="kingdom">Animalia</named-content></kwd><kwd><named-content xmlns:xlink="http://www.w3.org/1999/xlink" content-type="order">Diptera</named-content></kwd><kwd><named-content xmlns:xlink="http://www.w3.org/1999/xlink" content-type="family">Syrphidae</named-content></kwd></kwd-group><mixed-citation publication-type="journal"><person-group><name><surname>Meyer</surname><given-names>Marc De</given-names></name><name><surname>Goergen</surname><given-names>Georg</given-names></name><name><surname>Jordaens</surname><given-names>Kurt</given-names></name></person-group><article-title>Taxonomic revision of the Afrotropical hover fly genus <italic><tp:taxon-name><tp:taxon-name-part taxon-name-part-type="genus" reg="Senaspis">Senaspis</tp:taxon-name-part></tp:taxon-name></italic> Macquart (<tp:taxon-name><tp:taxon-name-part taxon-name-part-type="order">Diptera</tp:taxon-name-part></tp:taxon-name>, <tp:taxon-name><tp:taxon-name-part taxon-name-part-type="family">Syrphidae</tp:taxon-name-part></tp:taxon-name>)</article-title><source>Zookeys</source><day>14</day><month>12</month><year>2020</year><volume>1003</volume><fpage>83</fpage><lpage>160</lpage><pub-id pub-id-type="doi">10.3897/zookeys.1003.56557</pub-id></mixed-citation></tp:treatment-meta><tp:nomenclature><tp:taxon-name><object-id xmlns:xlink="http://www.w3.org/1999/xlink" content-type="arpha" xlink:type="simple">F00A8037-CA11-5B34-A88E-8512612B3608</object-id>
            <tp:taxon-name-part taxon-name-part-type="genus" reg="Senaspis">Senaspis</tp:taxon-name-part>
          </tp:taxon-name><tp:taxon-authority>Macquart, 1850: 437.</tp:taxon-authority><tp:nomenclature-citation-list><tp:nomenclature-citation><tp:taxon-name>
                <tp:taxon-name-part taxon-name-part-type="genus" reg="Senaspis">Senaspis</tp:taxon-name-part>
              </tp:taxon-name><comment>Macquart, 1850: 437. Type species: <tp:taxon-name><tp:taxon-name-part taxon-name-part-type="genus" reg="Senaspis">Senaspis</tp:taxon-name-part> <tp:taxon-name-part taxon-name-part-type="species" reg="flaviceps">flaviceps</tp:taxon-name-part></tp:taxon-name> Macquart, 1850 (by monotypy).</comment></tp:nomenclature-citation><tp:nomenclature-citation><tp:taxon-name>
                <tp:taxon-name-part taxon-name-part-type="genus" reg="Protylocera">Protylocera</tp:taxon-name-part>
              </tp:taxon-name><comment>Bezzi, 1912: 414 [unnecessary replacement name].</comment></tp:nomenclature-citation><tp:nomenclature-citation><tp:taxon-name>
                <tp:taxon-name-part taxon-name-part-type="genus" reg="Triatylosus">Triatylosus</tp:taxon-name-part>
              </tp:taxon-name><comment>Hull, 1949: 398 (as subgenus). Type species: <tp:taxon-name><tp:taxon-name-part taxon-name-part-type="genus" reg="Xylota">Xylota</tp:taxon-name-part> <tp:taxon-name-part taxon-name-part-type="species" reg="dibaphus">dibaphus</tp:taxon-name-part></tp:taxon-name> Walker, 1849 (by original designation).</comment></tp:nomenclature-citation></tp:nomenclature-citation-list></tp:nomenclature><tp:treatment-sec sec-type="Generic diagnosis" id="SECID0EDRAE"><title>Generic diagnosis.</title><p><italic><tp:taxon-name><tp:taxon-name-part taxon-name-part-type="genus" reg="Senaspis">Senaspis</tp:taxon-name-part></tp:taxon-name></italic> species are morphologically characterized by the combination of the following characters: eyes bare and maculate (less conspicuous in dried specimens), dorsal facets in male usually only slightly larger than ventral facets, more pronounced so in <italic><tp:taxon-name><tp:taxon-name-part taxon-name-part-type="genus" reg="Senaspis">S.</tp:taxon-name-part> <tp:taxon-name-part taxon-name-part-type="species" reg="dibapha">dibapha</tp:taxon-name-part></tp:taxon-name></italic> (Walker, 1849) and <italic><tp:taxon-name><tp:taxon-name-part taxon-name-part-type="genus" reg="Senaspis">S.</tp:taxon-name-part> <tp:taxon-name-part taxon-name-part-type="species" reg="nigrita">nigrita</tp:taxon-name-part></tp:taxon-name></italic> (Bigot, 1859); antennal arista bare; frons in lateral view with distinct protuberance; wing with cell r<sub>1</sub> usually closed and petiolate, or narrowly open at most (see Fig. <xref ref-type="fig" rid="F21">69</xref>) (if distinctly open then hyaline, without dark markings; see <italic><tp:taxon-name><tp:taxon-name-part taxon-name-part-type="genus" reg="Senaspis">Senaspis</tp:taxon-name-part> <tp:taxon-name-part taxon-name-part-type="species" reg="pennata">pennata</tp:taxon-name-part></tp:taxon-name></italic>; Fig. <xref ref-type="fig" rid="F23">79</xref>); vein R<sub>4+5</sub> strongly sinuate; thorax with triangular (dorsomedial) part of anepimeron bare, katepimeron bare or pilose at least in dorsal part; metatibia with conspicuous pile on at least apical half ventrally (except in <italic><tp:taxon-name><tp:taxon-name-part taxon-name-part-type="genus" reg="Senaspis">S.</tp:taxon-name-part> <tp:taxon-name-part taxon-name-part-type="species" reg="flaviceps">flaviceps</tp:taxon-name-part></tp:taxon-name></italic>).</p></tp:treatment-sec><tp:treatment-sec><!--Section generated to contain objects referenced in tp:taxon-treatment.--><fig id="F21" position="float" orientation="portrait"><object-id xmlns:xlink="http://www.w3.org/1999/xlink" content-type="doi" xlink:type="simple">10.3897/zookeys.1003.56557.figures68-73</object-id><object-id xmlns:xlink="http://www.w3.org/1999/xlink" content-type="arpha" xlink:type="simple">71363157-FFB3-54FF-8DC3-18C67DDA6F14</object-id><label>Figures 68–73.</label><caption><p><italic><tp:taxon-name><tp:taxon-name-part taxon-name-part-type="genus" reg="Senaspis">Senaspis</tp:taxon-name-part></tp:taxon-name></italic> species, right wing <bold>68</bold><italic><tp:taxon-name><tp:taxon-name-part taxon-name-part-type="genus" reg="Senaspis">S.</tp:taxon-name-part> <tp:taxon-name-part taxon-name-part-type="species" reg="elliotii">elliotii</tp:taxon-name-part></tp:taxon-name></italic> Austen (♂) <bold>69–71</bold><italic><tp:taxon-name><tp:taxon-name-part taxon-name-part-type="genus" reg="Senaspis">S.</tp:taxon-name-part> <tp:taxon-name-part taxon-name-part-type="species" reg="elliotii">elliotii</tp:taxon-name-part></tp:taxon-name></italic> Austen close-up apical end <bold>72</bold><italic><tp:taxon-name><tp:taxon-name-part taxon-name-part-type="genus" reg="Senaspis">S.</tp:taxon-name-part> <tp:taxon-name-part taxon-name-part-type="species" reg="flaviceps">flaviceps</tp:taxon-name-part></tp:taxon-name></italic> Macquart (♂) <bold>73</bold><italic><tp:taxon-name><tp:taxon-name-part taxon-name-part-type="genus" reg="Senaspis">S.</tp:taxon-name-part> <tp:taxon-name-part taxon-name-part-type="species" reg="haemorrhoa">haemorrhoa</tp:taxon-name-part></tp:taxon-name></italic> (Gerstaecker) (♂).</p></caption><graphic xmlns:xlink="http://www.w3.org/1999/xlink" xlink:href="zookeys-1003-083-g021.jpg" position="float" orientation="portrait" xlink:type="simple" id="oo_486717.jpg"><uri content-type="original_file" xlink:type="simple">https://binary.pensoft.net/fig/486717</uri></graphic></fig><fig id="F23" position="float" orientation="portrait"><object-id xmlns:xlink="http://www.w3.org/1999/xlink" content-type="doi" xlink:type="simple">10.3897/zookeys.1003.56557.figures77-79</object-id><object-id xmlns:xlink="http://www.w3.org/1999/xlink" content-type="arpha" xlink:type="simple">0888B538-2CED-5B13-A30E-5D23CBBC365E</object-id><label>Figures 77–79.</label><caption><p><italic><tp:taxon-name><tp:taxon-name-part taxon-name-part-type="genus" reg="Senaspis">Senaspis</tp:taxon-name-part></tp:taxon-name></italic> species, right wing <bold>77</bold><italic><tp:taxon-name><tp:taxon-name-part taxon-name-part-type="genus" reg="Senaspis">S.</tp:taxon-name-part> <tp:taxon-name-part taxon-name-part-type="species" reg="umbrifera">umbrifera</tp:taxon-name-part></tp:taxon-name></italic> (Walker) (♂ holotype) <bold>78</bold><italic><tp:taxon-name><tp:taxon-name-part taxon-name-part-type="genus" reg="Senaspis">S.</tp:taxon-name-part> <tp:taxon-name-part taxon-name-part-type="species" reg="xanthorrhoea">xanthorrhoea</tp:taxon-name-part></tp:taxon-name></italic> (Bezzi) (♂) <bold>79</bold><italic><tp:taxon-name><tp:taxon-name-part taxon-name-part-type="genus" reg="Senaspis">S.</tp:taxon-name-part> <tp:taxon-name-part taxon-name-part-type="species" reg="pennata">pennata</tp:taxon-name-part></tp:taxon-name></italic> (Hervé-Bazin) (♀).</p></caption><graphic xmlns:xlink="http://www.w3.org/1999/xlink" xlink:href="zookeys-1003-083-g023.jpg" position="float" orientation="portrait" xlink:type="simple" id="oo_486719.jpg"><uri content-type="original_file" xlink:type="simple">https://binary.pensoft.net/fig/486719</uri></graphic></fig></tp:treatment-sec></tp:taxon-treatment>
