# Supplementary material for: Taxonomic revision of the Afrotropical hover fly genus Senaspis Macquart (Diptera, Syrphidae)
Source: Zookeys. 2020 Dec 14;1003:83–160. doi: 10.3897/zookeys.1003.56557 (PMC7752890; doi:10.3897/zookeys.1003.56557)
Supplement: XML Treatment for Senaspis dentipes [file zookeys.1003.56557-treatment2.xml]

<!DOCTYPE tp:taxon-treatment
  PUBLIC "-//TaxonX//DTD Taxonomic Treatment Publishing DTD v0 20100105//EN" "tax-treatment-NSO.dtd">
<tp:taxon-treatment xmlns:tp="http://www.plazi.org/taxpub"><tp:treatment-meta><kwd-group><label>Taxon classification</label><kwd><named-content xmlns:xlink="http://www.w3.org/1999/xlink" content-type="kingdom">Animalia</named-content></kwd><kwd><named-content xmlns:xlink="http://www.w3.org/1999/xlink" content-type="order">Diptera</named-content></kwd><kwd><named-content xmlns:xlink="http://www.w3.org/1999/xlink" content-type="family">Syrphidae</named-content></kwd></kwd-group><mixed-citation publication-type="journal"><person-group><name><surname>Meyer</surname><given-names>Marc De</given-names></name><name><surname>Goergen</surname><given-names>Georg</given-names></name><name><surname>Jordaens</surname><given-names>Kurt</given-names></name></person-group><article-title>Taxonomic revision of the Afrotropical hover fly genus <italic><tp:taxon-name><tp:taxon-name-part taxon-name-part-type="genus" reg="Senaspis">Senaspis</tp:taxon-name-part></tp:taxon-name></italic> Macquart (<tp:taxon-name><tp:taxon-name-part taxon-name-part-type="order">Diptera</tp:taxon-name-part></tp:taxon-name>, <tp:taxon-name><tp:taxon-name-part taxon-name-part-type="family">Syrphidae</tp:taxon-name-part></tp:taxon-name>)</article-title><source>Zookeys</source><day>14</day><month>12</month><year>2020</year><volume>1003</volume><fpage>83</fpage><lpage>160</lpage><pub-id pub-id-type="doi">10.3897/zookeys.1003.56557</pub-id></mixed-citation></tp:treatment-meta><tp:nomenclature><tp:taxon-name><object-id xmlns:xlink="http://www.w3.org/1999/xlink" content-type="arpha" xlink:type="simple">5FE515FA-B574-50EA-8BA4-EAC3B32B9FB0</object-id>
            <tp:taxon-name-part taxon-name-part-type="genus" reg="Senaspis">Senaspis</tp:taxon-name-part>
            <tp:taxon-name-part taxon-name-part-type="species" reg="dentipes">dentipes</tp:taxon-name-part>
          </tp:taxon-name><tp:taxon-authority>(Macquart, 1842)</tp:taxon-authority><xref ref-type="fig" rid="F1">Figs 1</xref><xref ref-type="fig" rid="F7">, 12–15</xref><xref ref-type="fig" rid="F17">, 52</xref><xref ref-type="fig" rid="F20">, 64</xref><xref ref-type="fig" rid="F24">, 80</xref><xref ref-type="fig" rid="F26">, 91</xref><xref ref-type="fig" rid="F28">, 102</xref><tp:nomenclature-citation-list><tp:nomenclature-citation><tp:taxon-name>
                <tp:taxon-name-part taxon-name-part-type="genus" reg="Eristalis">Eristalis</tp:taxon-name-part> <tp:taxon-name-part taxon-name-part-type="species" reg="dentipes">dentipes</tp:taxon-name-part></tp:taxon-name><comment>Macquart, 1842: 97.</comment></tp:nomenclature-citation><tp:nomenclature-citation><tp:taxon-name>
                <tp:taxon-name-part taxon-name-part-type="genus" reg="Helophilus">Helophilus</tp:taxon-name-part> <tp:taxon-name-part taxon-name-part-type="species" reg="aesacus">aesacus</tp:taxon-name-part></tp:taxon-name><comment>Walker, 1849: 609. Syn. by <xref ref-type="bibr" rid="B46">Smith and Vockeroth (1980)</xref>.</comment></tp:nomenclature-citation><tp:nomenclature-citation><tp:taxon-name>
                <tp:taxon-name-part taxon-name-part-type="genus" reg="Plagiocera">Plagiocera</tp:taxon-name-part> <tp:taxon-name-part taxon-name-part-type="species" reg="maculipennis">maculipennis</tp:taxon-name-part></tp:taxon-name><comment>Loew, 1858: 381. Syn. by <xref ref-type="bibr" rid="B2">Austen (1909)</xref>.</comment></tp:nomenclature-citation><tp:nomenclature-citation><tp:taxon-name>
                <tp:taxon-name-part taxon-name-part-type="genus" reg="Eristalis">Eristalis</tp:taxon-name-part> <tp:taxon-name-part taxon-name-part-type="species" reg="latevittatus">latevittatus</tp:taxon-name-part></tp:taxon-name><comment>Bigot, 1858: 365. Syn. by <xref ref-type="bibr" rid="B33">Kertész (1910)</xref>.</comment></tp:nomenclature-citation><tp:nomenclature-citation><tp:taxon-name>
                <tp:taxon-name-part taxon-name-part-type="genus" reg="Protylocera">Protylocera</tp:taxon-name-part> <tp:taxon-name-part taxon-name-part-type="species" reg="aesacus">aesacus</tp:taxon-name-part> <tp:taxon-name-part taxon-name-part-type="infraspecific-rank">var.</tp:taxon-name-part> <tp:taxon-name-part taxon-name-part-type="variety" reg="livida">livida</tp:taxon-name-part></tp:taxon-name><comment>Bezzi, 1912: 421. Syn. nov.</comment></tp:nomenclature-citation></tp:nomenclature-citation-list></tp:nomenclature><tp:treatment-sec sec-type="Differential diagnosis" id="SECID0E6PAG"><title>Differential diagnosis.</title><p>A predominantly subshiny brownish species (Fig. <xref ref-type="fig" rid="F1">1</xref>), without distinct pilosity. The wing (Fig. <xref ref-type="fig" rid="F20">64</xref>) is largely hyaline but with a distinct dark brown medial macula. It can be differentiated from other <italic><tp:taxon-name><tp:taxon-name-part taxon-name-part-type="genus" reg="Senaspis">Senaspis</tp:taxon-name-part></tp:taxon-name></italic> species with a distinct wing macula (<italic><tp:taxon-name><tp:taxon-name-part taxon-name-part-type="genus" reg="Senaspis">S.</tp:taxon-name-part> <tp:taxon-name-part taxon-name-part-type="species" reg="haemorrhoa">haemorrhoa</tp:taxon-name-part></tp:taxon-name></italic>, <italic><tp:taxon-name><tp:taxon-name-part taxon-name-part-type="genus" reg="Senaspis">S.</tp:taxon-name-part> <tp:taxon-name-part taxon-name-part-type="species" reg="xanthorrhoea">xanthorrhoea</tp:taxon-name-part></tp:taxon-name></italic>) by the absence of orange pile on the abdominal terga and the presence of a single distinct ventral swelling in the apical fifth of the metafemur (Fig. <xref ref-type="fig" rid="F24">80</xref>) (two swellings in <italic><tp:taxon-name><tp:taxon-name-part taxon-name-part-type="genus" reg="Senaspis">S.</tp:taxon-name-part> <tp:taxon-name-part taxon-name-part-type="species" reg="haemorrhoa">haemorrhoa</tp:taxon-name-part></tp:taxon-name></italic> and <italic><tp:taxon-name><tp:taxon-name-part taxon-name-part-type="genus" reg="Senaspis">S.</tp:taxon-name-part> <tp:taxon-name-part taxon-name-part-type="species" reg="xanthorrhoea">xanthorrhoea</tp:taxon-name-part></tp:taxon-name></italic>).</p><fig id="F1" position="float" orientation="portrait"><object-id xmlns:xlink="http://www.w3.org/1999/xlink" content-type="doi" xlink:type="simple">10.3897/zookeys.1003.56557.figures1-2</object-id><object-id xmlns:xlink="http://www.w3.org/1999/xlink" content-type="arpha" xlink:type="simple">F3EFB7EA-7A29-54C4-9AE7-FB18D1351527</object-id><label>Figures 1, 2.</label><caption><p><italic><tp:taxon-name><tp:taxon-name-part taxon-name-part-type="genus" reg="Senaspis">Senaspis</tp:taxon-name-part></tp:taxon-name></italic> species, habitus, lateral view <bold>1</bold><italic><tp:taxon-name><tp:taxon-name-part taxon-name-part-type="genus" reg="Senaspis">S.</tp:taxon-name-part> <tp:taxon-name-part taxon-name-part-type="species" reg="dentipes">dentipes</tp:taxon-name-part></tp:taxon-name></italic> (Macquart) (♂) <bold>2</bold><italic><tp:taxon-name><tp:taxon-name-part taxon-name-part-type="genus" reg="Senaspis">S.</tp:taxon-name-part> <tp:taxon-name-part taxon-name-part-type="species" reg="dibapha">dibapha</tp:taxon-name-part></tp:taxon-name></italic> (Walker) (♂).</p></caption><graphic xmlns:xlink="http://www.w3.org/1999/xlink" xlink:href="zookeys-1003-083-g001.jpg" position="float" orientation="portrait" xlink:type="simple" id="oo_486697.jpg"><uri content-type="original_file" xlink:type="simple">https://binary.pensoft.net/fig/486697</uri></graphic></fig></tp:treatment-sec><tp:treatment-sec sec-type="material" id="SECID0ESTAG"><title>Examined material.</title><p><italic><tp:taxon-name><tp:taxon-name-part taxon-name-part-type="genus" reg="Eristalis">Eristalis</tp:taxon-name-part> <tp:taxon-name-part taxon-name-part-type="species" reg="dentipes">dentipes</tp:taxon-name-part></tp:taxon-name></italic> Macquart: Lectotype (hereby formally designated and published; see comments), male, “N° 1177. // <tp:taxon-name><tp:taxon-name-part taxon-name-part-type="genus" reg="Eristalis">Eristalis</tp:taxon-name-part></tp:taxon-name> // <tp:taxon-name><tp:taxon-name-part taxon-name-part-type="genus" reg="Eristalis"/><tp:taxon-name-part taxon-name-part-type="species" reg="dentipes">dentipes</tp:taxon-name-part></tp:taxon-name>.” “272 // 97” “70” “<abbrev xmlns:xlink="http://www.w3.org/1999/xlink" content-type="institution" xlink:title="Muséum national d’Histoire naturelle, Paris, France" id="ABBRID0ESUAG" xlink:type="simple">MNHN</abbrev>, Paris // ED6399” “LECTOTYPE” “TYPE // Vockeroth ‘69” “LECTOTYPE // <tp:taxon-name><tp:taxon-name-part taxon-name-part-type="genus" reg="Eristalis">Eristalis</tp:taxon-name-part></tp:taxon-name> // <tp:taxon-name><tp:taxon-name-part taxon-name-part-type="genus" reg="Eristalis"/><tp:taxon-name-part taxon-name-part-type="species" reg="dentipes">dentipes</tp:taxon-name-part></tp:taxon-name> Macq. // Desig. Thompson 1977” [<abbrev xmlns:xlink="http://www.w3.org/1999/xlink" content-type="institution" xlink:title="Muséum national d’Histoire naturelle, Paris, France" id="ABBRID0EGVAG" xlink:type="simple">MNHN</abbrev>].</p><p><italic><tp:taxon-name><tp:taxon-name-part taxon-name-part-type="genus" reg="Helophilus">Helophilus</tp:taxon-name-part> <tp:taxon-name-part taxon-name-part-type="species" reg="aesacus">aesacus</tp:taxon-name-part></tp:taxon-name></italic> Walker: Holotype, male, “Holo- // type” “Type” “<tp:taxon-name><tp:taxon-name-part taxon-name-part-type="genus" reg="Helophilus">Helophilus</tp:taxon-name-part></tp:taxon-name> // <tp:taxon-name><tp:taxon-name-part taxon-name-part-type="genus" reg="Helophilus"/><tp:taxon-name-part taxon-name-part-type="species" reg="aesacus">aesacus</tp:taxon-name-part></tp:taxon-name> // Wlk.” “Sierra Leone” [<named-content xmlns:xlink="http://www.w3.org/1999/xlink" content-type="dwc:institutional_code" xlink:type="simple">NHMUK</named-content>].</p><p><italic><tp:taxon-name><tp:taxon-name-part taxon-name-part-type="genus" reg="Eristalis">Eristalis</tp:taxon-name-part> <tp:taxon-name-part taxon-name-part-type="species" reg="latevittatus">latevittatus</tp:taxon-name-part></tp:taxon-name></italic> Bigot: Holotype, female, “2423 // 83” “TYPE” “<tp:taxon-name><tp:taxon-name-part taxon-name-part-type="genus" reg="Eristalis">Eristalis</tp:taxon-name-part></tp:taxon-name> // <tp:taxon-name><tp:taxon-name-part taxon-name-part-type="genus" reg="Eristalis"/><tp:taxon-name-part taxon-name-part-type="species" reg="latevittatus">latevittatus</tp:taxon-name-part></tp:taxon-name> ♀. // n.sp. J. Bigot. // Gabon. // Coll. Thomson.” [<abbrev xmlns:xlink="http://www.w3.org/1999/xlink" content-type="institution" xlink:title="Muséum national d’Histoire naturelle, Paris, France" id="ABBRID0ELXAG" xlink:type="simple">MNHN</abbrev>].</p><p><tp:taxon-name><tp:taxon-name-part taxon-name-part-type="genus" reg="Protylocera">Protylocera</tp:taxon-name-part> <tp:taxon-name-part taxon-name-part-type="species" reg="aesacus">aesacus</tp:taxon-name-part> <tp:taxon-name-part taxon-name-part-type="infraspecific-rank">var.</tp:taxon-name-part> <tp:taxon-name-part taxon-name-part-type="variety" reg="livida">livida</tp:taxon-name-part></tp:taxon-name> Bezzi: Lectotype (hereby designated), male “Is. Fernando Poo // Basile // 400–600 m.s.m. // VIII–IX.1901. L. Fea leg.;” “Typus” “SYNTYPUS // <tp:taxon-name><tp:taxon-name-part taxon-name-part-type="genus" reg="Protylocera">Protylocera</tp:taxon-name-part></tp:taxon-name> // <tp:taxon-name><tp:taxon-name-part taxon-name-part-type="genus" reg="Protylocera"/><tp:taxon-name-part taxon-name-part-type="species" reg="aesacus">aesacus</tp:taxon-name-part></tp:taxon-name> var. // <tp:taxon-name><tp:taxon-name-part taxon-name-part-type="genus" reg="Protylocera"/><tp:taxon-name-part taxon-name-part-type="species" reg="livida">livida</tp:taxon-name-part></tp:taxon-name> Bezzi, 1912” “<tp:taxon-name><tp:taxon-name-part taxon-name-part-type="genus" reg="Protylocera">Protylocera</tp:taxon-name-part></tp:taxon-name> // <tp:taxon-name><tp:taxon-name-part taxon-name-part-type="genus" reg="Protylocera"/><tp:taxon-name-part taxon-name-part-type="species" reg="aesacus">aesacus</tp:taxon-name-part></tp:taxon-name> Walker // v. <tp:taxon-name><tp:taxon-name-part taxon-name-part-type="genus" reg="Protylocera"/><tp:taxon-name-part taxon-name-part-type="species" reg="livida">livida</tp:taxon-name-part></tp:taxon-name> // det. Bezzi, 1912” “Museo Cvico // di Genova” “<tp:taxon-name><tp:taxon-name-part taxon-name-part-type="genus" reg="Protylocera">Protylocera</tp:taxon-name-part></tp:taxon-name> // <tp:taxon-name><tp:taxon-name-part taxon-name-part-type="genus" reg="Protylocera"/><tp:taxon-name-part taxon-name-part-type="species" reg="aesacus">aesacus</tp:taxon-name-part></tp:taxon-name> // var. lívida n.” “LECTOTYPUS” [<abbrev xmlns:xlink="http://www.w3.org/1999/xlink" content-type="institution" xlink:title="Museo Civico di Storia Naturale “Giacomo Doria”, Genoa Italy" id="ABBRID0EC1AG" xlink:type="simple">MCSNG</abbrev>]. Paralectotype, female, “Is. Fernando Poo // Musola // 500–800 m.s.m. // I III.1902. L. Fea leg.;” “SYNTYPUS // <tp:taxon-name><tp:taxon-name-part taxon-name-part-type="genus" reg="Protylocera">Protylocera</tp:taxon-name-part></tp:taxon-name> // <tp:taxon-name><tp:taxon-name-part taxon-name-part-type="genus" reg="Protylocera"/><tp:taxon-name-part taxon-name-part-type="species" reg="aesacus">aesacus</tp:taxon-name-part></tp:taxon-name> // var. lívida” “<tp:taxon-name><tp:taxon-name-part taxon-name-part-type="genus" reg="Protylocera">Protylocera</tp:taxon-name-part></tp:taxon-name> // <tp:taxon-name><tp:taxon-name-part taxon-name-part-type="genus" reg="Protylocera"/><tp:taxon-name-part taxon-name-part-type="species" reg="aesacus">aesacus</tp:taxon-name-part></tp:taxon-name> Walker // v. <tp:taxon-name><tp:taxon-name-part taxon-name-part-type="genus" reg="Protylocera"/><tp:taxon-name-part taxon-name-part-type="species" reg="livida">livida</tp:taxon-name-part></tp:taxon-name> // det. Bezzi, 1912” “Museo Civico // di Genova” “PARA- // LECTOTYPUS” [<abbrev xmlns:xlink="http://www.w3.org/1999/xlink" content-type="institution" xlink:title="Museo Civico di Storia Naturale “Giacomo Doria”, Genoa Italy" id="ABBRID0EO2AG" xlink:type="simple">MCSNG</abbrev>].</p><fig id="F2" position="float" orientation="portrait"><object-id xmlns:xlink="http://www.w3.org/1999/xlink" content-type="doi" xlink:type="simple">10.3897/zookeys.1003.56557.figures3-4</object-id><object-id xmlns:xlink="http://www.w3.org/1999/xlink" content-type="arpha" xlink:type="simple">026F094A-C1BF-516C-A235-2FB090EF9653</object-id><label>Figures 3, 4</label><caption><p>. <italic><tp:taxon-name><tp:taxon-name-part taxon-name-part-type="genus" reg="Senaspis">Senaspis</tp:taxon-name-part></tp:taxon-name></italic> species, habitus, lateral view <bold>3</bold><italic><tp:taxon-name><tp:taxon-name-part taxon-name-part-type="genus" reg="Senaspis">S.</tp:taxon-name-part> <tp:taxon-name-part taxon-name-part-type="species" reg="elliotii">elliotii</tp:taxon-name-part></tp:taxon-name></italic> Austen (♂) <bold>4</bold><italic><tp:taxon-name><tp:taxon-name-part taxon-name-part-type="genus" reg="Senaspis">S.</tp:taxon-name-part> <tp:taxon-name-part taxon-name-part-type="species" reg="flaviceps">flaviceps</tp:taxon-name-part></tp:taxon-name></italic> Macquart (♂).</p></caption><graphic xmlns:xlink="http://www.w3.org/1999/xlink" xlink:href="zookeys-1003-083-g002.jpg" position="float" orientation="portrait" xlink:type="simple" id="oo_486698.jpg"><uri content-type="original_file" xlink:type="simple">https://binary.pensoft.net/fig/486698</uri></graphic></fig></tp:treatment-sec><tp:treatment-sec sec-type="material" id="SECID0EB4AG"><title>Other material.</title><p>Angola • 1♀; Congulu, Apr. 1934; K. Jordan leg.; <named-content xmlns:xlink="http://www.w3.org/1999/xlink" content-type="dwc:institutional_code" xlink:type="simple">NHMUK</named-content> • 1♂; 7 mi W Gabela; 16–18 Mar. 1972; <named-content xmlns:xlink="http://www.w3.org/1999/xlink" content-type="dwc:institutional_code" xlink:type="simple">NHMUK</named-content>. Benin • 1♀; Ahozon; Jun. 2005; G. Goergen leg.; <named-content xmlns:xlink="http://www.w3.org/1999/xlink" content-type="dwc:institutional_code" xlink:type="simple">IITA</named-content> • 1♂; Calavi, <named-content xmlns:xlink="http://www.w3.org/1999/xlink" content-type="dwc:institutional_code" xlink:type="simple">IITA</named-content> Station; 4 Apr. 1994; G. Goergen leg.; <named-content xmlns:xlink="http://www.w3.org/1999/xlink" content-type="dwc:institutional_code" xlink:type="simple">IITA</named-content> • 1♀; same collection data as for preceding; 4 Aug. 1995 • 1♀; same collection data as for preceding; 5 Mar. 1997 • 1♂ 1♀; same collection data as for preceding; Jun. 2006 • 1♂; same collection data as for preceding; 18 Apr. 2007 • 4♂♂ 2♀♀; same collection data as for preceding; Jun. 2007 • 1♂; same collection data as for preceding; 16 Nov. 2011; K. Jordaens leg.; <named-content xmlns:xlink="http://www.w3.org/1999/xlink" content-type="dwc:institutional_code" xlink:type="simple">KMMA</named-content> • 11♂♂ 3♀♀; same collection data as for preceding; 8 Dec. 2013 • 1♂; same collection data as for preceding; 16 Dec. 2013 • 3♀♀; Cotonou; 3 Jun. 1914; W.A. Lamborn leg.; <named-content xmlns:xlink="http://www.w3.org/1999/xlink" content-type="dwc:institutional_code" xlink:type="simple">NHMUK</named-content> • 1♂; Cotonou; 24 Sep. 2002; G. Goergen leg.; <named-content xmlns:xlink="http://www.w3.org/1999/xlink" content-type="dwc:institutional_code" xlink:type="simple">IITA</named-content> • 1♀; same collection data as for preceding; May 2006 • 1♀; same collection data as for preceding; 25 Apr. 2012 • 1♀; Dassa; Aug. 2007; G. Goergen leg.; <named-content xmlns:xlink="http://www.w3.org/1999/xlink" content-type="dwc:institutional_code" xlink:type="simple">IITA</named-content> • 1♂; Lama forest; 26 Jul. 1995; G. Goergen leg.; <named-content xmlns:xlink="http://www.w3.org/1999/xlink" content-type="dwc:institutional_code" xlink:type="simple">IITA</named-content> • 1♂; Lokoli; Feb. 2006; G. Goergen leg.; <named-content xmlns:xlink="http://www.w3.org/1999/xlink" content-type="dwc:institutional_code" xlink:type="simple">IITA</named-content> • 1♂; Lokossa; Jan. 2005; G. Goergen leg.; <named-content xmlns:xlink="http://www.w3.org/1999/xlink" content-type="dwc:institutional_code" xlink:type="simple">IITA</named-content> • 2♀♀; same collection data as for preceding; Oct. 2005 • 2♂♂; same collection data as for preceding; Jan. 2006 • 2♂♂; same collection data as for preceding; Mar. 2006 • 1♀; Niaouli; Jun. 2003; G. Goergen leg.; <named-content xmlns:xlink="http://www.w3.org/1999/xlink" content-type="dwc:institutional_code" xlink:type="simple">IITA</named-content> • 1♀; Ouidah; Nov. 2004; G. Goergen leg.; <named-content xmlns:xlink="http://www.w3.org/1999/xlink" content-type="dwc:institutional_code" xlink:type="simple">IITA</named-content> • 2♀♀; same collection data as for preceding; May 2006 • 1♂ 1♀; same collection data as for preceding; 23 Apr. 2009 • 1♂; Pénéssoulou; Jun. 2004; G. Goergen leg.; <named-content xmlns:xlink="http://www.w3.org/1999/xlink" content-type="dwc:institutional_code" xlink:type="simple">IITA</named-content> • 1♂; Porto Novo; Aug. 2006; G. Goergen leg.; <named-content xmlns:xlink="http://www.w3.org/1999/xlink" content-type="dwc:institutional_code" xlink:type="simple">IITA</named-content> • 1♂; Porto Novo; 27 Jan. 2016; K. Jordaens leg.; <named-content xmlns:xlink="http://www.w3.org/1999/xlink" content-type="dwc:institutional_code" xlink:type="simple">KMMA</named-content> • 1♂; Tanougou Waterfalls; 20 Jan. 2020; G. Goergen leg.; <named-content xmlns:xlink="http://www.w3.org/1999/xlink" content-type="dwc:institutional_code" xlink:type="simple">IITA</named-content> • 1♂; Togbin; Dec. 2005; G. Goergen leg.; <named-content xmlns:xlink="http://www.w3.org/1999/xlink" content-type="dwc:institutional_code" xlink:type="simple">IITA</named-content>. Burundi • 1♂; Busoni, Kisenyi; 17 Dec. 1950; F. François leg.; <abbrev xmlns:xlink="http://www.w3.org/1999/xlink" content-type="institution" xlink:title="Koninklijk Belgisch Instituut voor Natuurwetenschappen, Brussels, Belgium" id="ABBRID0E6BBG" xlink:type="simple">KBIN</abbrev> • 2♂♂ 1♀; Kibira NP, Rwegura; 31 May 2018; E. Sinzinkayo leg.; <abbrev xmlns:xlink="http://www.w3.org/1999/xlink" content-type="institution" xlink:title="Office Burundais pour la Protection de l’Environnement, Bujumbura, Burundi" id="ABBRID0EECBG" xlink:type="simple">OBPE</abbrev> • 1♀; same collection data as for preceding; 28 Nov. 2019 • 1♀; Kisenyi; May 1955; F.J. François leg.; <abbrev xmlns:xlink="http://www.w3.org/1999/xlink" content-type="institution" xlink:title="Koninklijk Belgisch Instituut voor Natuurwetenschappen, Brussels, Belgium" id="ABBRID0EJCBG" xlink:type="simple">KBIN</abbrev> • 1♀; Kitega; 22 Oct. 1950; F. François leg.; <abbrev xmlns:xlink="http://www.w3.org/1999/xlink" content-type="institution" xlink:title="Koninklijk Belgisch Instituut voor Natuurwetenschappen, Brussels, Belgium" id="ABBRID0EOCBG" xlink:type="simple">KBIN</abbrev> • 1♂; Lake Nyanza; 7 [?] 2013; L. Ndayikeza leg.; OPBE • 1♂; same collection data as for preceding; 23 [?] 2013 • 1♂; Nyakibande, Mumirwa; 27 Jan. 2018; E. Sinzinkayo leg.; <abbrev xmlns:xlink="http://www.w3.org/1999/xlink" content-type="institution" xlink:title="Office Burundais pour la Protection de l’Environnement, Bujumbura, Burundi" id="ABBRID0ETCBG" xlink:type="simple">OBPE</abbrev> • 1♀; same collection data as for preceding; 16 May 2018 • 1♂; same collection data as for preceding; 24 Apr. 2019 • 2♂♂ 1♀; same collection data as for preceding; 14 Jul. 2019 • 2♀♀; Nyamurembe, Bururi; 7 Mar. 1953; P. Basilewsky leg.; <named-content xmlns:xlink="http://www.w3.org/1999/xlink" content-type="dwc:institutional_code" xlink:type="simple">KMMA</named-content> • 1♀; Rumonge; 1934; A. Lestrade leg.; <named-content xmlns:xlink="http://www.w3.org/1999/xlink" content-type="dwc:institutional_code" xlink:type="simple">KMMA</named-content> • 1♀; Rumonge; 19–20 Jun. 1948; F. François leg.; <abbrev xmlns:xlink="http://www.w3.org/1999/xlink" content-type="institution" xlink:title="Koninklijk Belgisch Instituut voor Natuurwetenschappen, Brussels, Belgium" id="ABBRID0EIDBG" xlink:type="simple">KBIN</abbrev> • 1♀; same collection data as for preceding; 25 Nov. 1948 • 1♀; same collection data as for preceding; 25 Feb. 1949 • 1♀; same collection data as for preceding; 19 May 1952 • 1♀; Rumonge; 7 Mar. 1953; P. Basilewsky leg.; <named-content xmlns:xlink="http://www.w3.org/1999/xlink" content-type="dwc:institutional_code" xlink:type="simple">KMMA</named-content> • 1♀ Usumbura [= Bujumbura]; G. Pierrard leg.; <named-content xmlns:xlink="http://www.w3.org/1999/xlink" content-type="dwc:institutional_code" xlink:type="simple">KMMA</named-content>. Cameroon • 2♀♀; Bafut Forest, Nguenba; 29 Nov. 1967; de Miré leg.; MHNH • 1♂; Batanga; 24 Jun. 1911; A.I. Good leg.; <named-content xmlns:xlink="http://www.w3.org/1999/xlink" content-type="dwc:institutional_code" xlink:type="simple">CNC</named-content> • 1♀; Ebogo; 9 Jul. 1999; G. Goergen leg.; <named-content xmlns:xlink="http://www.w3.org/1999/xlink" content-type="dwc:institutional_code" xlink:type="simple">IITA</named-content> • 1♀; Kumba-Victoria Rd boundary post; 9 Nov. 1949; H. Oldroyd leg.; <named-content xmlns:xlink="http://www.w3.org/1999/xlink" content-type="dwc:institutional_code" xlink:type="simple">NHMUK</named-content> • 1♀; Lolodorf; 28 Aug. 1915; A.I. Good leg.; <named-content xmlns:xlink="http://www.w3.org/1999/xlink" content-type="dwc:institutional_code" xlink:type="simple">CNC</named-content> • 2♂♂; Mbalmayo; 3 Jul. 1998; G. Goergen leg.; <named-content xmlns:xlink="http://www.w3.org/1999/xlink" content-type="dwc:institutional_code" xlink:type="simple">IITA</named-content> • 1♂; same collection data as for preceding; 2 Aug. 2000 • 1♀; Victoria [= Limbe]; Jun. –Aug. 1917; F.H. Fitz Roy leg.; <named-content xmlns:xlink="http://www.w3.org/1999/xlink" content-type="dwc:institutional_code" xlink:type="simple">NHMUK</named-content>. Democratic republic of the Congo • 1♀; Abok; 1927; Ch. Scops leg.; <named-content xmlns:xlink="http://www.w3.org/1999/xlink" content-type="dwc:institutional_code" xlink:type="simple">KMMA</named-content> • 2♀♀; Albertville [= Kalemie]; 14 Aug. 1953; J. Verbeke leg.; <abbrev xmlns:xlink="http://www.w3.org/1999/xlink" content-type="institution" xlink:title="Koninklijk Belgisch Instituut voor Natuurwetenschappen, Brussels, Belgium" id="ABBRID0EVFBG" xlink:type="simple">KBIN</abbrev> • 1♂; Bambesa; 30 Oct. 1933; J.V. Leroy leg.; <named-content xmlns:xlink="http://www.w3.org/1999/xlink" content-type="dwc:institutional_code" xlink:type="simple">KMMA</named-content> • 1♂; Bambesa; 6 Jul. 1937; J. Vrydagh leg.; <named-content xmlns:xlink="http://www.w3.org/1999/xlink" content-type="dwc:institutional_code" xlink:type="simple">CNC</named-content> • 1♀; same collection data as for preceding; 2 Oct. 1937; <named-content xmlns:xlink="http://www.w3.org/1999/xlink" content-type="dwc:institutional_code" xlink:type="simple">KMMA</named-content> • 1♀; same collection data as for preceding; 24 Mar. 1939; <abbrev xmlns:xlink="http://www.w3.org/1999/xlink" content-type="institution" xlink:title="Koninklijk Belgisch Instituut voor Natuurwetenschappen, Brussels, Belgium" id="ABBRID0ESGBG" xlink:type="simple">KBIN</abbrev> • 1♀; same collection data as for preceding; 3 Jun. 1939; <abbrev xmlns:xlink="http://www.w3.org/1999/xlink" content-type="institution" xlink:title="Koninklijk Belgisch Instituut voor Natuurwetenschappen, Brussels, Belgium" id="ABBRID0EXGBG" xlink:type="simple">KBIN</abbrev> • 1♀; same collection data as for preceding; 11 Nov. 1940; <named-content xmlns:xlink="http://www.w3.org/1999/xlink" content-type="dwc:institutional_code" xlink:type="simple">KMMA</named-content> • 1♀; Barumbu; Aug. 1925; J. Ghesquière leg.; <named-content xmlns:xlink="http://www.w3.org/1999/xlink" content-type="dwc:institutional_code" xlink:type="simple">KMMA</named-content> • 1♂; Bafwasende; Nov. 1945; F. François leg.; <named-content xmlns:xlink="http://www.w3.org/1999/xlink" content-type="dwc:institutional_code" xlink:type="simple">KMMA</named-content> • 1♂; Bezali; 3 Oct. 1968; P.M. Elsen leg.; <named-content xmlns:xlink="http://www.w3.org/1999/xlink" content-type="dwc:institutional_code" xlink:type="simple">KMMA</named-content> • 1♀; Boma; R.F. Achille leg.; <named-content xmlns:xlink="http://www.w3.org/1999/xlink" content-type="dwc:institutional_code" xlink:type="simple">KMMA</named-content> • 1♀; Boma; 17 Jun. 1915; Lang and Chapin leg.; <named-content xmlns:xlink="http://www.w3.org/1999/xlink" content-type="dwc:institutional_code" xlink:type="simple">KMMA</named-content> • 1♀; Bomputu, Salonga; Jun. 1936; J. Ghesquière leg.; <abbrev xmlns:xlink="http://www.w3.org/1999/xlink" content-type="institution" xlink:title="Koninklijk Belgisch Instituut voor Natuurwetenschappen, Brussels, Belgium" id="ABBRID0EMIBG" xlink:type="simple">KBIN</abbrev> • 1♂; Bukama; 2 Apr. 1911; Bequaert leg.; <named-content xmlns:xlink="http://www.w3.org/1999/xlink" content-type="dwc:institutional_code" xlink:type="simple">KMMA</named-content> • 1♀; Bumba; Dec. 1939–Jan. 1940; H. De Saeger leg.; <named-content xmlns:xlink="http://www.w3.org/1999/xlink" content-type="dwc:institutional_code" xlink:type="simple">KMMA</named-content> • 1♀; Coquilhatville [= Mbandaka]; 1946; Ch. Scops leg.; <named-content xmlns:xlink="http://www.w3.org/1999/xlink" content-type="dwc:institutional_code" xlink:type="simple">KMMA</named-content> • 1♂; between Deti and Ibambi; 5 Jul. 1931; F.R. Swift leg.; <named-content xmlns:xlink="http://www.w3.org/1999/xlink" content-type="dwc:institutional_code" xlink:type="simple">NHMUK</named-content> • 1♀; Eala; Mar. 1935; A. Corbisier leg.; <named-content xmlns:xlink="http://www.w3.org/1999/xlink" content-type="dwc:institutional_code" xlink:type="simple">KMMA</named-content> • 1♀; Eala; Mar. 1935; J. Ghesquière leg.; <abbrev xmlns:xlink="http://www.w3.org/1999/xlink" content-type="institution" xlink:title="Koninklijk Belgisch Instituut voor Natuurwetenschappen, Brussels, Belgium" id="ABBRID0EZJBG" xlink:type="simple">KBIN</abbrev> • 1♀; same collection data as for preceding; 12 Aug. 1935 • 1♀; same collection data as for preceding; 19 Nov. 1935 • 1♂; same collection data as for preceding; 12 Nov. 1936 • 1♀; Elisabethville [= Lubumbashi]; Nov. 1932; C.V. Hirschberg leg.; <abbrev xmlns:xlink="http://www.w3.org/1999/xlink" content-type="institution" xlink:title="Koninklijk Belgisch Instituut voor Natuurwetenschappen, Brussels, Belgium" id="ABBRID0E5JBG" xlink:type="simple">KBIN</abbrev> • 1♀; Elisabethville [= Lubumbashi]; Nov. 1933; M. Bequaert leg.; <abbrev xmlns:xlink="http://www.w3.org/1999/xlink" content-type="institution" xlink:title="Koninklijk Belgisch Instituut voor Natuurwetenschappen, Brussels, Belgium" id="ABBRID0EDKBG" xlink:type="simple">KBIN</abbrev> • 1♂; same collection data as for preceding; 22 Apr. 1934 • 1♀; same collection data as for preceding; 3 Mar. 1935 • 1♂; Elisabethville [= Lubumbashi]; 1–6 Sep. 1932; de Loose leg.; <named-content xmlns:xlink="http://www.w3.org/1999/xlink" content-type="dwc:institutional_code" xlink:type="simple">KMMA</named-content> • 1♀; same collection data as for preceding; 24 Nov. 1932 • 1♀; Faradje; 30 Mar. 1912; Lang and Chapin leg.; <named-content xmlns:xlink="http://www.w3.org/1999/xlink" content-type="dwc:institutional_code" xlink:type="simple">KMMA</named-content> • 1♀; same collection data as for preceding; Nov. 1912 • 1♀; Idjwi Island, Kivu; 8 Nov. 1952; J. Verbeke leg.; <abbrev xmlns:xlink="http://www.w3.org/1999/xlink" content-type="institution" xlink:title="Koninklijk Belgisch Instituut voor Natuurwetenschappen, Brussels, Belgium" id="ABBRID0EYKBG" xlink:type="simple">KBIN</abbrev> • 1♀; Jadotville [= Likasi]; J. Muller leg.; <abbrev xmlns:xlink="http://www.w3.org/1999/xlink" content-type="institution" xlink:title="Koninklijk Belgisch Instituut voor Natuurwetenschappen, Brussels, Belgium" id="ABBRID0E4KBG" xlink:type="simple">KBIN</abbrev> • 3♂♂; Kadjudju; Feb. 1932; G. Babault leg.; MHNH • 4♂♂ 4♀♀; same collection data as for preceding; May–Jun. 1932 • 2♂♂ 8♀♀; same collection data as for preceding; Aug. 1932 • 2♂♂; same collection data as for preceding; Sep. 1932 • 1♀; Kapanga; Nov. 1932; F.G. Overlaet leg.; <named-content xmlns:xlink="http://www.w3.org/1999/xlink" content-type="dwc:institutional_code" xlink:type="simple">KMMA</named-content> • 2♂♂ 1♀; same collection data as for preceding; Dec. 1932 • 1♀; same collection data as for preceding; Mar. 1933 • 1♀; Kasongo; 10 Sep. 1959; P.L.G. Benoit leg.; <named-content xmlns:xlink="http://www.w3.org/1999/xlink" content-type="dwc:institutional_code" xlink:type="simple">KMMA</named-content> • 1♀; Katoko-Kobe; 10–20 Jan. 1958; Segers leg.; <abbrev xmlns:xlink="http://www.w3.org/1999/xlink" content-type="institution" xlink:title="Koninklijk Belgisch Instituut voor Natuurwetenschappen, Brussels, Belgium" id="ABBRID0ESLBG" xlink:type="simple">KBIN</abbrev> • 1♀; Katompe; 12 Dec. 1923; M. Bequaert leg.; <named-content xmlns:xlink="http://www.w3.org/1999/xlink" content-type="dwc:institutional_code" xlink:type="simple">KMMA</named-content> • 1♀; Kimuenza; Sep. 1962; M.J. Deheegher leg.; <named-content xmlns:xlink="http://www.w3.org/1999/xlink" content-type="dwc:institutional_code" xlink:type="simple">KMMA</named-content> • 1♀; Kisantu; 1927; P. Vanderyst leg.; <named-content xmlns:xlink="http://www.w3.org/1999/xlink" content-type="dwc:institutional_code" xlink:type="simple">KMMA</named-content> • 1♀; Komi, Sankuru; Dec. 1930; J. Ghesquière leg.; <named-content xmlns:xlink="http://www.w3.org/1999/xlink" content-type="dwc:institutional_code" xlink:type="simple">KMMA</named-content> • 1♀; same collection data as for preceding; <named-content xmlns:xlink="http://www.w3.org/1999/xlink" content-type="dwc:institutional_code" xlink:type="simple">CNC</named-content> • 2♂♂; Kwango; Panzi; 12 Feb. 1939; Mrs Bequaert leg.; <named-content xmlns:xlink="http://www.w3.org/1999/xlink" content-type="dwc:institutional_code" xlink:type="simple">KMMA</named-content> • 1♀; Lubutu; 22 Jan. 1915; J. Bequaert leg.; <named-content xmlns:xlink="http://www.w3.org/1999/xlink" content-type="dwc:institutional_code" xlink:type="simple">KMMA</named-content> • 1♀; Lukolela; 3 Jan. 1931; .P. Chapin leg.; <named-content xmlns:xlink="http://www.w3.org/1999/xlink" content-type="dwc:institutional_code" xlink:type="simple">AMNH</named-content> • 1♂; same collection data as for preceding; 7 Jan. 1931 • 1♀; Luputa, Lomami; Jan. 1935; Bouvier leg.; <named-content xmlns:xlink="http://www.w3.org/1999/xlink" content-type="dwc:institutional_code" xlink:type="simple">KMMA</named-content> • 1♀; same collection data as for preceding; Mar. 1935 • 1♂; same collection data as for preceding; May 1935 • 1♀; Mbandaka; 1 Feb. 1962; A.B. Stam leg.; <named-content xmlns:xlink="http://www.w3.org/1999/xlink" content-type="dwc:institutional_code" xlink:type="simple">KMMA</named-content> • 1♀; Mboga; Jul. 1914; J. Bequaert leg.; <named-content xmlns:xlink="http://www.w3.org/1999/xlink" content-type="dwc:institutional_code" xlink:type="simple">KMMA</named-content> • 1♀; Medje, Ituri; 9–15 Jul. 1910; Lang and Chapin leg.; <named-content xmlns:xlink="http://www.w3.org/1999/xlink" content-type="dwc:institutional_code" xlink:type="simple">AMNH</named-content> • 1♂; Medje, Ituri; 1–7 Sep. 1910; Lang and Chapin leg.; <named-content xmlns:xlink="http://www.w3.org/1999/xlink" content-type="dwc:institutional_code" xlink:type="simple">KMMA</named-content> • 1♂ 2♀♀; Moma, Equateur; Jun. 1925; J. Ghesquière leg.; <named-content xmlns:xlink="http://www.w3.org/1999/xlink" content-type="dwc:institutional_code" xlink:type="simple">KMMA</named-content> • 1♀; N’Guli; 6–9 Oct. 1913; Rodhain leg.; <named-content xmlns:xlink="http://www.w3.org/1999/xlink" content-type="dwc:institutional_code" xlink:type="simple">KMMA</named-content> • 1♀; Niangara, Uelé; Nov. 1910; Lang and Chapin leg.; <named-content xmlns:xlink="http://www.w3.org/1999/xlink" content-type="dwc:institutional_code" xlink:type="simple">KMMA</named-content> • 1♀; Nzali, Ubangi; 3 Feb. 1932; H.J. Brédo leg.; <named-content xmlns:xlink="http://www.w3.org/1999/xlink" content-type="dwc:institutional_code" xlink:type="simple">KMMA</named-content> • 2♀♀; Pawa, Uelé; 1938; A. Dubois leg.; <named-content xmlns:xlink="http://www.w3.org/1999/xlink" content-type="dwc:institutional_code" xlink:type="simple">KMMA</named-content> • 1♀; Poko, Uelé; Aug. 1913; Lang and Chapin leg.; <named-content xmlns:xlink="http://www.w3.org/1999/xlink" content-type="dwc:institutional_code" xlink:type="simple">AMNH</named-content> • 1♀; same collection data as for preceding; <named-content xmlns:xlink="http://www.w3.org/1999/xlink" content-type="dwc:institutional_code" xlink:type="simple">KMMA</named-content> • 1♂; Pweto, Katanga; Oct. 1926; A. Bayet leg.; <named-content xmlns:xlink="http://www.w3.org/1999/xlink" content-type="dwc:institutional_code" xlink:type="simple">KMMA</named-content> • 3♂♂ 1♀; Stanleyville [= Kisangani]; Mar. 1915; Lang and Chapin leg.; <named-content xmlns:xlink="http://www.w3.org/1999/xlink" content-type="dwc:institutional_code" xlink:type="simple">AMNH</named-content> • 1♂; same collection data as for preceding; <named-content xmlns:xlink="http://www.w3.org/1999/xlink" content-type="dwc:institutional_code" xlink:type="simple">CNC</named-content> • 3♂♂ 1♀; same collection data as for preceding; <named-content xmlns:xlink="http://www.w3.org/1999/xlink" content-type="dwc:institutional_code" xlink:type="simple">KMMA</named-content> • 1♀; same collection data as for preceding; 6 Apr. 1915; <named-content xmlns:xlink="http://www.w3.org/1999/xlink" content-type="dwc:institutional_code" xlink:type="simple">CNC</named-content> • 1♀; same collection data as for preceding; 7 Apr. 1915; <named-content xmlns:xlink="http://www.w3.org/1999/xlink" content-type="dwc:institutional_code" xlink:type="simple">KMMA</named-content> • 1♀; same collection data as for preceding; 14 Apr. 1915 • 1♂; same collection data as for preceding; Apr. 1915 • 1♂; same collection data as for preceding; <abbrev xmlns:xlink="http://www.w3.org/1999/xlink" content-type="institution" xlink:title="Koninklijk Belgisch Instituut voor Natuurwetenschappen, Brussels, Belgium" id="ABBRID0EHSBG" xlink:type="simple">KBIN</abbrev> • 1♀; Tshibamba, Lulua; Mar. 1932; F.G. Overlaet leg.; <named-content xmlns:xlink="http://www.w3.org/1999/xlink" content-type="dwc:institutional_code" xlink:type="simple">KMMA</named-content> • 4♀♀; Uvira, Kivu; 25 Aug. 1957; P. Basilewsky leg.; <named-content xmlns:xlink="http://www.w3.org/1999/xlink" content-type="dwc:institutional_code" xlink:type="simple">KMMA</named-content>. Equatorial Guinea • 1♂; Fernando Po [= Bioko Island], Basile; Aug. 1901; L. Fea leg.; <abbrev xmlns:xlink="http://www.w3.org/1999/xlink" content-type="institution" xlink:title="Museo Civico di Storia Naturale “Giacomo Doria”, Genoa Italy" id="ABBRID0E3SBG" xlink:type="simple">MCSNG</abbrev> • 1♂; Musola; Jan. 1902 ; L. Fea leg.; <abbrev xmlns:xlink="http://www.w3.org/1999/xlink" content-type="institution" xlink:title="Museo Civico di Storia Naturale “Giacomo Doria”, Genoa Italy" id="ABBRID0EBTBG" xlink:type="simple">MCSNG</abbrev> • 1♀; same collection data as for preceding; Mar. 1902 • 1♀; Punta Frailes; Oct.–Nov. 1901; L. Fea leg.; <abbrev xmlns:xlink="http://www.w3.org/1999/xlink" content-type="institution" xlink:title="Museo Civico di Storia Naturale “Giacomo Doria”, Genoa Italy" id="ABBRID0EGTBG" xlink:type="simple">MCSNG</abbrev> • 1♂ 1♀; San Benito [= Mbini]; 1885; Guiral leg.; MHNH. Ethiopia • 1♂; Arba-Minch, Lake Chano; 19 Oct. 2012; A. Pauly leg.; <named-content xmlns:xlink="http://www.w3.org/1999/xlink" content-type="dwc:institutional_code" xlink:type="simple">KMMA</named-content>. Gabon • 1♂; Ipassa, route de Makokou; 2–17 May 1974; M. Donskoff and J. Le Breton leg.; MHNH. Ghana • 1♀; Accra; 1–20 Jul. 1988; M. Hauser leg.; <named-content xmlns:xlink="http://www.w3.org/1999/xlink" content-type="dwc:institutional_code" xlink:type="simple">CDFA</named-content> • 1♀; Buroburo, Kumasi; 4 Jun. 1976; A.B. Stam leg.; <named-content xmlns:xlink="http://www.w3.org/1999/xlink" content-type="dwc:institutional_code" xlink:type="simple">KMMA</named-content> • 1♀; same collection data as for preceding; 12 Jul. 1976 • 1♀; same collection data as for preceding; 17 Jul. 1976 • 1♀; same collection data as for preceding; 28 Jul. 1976 • 1♀; Cape Coast; Dec. 2004; G. Goergen leg.; <named-content xmlns:xlink="http://www.w3.org/1999/xlink" content-type="dwc:institutional_code" xlink:type="simple">IITA</named-content> • 1♂; Obuasi, Ashanti; 8 Aug. 1906; W.M. Graham leg.; <named-content xmlns:xlink="http://www.w3.org/1999/xlink" content-type="dwc:institutional_code" xlink:type="simple">NHMUK</named-content> • 2♂♂ 1♀; same collection data as for preceding; 25 Aug. 1907 • 1♀; Takoradi; 2–6 Jun. 1957; G.H. Heinrich leg.; <named-content xmlns:xlink="http://www.w3.org/1999/xlink" content-type="dwc:institutional_code" xlink:type="simple">CNC</named-content> • 1♂; Tsito; 26 Jan. 1969; O.W. Richards leg.; <named-content xmlns:xlink="http://www.w3.org/1999/xlink" content-type="dwc:institutional_code" xlink:type="simple">NHMUK</named-content> • 2♂♂ 1♀; Wati Waterfalls; Feb. 2003; G. Goergen leg.; <named-content xmlns:xlink="http://www.w3.org/1999/xlink" content-type="dwc:institutional_code" xlink:type="simple">IITA</named-content> • 1♀; Worawora; Mar. 2005; G. Goergen leg.; <named-content xmlns:xlink="http://www.w3.org/1999/xlink" content-type="dwc:institutional_code" xlink:type="simple">IITA</named-content>. Guinea Bissau • 1♂ 2♀♀; Bolama; Jun.–Dec. 1899; L. Fea leg.; <abbrev xmlns:xlink="http://www.w3.org/1999/xlink" content-type="institution" xlink:title="Museo Civico di Storia Naturale “Giacomo Doria”, Genoa Italy" id="ABBRID0ETVBG" xlink:type="simple">MCSNG</abbrev>. ‘GUINEA’ • 1♀; Westermann leg.; <abbrev xmlns:xlink="http://www.w3.org/1999/xlink" content-type="institution" xlink:title="Museum für Naturkunde, Berlin, Germany" id="ABBRID0EYVBG" xlink:type="simple">MNB</abbrev> [labeled as type of <italic><tp:taxon-name><tp:taxon-name-part taxon-name-part-type="genus" reg="Plagiocera"/><tp:taxon-name-part taxon-name-part-type="species" reg="maculipennis">maculipennis</tp:taxon-name-part></tp:taxon-name></italic> considered to originate from Guinea Bissau according <xref ref-type="bibr" rid="B46">Smith and Vockeroth (1980)</xref>; cf. comments]. Ivory Coast • 1♀; Adiopodoumé; 4 Jul. 1948; Jouer leg.; MHNH • 1♂; Banco National Park; 23 Apr. 1989; J. Londt leg.; <named-content xmlns:xlink="http://www.w3.org/1999/xlink" content-type="dwc:institutional_code" xlink:type="simple">NMSA</named-content>. Kenya • 1♀; Itieni Forest, Nyambene Hills; 16–30 Oct. 2011; R.S. Copeland leg.; <abbrev xmlns:xlink="http://www.w3.org/1999/xlink" content-type="institution" xlink:title="International Centre of Insect Physiology and Ecology, Nairobi, Kenya" id="ABBRID0ETWBG" xlink:type="simple">ICIPE</abbrev> • 1♂; Kaimosi; Feb. 1949; V.G.L. van Someren leg.; <named-content xmlns:xlink="http://www.w3.org/1999/xlink" content-type="dwc:institutional_code" xlink:type="simple">NHMUK</named-content> • 1♀; Lukusi River, Kakamega Forest; 5 Apr.–26 Jun. 2017; R.S. Copeland leg.; <abbrev xmlns:xlink="http://www.w3.org/1999/xlink" content-type="institution" xlink:title="International Centre of Insect Physiology and Ecology, Nairobi, Kenya" id="ABBRID0EAXBG" xlink:type="simple">ICIPE</abbrev> • 1♂; Taveta Forest; Aug. 1947; V.G.L. van Someren leg.; <named-content xmlns:xlink="http://www.w3.org/1999/xlink" content-type="dwc:institutional_code" xlink:type="simple">NHMUK</named-content>. Liberia • 1♂; Bendu, Robertsport; 11 Apr. 1943; F.M. Snyder leg.; <named-content xmlns:xlink="http://www.w3.org/1999/xlink" content-type="dwc:institutional_code" xlink:type="simple">AMNH</named-content> • 1♀; Du River camp 3; 1926; J. Bequaert leg.; <named-content xmlns:xlink="http://www.w3.org/1999/xlink" content-type="dwc:institutional_code" xlink:type="simple">KMMA</named-content> • 1♀; Kpaine; 17 Aug. 1953; W. Peters leg.; <named-content xmlns:xlink="http://www.w3.org/1999/xlink" content-type="dwc:institutional_code" xlink:type="simple">NHMUK</named-content> • 1♂; Monrovia; 24 May 1957; G.H. Heinrich leg.; <named-content xmlns:xlink="http://www.w3.org/1999/xlink" content-type="dwc:institutional_code" xlink:type="simple">CNC</named-content>. Malawi • 1♂; Mt Mlanje; 9 Oct. 1913; S.A. Neave leg.; <named-content xmlns:xlink="http://www.w3.org/1999/xlink" content-type="dwc:institutional_code" xlink:type="simple">NHMUK</named-content>. Mozambique • 1♀; East of Mt Mlanje; 21 Nov. 1913; S.A. Neave leg.; <named-content xmlns:xlink="http://www.w3.org/1999/xlink" content-type="dwc:institutional_code" xlink:type="simple">NHMUK</named-content> • 1♂; Kola Valley; 5 Apr. 1913; S.A. Neave leg.; <named-content xmlns:xlink="http://www.w3.org/1999/xlink" content-type="dwc:institutional_code" xlink:type="simple">NHMUK</named-content> • 1♂; Rikatla; H.A. Junod leg.; <named-content xmlns:xlink="http://www.w3.org/1999/xlink" content-type="dwc:institutional_code" xlink:type="simple">NMSA</named-content>. Nigeria • 1♂ 1♀; Afikpo; 2 Jun. 1910; J.J. Simpson leg.; <named-content xmlns:xlink="http://www.w3.org/1999/xlink" content-type="dwc:institutional_code" xlink:type="simple">NHMUK</named-content> • 1♂; Gadau; Jul. 1938; Buxton and Lewis leg.; <named-content xmlns:xlink="http://www.w3.org/1999/xlink" content-type="dwc:institutional_code" xlink:type="simple">NHMUK</named-content> • 2♂♂; Ibadan; 24 Jul. 1947; J.L. Gregory leg.; <named-content xmlns:xlink="http://www.w3.org/1999/xlink" content-type="dwc:institutional_code" xlink:type="simple">NHMUK</named-content> • 1♀; same collection data as for preceding; Jun. 1951; <named-content xmlns:xlink="http://www.w3.org/1999/xlink" content-type="dwc:institutional_code" xlink:type="simple">CNC</named-content> • 1♂; Ibadan, <named-content xmlns:xlink="http://www.w3.org/1999/xlink" content-type="dwc:institutional_code" xlink:type="simple">IITA</named-content> station; 24 Jan. 1997; G. Goergen leg.; <named-content xmlns:xlink="http://www.w3.org/1999/xlink" content-type="dwc:institutional_code" xlink:type="simple">IITA</named-content> • 1♀; same collection data as for preceding; 26 Jan. 1998 • 1♂ 1♀; Ile-Ife; 30 Oct. 1969; J.T. Medler leg.; <named-content xmlns:xlink="http://www.w3.org/1999/xlink" content-type="dwc:institutional_code" xlink:type="simple">CNC</named-content> • 1♀; Jos; Oct.–Dec. 1965; E. Bot Gwong leg.; <named-content xmlns:xlink="http://www.w3.org/1999/xlink" content-type="dwc:institutional_code" xlink:type="simple">KMMA</named-content> • 1♀; Kaduna; Aug. 1952; Nash leg.; <named-content xmlns:xlink="http://www.w3.org/1999/xlink" content-type="dwc:institutional_code" xlink:type="simple">NMSA</named-content> • 2♀♀; Kaduna; 19 Sep. 1962; M.W. Service leg.; <named-content xmlns:xlink="http://www.w3.org/1999/xlink" content-type="dwc:institutional_code" xlink:type="simple">NHMUK</named-content> • 1♀; Olokemeji, Ibadan; <named-content xmlns:xlink="http://www.w3.org/1999/xlink" content-type="dwc:institutional_code" xlink:type="simple">AMNH</named-content>. Republic of the Congo • 1♀; Fernand-Vaz; Sep.–Oct. 1902; L. Fea leg.; <abbrev xmlns:xlink="http://www.w3.org/1999/xlink" content-type="institution" xlink:title="Museo Civico di Storia Naturale “Giacomo Doria”, Genoa Italy" id="ABBRID0EF3BG" xlink:type="simple">MCSNG</abbrev> • 1♂; Haut Ivindu, Ogooué; 1906; J. Gravot leg.; MHNH • 1♂; Lambaréné, Ogooué; 1913; E. Ellenberger leg.; MHNH. Sierra Leone • 1♀; Bomaru; 8 Aug. 1912; J.J. Simpson leg.; <named-content xmlns:xlink="http://www.w3.org/1999/xlink" content-type="dwc:institutional_code" xlink:type="simple">NHMUK</named-content> • 1♀; Daru; 31 Jul. 1912; J.J. Simpson leg.; <named-content xmlns:xlink="http://www.w3.org/1999/xlink" content-type="dwc:institutional_code" xlink:type="simple">NHMUK</named-content> • 1♀; same collection data as for preceding; 18 Aug. 1912 • 1♀; Ka-Yima; 23 Jun. 1912; J.J. Simpson leg.; <named-content xmlns:xlink="http://www.w3.org/1999/xlink" content-type="dwc:institutional_code" xlink:type="simple">NHMUK</named-content> • 1♀; Lungi; 14 Jul. 1959; C.P. Hoyt leg.; <named-content xmlns:xlink="http://www.w3.org/1999/xlink" content-type="dwc:institutional_code" xlink:type="simple">NHMUK</named-content>. South Africa • 1♂; Dukuduku, between St Lucia and Matubatuba; 7–8 Apr. 1960; B. Stuckenberg leg.; <named-content xmlns:xlink="http://www.w3.org/1999/xlink" content-type="dwc:institutional_code" xlink:type="simple">NMSA</named-content> • 1♀; Empangeni; 15 Apr. 2003; P. Reavell leg.; <named-content xmlns:xlink="http://www.w3.org/1999/xlink" content-type="dwc:institutional_code" xlink:type="simple">NMSA</named-content> • 1♀; False Bay Park Reserve, Mpophomeni Trail area; 2 Jan. 1996; J. and A. Londt leg.; <named-content xmlns:xlink="http://www.w3.org/1999/xlink" content-type="dwc:institutional_code" xlink:type="simple">NMSA</named-content> • 1♂ 1♀; Hazyview, Kruger Park Lodge area; 1–7 Oct. 2010; J. and A. Londt leg.; <named-content xmlns:xlink="http://www.w3.org/1999/xlink" content-type="dwc:institutional_code" xlink:type="simple">NMSA</named-content> • 1♀; Middlekop; 11 Mar. 1979; <named-content xmlns:xlink="http://www.w3.org/1999/xlink" content-type="dwc:institutional_code" xlink:type="simple">NMSA</named-content> • 1♂; Mpenjati Nature Reserve; 20 Mar. 2010; J. and A. Londt leg.; <named-content xmlns:xlink="http://www.w3.org/1999/xlink" content-type="dwc:institutional_code" xlink:type="simple">NMSA</named-content> • 2♂♂ 1♀; same collection data as for preceding; 22–23 Jan. 2011 • 1♂; San Lameer Resort area; 11 Feb. 2012; J. and A. Londt leg.; <named-content xmlns:xlink="http://www.w3.org/1999/xlink" content-type="dwc:institutional_code" xlink:type="simple">NMSA</named-content>. Tanzania • 1♀; Amani; G. Pringle leg.; <named-content xmlns:xlink="http://www.w3.org/1999/xlink" content-type="dwc:institutional_code" xlink:type="simple">NHMUK</named-content> • 1♂; Kibonoto, Kilimanjaro; 29 Apr. 1906; Sjöstedt leg.; <abbrev xmlns:xlink="http://www.w3.org/1999/xlink" content-type="institution" xlink:title="Museum für Naturkunde, Berlin, Germany" id="ABBRID0EK6BG" xlink:type="simple">MNB</abbrev> • 1♀; Kigoma; 1924; C.R. Steel leg.; <named-content xmlns:xlink="http://www.w3.org/1999/xlink" content-type="dwc:institutional_code" xlink:type="simple">NHMUK</named-content> • 1♂; Lembene, Usambara; 7 Jun. 1916; T.J. Anderson leg.; <named-content xmlns:xlink="http://www.w3.org/1999/xlink" content-type="dwc:institutional_code" xlink:type="simple">NHMUK</named-content> • 3♀♀; Morogoro; J.G. Halcrow leg.; <named-content xmlns:xlink="http://www.w3.org/1999/xlink" content-type="dwc:institutional_code" xlink:type="simple">NHMUK</named-content> • 1♂ 1♀; Morogoro; 16 May 1925; A.H. Ritchie leg.; <named-content xmlns:xlink="http://www.w3.org/1999/xlink" content-type="dwc:institutional_code" xlink:type="simple">NHMUK</named-content> • 1♂ 1♀; same collection data as for preceding; 18 May 1925 • 1♂ 2♀♀; same collection data as for preceding; 20 May 1925 • 2♂♂ 1♀; same collection data as for preceding; 28 Jun. 1925 • 1♀; same collection data as for preceding; 10 Jun. 1925 • 1♀; Morogoro, Uluguru; A.G. Wilkins leg.; <named-content xmlns:xlink="http://www.w3.org/1999/xlink" content-type="dwc:institutional_code" xlink:type="simple">NHMUK</named-content> • 1♀; Moschi; 1904; Alluaud leg.; MHNH. Togo • 1♀; Dzogbégan; 3 Jul. 1997; G. Goergen leg.; <named-content xmlns:xlink="http://www.w3.org/1999/xlink" content-type="dwc:institutional_code" xlink:type="simple">IITA</named-content> • 1♂; Dzogbégan; 24–25 Jan. 2016; K. Jordaens leg.; <named-content xmlns:xlink="http://www.w3.org/1999/xlink" content-type="dwc:institutional_code" xlink:type="simple">KMMA</named-content> • 1♂ 1♀; Kloto; 5 May 1996; G. Goergen leg.; <named-content xmlns:xlink="http://www.w3.org/1999/xlink" content-type="dwc:institutional_code" xlink:type="simple">IITA</named-content> • 1♀; same collection data as for preceding; 3 Jul. 1997 • 1♂; same collection data as for preceding; Mar. 2000 • 6♂♂ 1♀; same collection data as for preceding; Aug. 2003 • 13♂♂ 5♀♀; same collection data as for preceding; Jan. 2004 • 3♂♂; same collection data as for preceding; Feb. 2004 • 31♂♂ 3♀♀; same collection data as for preceding; Mar. 2004 • 5♂♂ 1♀; same collection data as for preceding; Apr. 2004 • 1♂ 1♀; same collection data as for preceding; Jun. 2004 • 2♂♂; same collection data as for preceding; Nov. 2004 • 1♂ 1♀; same collection data as for preceding; Jan. 2005 • 4♂♂; same collection data as for preceding; Feb. 2005 • 3♂♂; same collection data as for preceding; Mar. 2005 • 1♀; same collection data as for preceding; Sep. 2005 • 1♀; same collection data as for preceding; Nov. 2005 • 1♂; same collection data as for preceding; Dec. 2005 • 1♂; same collection data as for preceding; Feb. 2006 • 1♀; same collection data as for preceding; May 2007 • 1♂; same collection data as for preceding; Jun. 2007 • 2♂♂; same collection data as for preceding; Oct. 2007 • 1♂; same collection data as for preceding; Jan. 2008 • 1♀; same collection data as for preceding; Jul. 2008 • 1♂; same collection data as for preceding; Jul. 2015 • 1♀; Kloto Forest; Jun. 2004; G. Goergen leg.; <named-content xmlns:xlink="http://www.w3.org/1999/xlink" content-type="dwc:institutional_code" xlink:type="simple">IITA</named-content> • 1♂; Kuma-Tokpli; 21–24 Jan. 2016; K. Jordaens leg.; <named-content xmlns:xlink="http://www.w3.org/1999/xlink" content-type="dwc:institutional_code" xlink:type="simple">KMMA</named-content> • 1♂; Lokossa; Jun. 2006; G. Goergen leg.; <named-content xmlns:xlink="http://www.w3.org/1999/xlink" content-type="dwc:institutional_code" xlink:type="simple">IITA</named-content> • 1♀; Obé, near Akloa; 22 Apr. 2008; A. Ssymank leg.; <named-content xmlns:xlink="http://www.w3.org/1999/xlink" content-type="dwc:institutional_code" xlink:type="simple">MZH</named-content>. Uganda • 1♀; Ankole; H.B. Johnston leg.; <named-content xmlns:xlink="http://www.w3.org/1999/xlink" content-type="dwc:institutional_code" xlink:type="simple">NHMUK</named-content> • 1♂; Southeast Ankole; 4–8 Oct. 1911; S.A. Neave leg.; <named-content xmlns:xlink="http://www.w3.org/1999/xlink" content-type="dwc:institutional_code" xlink:type="simple">NHMUK</named-content> • 1♂; Western Ankole; 10–14 Oct. 1911; S.A. Neave leg.; <named-content xmlns:xlink="http://www.w3.org/1999/xlink" content-type="dwc:institutional_code" xlink:type="simple">NHMUK</named-content> • 1♀; between Jinja and Busia or Mbwago, E. Busoga; 28 Jul.–1 Aug. 1911; S.A. Neave leg.; <named-content xmlns:xlink="http://www.w3.org/1999/xlink" content-type="dwc:institutional_code" xlink:type="simple">NHMUK</named-content> • 2♀♀; between Lake Kioga SE shore and Kakindu; 22–23 Aug. 1911; S.A. Neave leg.; <named-content xmlns:xlink="http://www.w3.org/1999/xlink" content-type="dwc:institutional_code" xlink:type="simple">NHMUK</named-content> • 1♂; Buamba Forest, Semliki Valley; 3–7 Nov. 1911; S.A. Neave leg.; <named-content xmlns:xlink="http://www.w3.org/1999/xlink" content-type="dwc:institutional_code" xlink:type="simple">NHMUK</named-content> • 3♂♂ 4♀♀; Budongo Forest, nr Lake Albert; Apr. 1972; E. Babyetagara leg.; <named-content xmlns:xlink="http://www.w3.org/1999/xlink" content-type="dwc:institutional_code" xlink:type="simple">CNC</named-content> • 1♂ 1♀; Busoga; 1903; D. Bruce leg.; <named-content xmlns:xlink="http://www.w3.org/1999/xlink" content-type="dwc:institutional_code" xlink:type="simple">NHMUK</named-content> • 2♂♂; Busoga; Mar. 1906; A. Hodges leg.; <named-content xmlns:xlink="http://www.w3.org/1999/xlink" content-type="dwc:institutional_code" xlink:type="simple">NHMUK</named-content> • 1♂; Entebbe; 12–20 Jan. 1912; S.A. Neave leg.; <named-content xmlns:xlink="http://www.w3.org/1999/xlink" content-type="dwc:institutional_code" xlink:type="simple">NHMUK</named-content> • 3♀♀; Entebbe; 14 Nov. 1912; C.C. Gowdey leg.; <named-content xmlns:xlink="http://www.w3.org/1999/xlink" content-type="dwc:institutional_code" xlink:type="simple">NHMUK</named-content> • 1♂ 1♀; same collection data as for preceding; 18–20 Nov. 1912 • 1♀; same collection data as for preceding; 3–4 Dec. 1912 • 1♂; same collection data as for preceding; 12–13 Dec. 1912 • 1♀; Entebbe; 1 Feb. 1972; H. Falke leg.; <named-content xmlns:xlink="http://www.w3.org/1999/xlink" content-type="dwc:institutional_code" xlink:type="simple">CNC</named-content> • 1♂; same collection data as for preceding; 10 Jun. 1972 • 1♂; same collection data as for preceding; 23–31 Jan. 1973 • 3♂♂; same collection data as for preceding; 25–28 Jan. 1973 • 1♀; same collection data as for preceding; Mar. 1973 • 1♀; Entebbe; 1 May 1973; M.K. Paulus leg.; <named-content xmlns:xlink="http://www.w3.org/1999/xlink" content-type="dwc:institutional_code" xlink:type="simple">CNC</named-content> • 1♂; nr Entebbe; 23–31 Jan. 1973; H. Falke leg.; <named-content xmlns:xlink="http://www.w3.org/1999/xlink" content-type="dwc:institutional_code" xlink:type="simple">CNC</named-content> • 1♂ 1♀; same collection data as for preceding; 1–14 Feb. 1973 • 1♀; south side Lake George; 17–19 Oct. 1911; S.A. Neave leg.; <named-content xmlns:xlink="http://www.w3.org/1999/xlink" content-type="dwc:institutional_code" xlink:type="simple">NHMUK</named-content> • 4♂♂; Ibanda; 23–28 Dec. 1972; H. Falke leg.; <named-content xmlns:xlink="http://www.w3.org/1999/xlink" content-type="dwc:institutional_code" xlink:type="simple">CNC</named-content> • 1♀; Jinja; Sep. 1928; V.G.L. van Someren leg.; <named-content xmlns:xlink="http://www.w3.org/1999/xlink" content-type="dwc:institutional_code" xlink:type="simple">NHMUK</named-content> • 1♀; near Kakindu, Nile banks; 24 Aug. 1911; S.A. Neave leg.; <named-content xmlns:xlink="http://www.w3.org/1999/xlink" content-type="dwc:institutional_code" xlink:type="simple">NHMUK</named-content> • 3♂♂ 2♀♀; Kayonza Forest, Kigezi; Sep. 1972; H. Falke leg.; <named-content xmlns:xlink="http://www.w3.org/1999/xlink" content-type="dwc:institutional_code" xlink:type="simple">CNC</named-content> • 1♂; Kigaloma, Katwe; 2 Feb. 1912; H.B. Owen leg.; <named-content xmlns:xlink="http://www.w3.org/1999/xlink" content-type="dwc:institutional_code" xlink:type="simple">NHMUK</named-content> • 1♀; Kilembe, Ruwenzori Range; Dec. 1934–Jan. 1935; F.W. Edwards leg.; <named-content xmlns:xlink="http://www.w3.org/1999/xlink" content-type="dwc:institutional_code" xlink:type="simple">NHMUK</named-content> • 1♀; Magyo, Buvuma Island, Lake Victoria; Mar. 1968; E. Vertriest leg.; <named-content xmlns:xlink="http://www.w3.org/1999/xlink" content-type="dwc:institutional_code" xlink:type="simple">KMMA</named-content> • 1♀; Masaka, Katera Forest; Nov. 1955; V.G.L. van Someren leg.; <named-content xmlns:xlink="http://www.w3.org/1999/xlink" content-type="dwc:institutional_code" xlink:type="simple">NHMUK</named-content> • 1♀; Mbale-Kimu Road; 15–17 Aug. 1911; S.A. Neave leg.; <named-content xmlns:xlink="http://www.w3.org/1999/xlink" content-type="dwc:institutional_code" xlink:type="simple">NHMUK</named-content> • 1♀; Mt Kokanjero; 7–9 Aug. 1911; S.A. Neave leg.; <named-content xmlns:xlink="http://www.w3.org/1999/xlink" content-type="dwc:institutional_code" xlink:type="simple">NHMUK</named-content> • 1♀; W. Nile; 13 Nov. 1958 <named-content xmlns:xlink="http://www.w3.org/1999/xlink" content-type="dwc:institutional_code" xlink:type="simple">NHMUK</named-content> • 2♂♂; Nkokonjera; 23 Dec. 1910; C.C. Gowdey leg.; <named-content xmlns:xlink="http://www.w3.org/1999/xlink" content-type="dwc:institutional_code" xlink:type="simple">NHMUK</named-content> • 1♂; Nyabushozi, Nyrbthozi County; 21 Jan. 1975; P. Mugabi leg.; <named-content xmlns:xlink="http://www.w3.org/1999/xlink" content-type="dwc:institutional_code" xlink:type="simple">CNC</named-content> • 1♀; Salt Lake to Wawamba Country; 1894; G.F. Scott Elliot leg.; <named-content xmlns:xlink="http://www.w3.org/1999/xlink" content-type="dwc:institutional_code" xlink:type="simple">NHMUK</named-content> • 1♂ 1♀; Siroko River; 12–14 Aug. 1911; S.A. Neave leg.; <named-content xmlns:xlink="http://www.w3.org/1999/xlink" content-type="dwc:institutional_code" xlink:type="simple">NHMUK</named-content> • 4♂♂ Tero Forest, Southeast Buddu; 26–30 Sep. 1911; S.A. Neave leg.; <named-content xmlns:xlink="http://www.w3.org/1999/xlink" content-type="dwc:institutional_code" xlink:type="simple">NHMUK</named-content> • 1♂; Unyoro, Kafu River Valley; 23–28 Dec. 1911; S.A. Neave leg.; <named-content xmlns:xlink="http://www.w3.org/1999/xlink" content-type="dwc:institutional_code" xlink:type="simple">NHMUK</named-content> • 1♂; Wasa River; 11–14 Apr. 1914; R.E. McConnell leg.; <named-content xmlns:xlink="http://www.w3.org/1999/xlink" content-type="dwc:institutional_code" xlink:type="simple">NHMUK</named-content>. Zimbabwe • 1♀; Bomponi; 6 May 1963; D. Cookson leg.; <named-content xmlns:xlink="http://www.w3.org/1999/xlink" content-type="dwc:institutional_code" xlink:type="simple">NMSA</named-content>.</p><fig id="F3" position="float" orientation="portrait"><object-id xmlns:xlink="http://www.w3.org/1999/xlink" content-type="doi" xlink:type="simple">10.3897/zookeys.1003.56557.figures5-6</object-id><object-id xmlns:xlink="http://www.w3.org/1999/xlink" content-type="arpha" xlink:type="simple">C49DB0C3-8DFB-56C9-95DF-40B60A549BD2</object-id><label>Figures 5, 6.</label><caption><p><italic><tp:taxon-name><tp:taxon-name-part taxon-name-part-type="genus" reg="Senaspis">Senaspis</tp:taxon-name-part></tp:taxon-name></italic> species, habitus, lateral view <bold>5</bold><italic><tp:taxon-name><tp:taxon-name-part taxon-name-part-type="genus" reg="Senaspis">S.</tp:taxon-name-part> <tp:taxon-name-part taxon-name-part-type="species" reg="haemorrhoa">haemorrhoa</tp:taxon-name-part></tp:taxon-name></italic> (Gerstaecker) (♂) <bold>6</bold><italic><tp:taxon-name><tp:taxon-name-part taxon-name-part-type="genus" reg="Senaspis">S.</tp:taxon-name-part> <tp:taxon-name-part taxon-name-part-type="species" reg="melanthysana">melanthysana</tp:taxon-name-part></tp:taxon-name></italic> (Speiser) (♂).</p></caption><graphic xmlns:xlink="http://www.w3.org/1999/xlink" xlink:href="zookeys-1003-083-g003.jpg" position="float" orientation="portrait" xlink:type="simple" id="oo_486699.jpg"><uri content-type="original_file" xlink:type="simple">https://binary.pensoft.net/fig/486699</uri></graphic></fig></tp:treatment-sec><tp:treatment-sec sec-type="description" id="SECID0EOMAI"><title>Description.</title><p>Body length: 10.3–15.9 mm. Wing length: 7.9–12.0 mm.</p><fig id="F4" position="float" orientation="portrait"><object-id xmlns:xlink="http://www.w3.org/1999/xlink" content-type="doi" xlink:type="simple">10.3897/zookeys.1003.56557.figures7-8</object-id><object-id xmlns:xlink="http://www.w3.org/1999/xlink" content-type="arpha" xlink:type="simple">60CB1B01-1850-5067-8B5C-28FAD97A2C19</object-id><label>Figures 7, 8.</label><caption><p><italic><tp:taxon-name><tp:taxon-name-part taxon-name-part-type="genus" reg="Senaspis">Senaspis</tp:taxon-name-part></tp:taxon-name></italic> species, habitus, lateral view <bold>7</bold><italic><tp:taxon-name><tp:taxon-name-part taxon-name-part-type="genus" reg="Senaspis">S.</tp:taxon-name-part> <tp:taxon-name-part taxon-name-part-type="species" reg="nigrita">nigrita</tp:taxon-name-part></tp:taxon-name></italic> (Bigot) (♂) <bold>8</bold><italic><tp:taxon-name><tp:taxon-name-part taxon-name-part-type="genus" reg="Senaspis">S.</tp:taxon-name-part> <tp:taxon-name-part taxon-name-part-type="species" reg="xanthorrhoea">xanthorrhoea</tp:taxon-name-part></tp:taxon-name></italic> (Bezzi) (♂).</p></caption><graphic xmlns:xlink="http://www.w3.org/1999/xlink" xlink:href="zookeys-1003-083-g004.jpg" position="float" orientation="portrait" xlink:type="simple" id="oo_486700.jpg"><uri content-type="original_file" xlink:type="simple">https://binary.pensoft.net/fig/486700</uri></graphic></fig><p><bold>Male</bold> (Fig. <xref ref-type="fig" rid="F1">1</xref>). Head (Figs <xref ref-type="fig" rid="F7">12</xref>, <xref ref-type="fig" rid="F7">13</xref>). Eye bare; holoptic, eye contiguity for distance equal to length of ocellar triangle, facets dorsally slightly larger, at most twice as large in diameter as ventral ones. Frons black to black-brown; largely subshiny, with greyish brown pollinosity in dorsal fifth and along eye margins; with very dispersed, short pale pile. Face black to black-brown; subshiny with pale brownish to greyish pollinosity, in parts more densely so, medial part and ventral margins largely devoid of pollinosity; in parts with dispersed long pale pile; facial tubercle strongly pronounced. Gena colour and pollinosity as ventral lateral margins of face, with short to long pale pile. Occiput black-brown, covered with dull grey pollinosity; with dispersed pale pile. Antennal segments black-brown, basoflagellomere apically slightly paler; arista pale to dark yellow.</p><fig id="F5" position="float" orientation="portrait"><object-id xmlns:xlink="http://www.w3.org/1999/xlink" content-type="doi" xlink:type="simple">10.3897/zookeys.1003.56557.figures9-10</object-id><object-id xmlns:xlink="http://www.w3.org/1999/xlink" content-type="arpha" xlink:type="simple">8D680E35-D7EA-5248-A26E-BACD7A94CB33</object-id><label>Figures 9, 10.</label><caption><p><italic><tp:taxon-name><tp:taxon-name-part taxon-name-part-type="genus" reg="Senaspis">Senaspis</tp:taxon-name-part></tp:taxon-name></italic> species, habitus, lateral view <bold>9</bold><italic><tp:taxon-name><tp:taxon-name-part taxon-name-part-type="genus" reg="Senaspis">S.</tp:taxon-name-part> <tp:taxon-name-part taxon-name-part-type="species" reg="umbrifera">umbrifera</tp:taxon-name-part></tp:taxon-name></italic> (Walker) (♂ holotype) <bold>10</bold><tp:taxon-name><tp:taxon-name-part taxon-name-part-type="genus" reg="Senaspis">S.</tp:taxon-name-part> <tp:taxon-name-part taxon-name-part-type="uncertainty-rank">nr</tp:taxon-name-part> <tp:taxon-name-part taxon-name-part-type="species" reg="umbrifera">umbrifera</tp:taxon-name-part></tp:taxon-name> (Walker) (♂).</p></caption><graphic xmlns:xlink="http://www.w3.org/1999/xlink" xlink:href="zookeys-1003-083-g005.jpg" position="float" orientation="portrait" xlink:type="simple" id="oo_486701.jpg"><uri content-type="original_file" xlink:type="simple">https://binary.pensoft.net/fig/486701</uri></graphic></fig><p><bold><italic>Thorax</italic></bold> (Fig. <xref ref-type="fig" rid="F17">52</xref>). Scutum subshiny black; grey pollinose, except on anterior part of scutellum, at transverse suture and along lateral margins where more densely orange-brown pollinose; with short pale pile, anteriorly and on notopleuron somewhat longer. Scutellum pale brownish to orange-brown, anterior margin narrowly darker; with short pale pile. Pleura ground colour black-brown, sparsely greyish pollinose; covered with dispersed long pale pile, anterior anepimeron sometimes partially black pilose; pilosity absent on meron, dorsomedial anepimeron, anterior part of katepisternum and anterior anepisternum. Scutellum apical margin weakly rounded, distinctly marginated, 2.5 times as wide as long.</p><p><bold><italic>Legs</italic></bold>. Brown to black-brown; with short black pile, along posterior margin of pro- and mesofemora with longer pale pile. Metafemur (Fig. <xref ref-type="fig" rid="F24">80</xref>) distinctly thickened, with one distinct ventral swelling in apical fifth, with dense short stout setae on swelling; metatibia thickened and slightly curved, with pile along ventral margin not distinctly more dense.</p><p><bold><italic>Wing</italic></bold> (Fig. <xref ref-type="fig" rid="F20">64</xref>). Faint yellowish brown tinge, towards posterior margin and apex more greyish; with distinct dark brown macula running from anterior margin and covering most of stigma, parts of cell r<sub>1</sub> and r<sub>2+3</sub>, distal part of cell br and basal part of r<sub>4+5</sub>, decreasing in colour on anterior part of cell dm; distally of brown macula more hyaline patch. Calypters yellow-white, in medial part more pale brownish; with fringe of yellow-white pile. Cell r<sub>1</sub> variable, usually closed with petiole at most equal to height of base of stigma but usually shorter, sometimes closed but petiole missing; vein R<sub>4+5</sub> sinuate, usually not appendiculate, rarely with short appendix.</p><p><bold><italic>Abdomen</italic></bold> (Fig. <xref ref-type="fig" rid="F26">91</xref>). Subshiny brown to black-brown, postabdomen more reddish brown; with greyish to greyish brown pollinosity, except for anteromedial macula on terga I and II, pair of sublateral maculae on terga I–III and posterior part of tergum IV where more shining; with short dark pile, except tergum I, anterior margin tergum II, and lateral margins of all terga where pale pile. Sterna orange-brown to black-brown, with short dispersed pale pile. Male genitalia as in Fig. <xref ref-type="fig" rid="F28">102</xref>.</p><p><bold>Female.</bold> As male except for the following character states: Eye (Figs <xref ref-type="fig" rid="F7">14</xref>, <xref ref-type="fig" rid="F7">15</xref>) dichoptic, facets equal to subequal in size. Frons subshiny black to black-brown in ventral protruding part, dorsally with greyish to greyish brown pollinosity. Postabdominal terga often less reddish brown; subshiny maculae sometimes more extensive and more pronounced.</p></tp:treatment-sec><tp:treatment-sec sec-type="distribution" id="SECID0EHSAI"><title>Distribution.</title><p>Angola, Benin, Burundi, Cameroon, Democratic Republic of the Congo, Equatorial Guinea, Ethiopia, Gabon, Ghana, Guinea Bissau, Ivory Coast, Kenya, Liberia, Malawi, Mozambique, Nigeria, Republic of the Congo, Sierra Leone, South Africa, Tanzania, Togo, Uganda, Zimbabwe. ‘Java’ as type locality is probably an error.</p></tp:treatment-sec><tp:treatment-sec sec-type="comments" id="SECID0EMSAI"><title>Comments.</title><p>The orginal description of <italic><tp:taxon-name><tp:taxon-name-part taxon-name-part-type="genus" reg="Protylocera"/><tp:taxon-name-part taxon-name-part-type="species" reg="dentipes">dentipes</tp:taxon-name-part></tp:taxon-name></italic> Macquart mentioned the geographic origin of the type as “de Java”. No label on the lectotype pin indicates a locality or region, and the locality is probably an error. The type specimen of <italic><tp:taxon-name><tp:taxon-name-part taxon-name-part-type="genus" reg="Protylocera"/><tp:taxon-name-part taxon-name-part-type="species" reg="dentipes">dentipes</tp:taxon-name-part></tp:taxon-name></italic> bears a lectotype label with designation by F.C. Thompson in 1977. The original description did not indicate the number of specimens examined by Macquart but only made reference to the fact that the description is based on male only and that material is housed in the ‘Muséum’ (referring to <abbrev xmlns:xlink="http://www.w3.org/1999/xlink" content-type="institution" xlink:title="Muséum national d’Histoire naturelle, Paris, France" id="ABBRID0EGTAI" xlink:type="simple">MNHN</abbrev>). No additional specimens could be traced in the <abbrev xmlns:xlink="http://www.w3.org/1999/xlink" content-type="institution" xlink:title="Muséum national d’Histoire naturelle, Paris, France" id="ABBRID0ELTAI" xlink:type="simple">MNHN</abbrev> collection. The lectotype designation (made in accordance with recommendation 73♀ of the ICZN (Thompson pers. comm.)) has not been published elsewhere.</p><p>The type of <italic><tp:taxon-name><tp:taxon-name-part taxon-name-part-type="genus" reg="Plagiocera"/><tp:taxon-name-part taxon-name-part-type="species" reg="maculipennis">maculipennis</tp:taxon-name-part></tp:taxon-name></italic> Loew could not be traced. According to the original description (<xref ref-type="bibr" rid="B36">Loew 1858</xref>) as well as the detailed redescription by <xref ref-type="bibr" rid="B37">Loew (1860)</xref>, this is a male specimen from ‘Guinea’. One female specimen in <abbrev xmlns:xlink="http://www.w3.org/1999/xlink" content-type="institution" xlink:title="Museum für Naturkunde, Berlin, Germany" id="ABBRID0EEUAI" xlink:type="simple">MNB</abbrev> collection (Guinea, Westerm., additional label ‘843’) is indicated as type but this contradicts with the above, and thus appears not be part of the type series. This specimen was also mentioned by <xref ref-type="bibr" rid="B30">Karsch (1887)</xref>. According to <xref ref-type="bibr" rid="B46">Smith and Vockeroth (1980)</xref> ‘Guinea’ refers to Guinea Bissau.</p><p>The taxon <italic><tp:taxon-name><tp:taxon-name-part taxon-name-part-type="genus" reg="Protylocera"/><tp:taxon-name-part taxon-name-part-type="species" reg="livida">livida</tp:taxon-name-part></tp:taxon-name></italic> Bezzi was described as a variety of <italic><tp:taxon-name><tp:taxon-name-part taxon-name-part-type="genus" reg="Plagiocera"/><tp:taxon-name-part taxon-name-part-type="species" reg="aesacus">aesacus</tp:taxon-name-part></tp:taxon-name></italic> Walker by <xref ref-type="bibr" rid="B4">Bezzi (1912)</xref>, based on two specimens from Fernando Po [= Bioko Island], which were among a series of specimens identified as <italic><tp:taxon-name><tp:taxon-name-part taxon-name-part-type="genus" reg="Plagiocera"/><tp:taxon-name-part taxon-name-part-type="species" reg="aesacus">aesacus</tp:taxon-name-part></tp:taxon-name></italic>. He pointed out the few morphological differences and suggested that they could be just teneral specimens, which did not attain their full colours and wing markings. <xref ref-type="bibr" rid="B46">Smith and Vockeroth (1980)</xref> elevated <italic><tp:taxon-name><tp:taxon-name-part taxon-name-part-type="genus" reg="Plagiocera"/><tp:taxon-name-part taxon-name-part-type="species" reg="livida">livida</tp:taxon-name-part></tp:taxon-name></italic> to species rank. Examination of the type material, however, indicates that Bezzi was correct in considering these as teneral specimens and that there is no morphological evidence for considering <italic><tp:taxon-name><tp:taxon-name-part taxon-name-part-type="genus" reg="Plagiocera"/><tp:taxon-name-part taxon-name-part-type="species" reg="livida">livida</tp:taxon-name-part></tp:taxon-name></italic> as a distinct species, different from <italic><tp:taxon-name><tp:taxon-name-part taxon-name-part-type="genus" reg="Plagiocera"/><tp:taxon-name-part taxon-name-part-type="species" reg="dentipes">dentipes</tp:taxon-name-part></tp:taxon-name></italic>. We, therefore, synonymize <italic><tp:taxon-name><tp:taxon-name-part taxon-name-part-type="genus" reg="Plagiocera"/><tp:taxon-name-part taxon-name-part-type="species" reg="livida">livida</tp:taxon-name-part></tp:taxon-name></italic> with <italic><tp:taxon-name><tp:taxon-name-part taxon-name-part-type="genus" reg="Plagiocera"/><tp:taxon-name-part taxon-name-part-type="species" reg="dentipes">dentipes</tp:taxon-name-part></tp:taxon-name></italic>.</p><fig id="F6" position="float" orientation="portrait"><object-id xmlns:xlink="http://www.w3.org/1999/xlink" content-type="doi" xlink:type="simple">10.3897/zookeys.1003.56557.figure11</object-id><object-id xmlns:xlink="http://www.w3.org/1999/xlink" content-type="arpha" xlink:type="simple">BF2718CD-C45B-5919-A51A-ABACE08BC677</object-id><label>Figure 11.</label><caption><p>Habitus, lateral view <italic><tp:taxon-name><tp:taxon-name-part taxon-name-part-type="genus" reg="Senaspis">S.</tp:taxon-name-part> <tp:taxon-name-part taxon-name-part-type="species" reg="pennata">pennata</tp:taxon-name-part></tp:taxon-name></italic> (Hervé-Bazin) (♀).</p></caption><graphic xmlns:xlink="http://www.w3.org/1999/xlink" xlink:href="zookeys-1003-083-g006.jpg" position="float" orientation="portrait" xlink:type="simple" id="oo_486702.jpg"><uri content-type="original_file" xlink:type="simple">https://binary.pensoft.net/fig/486702</uri></graphic></fig></tp:treatment-sec><tp:treatment-sec><!--Section generated to contain objects referenced in tp:taxon-treatment.--><fig id="F7" position="float" orientation="portrait"><object-id xmlns:xlink="http://www.w3.org/1999/xlink" content-type="doi" xlink:type="simple">10.3897/zookeys.1003.56557.figures12-15</object-id><object-id xmlns:xlink="http://www.w3.org/1999/xlink" content-type="arpha" xlink:type="simple">DFD50C4A-2BDA-5769-9BA4-BBEFA801B05D</object-id><label>Figures 12–15.</label><caption><p>Head, frontal and lateral view <italic><tp:taxon-name><tp:taxon-name-part taxon-name-part-type="genus" reg="Senaspis">S.</tp:taxon-name-part> <tp:taxon-name-part taxon-name-part-type="species" reg="dentipes">dentipes</tp:taxon-name-part></tp:taxon-name></italic> (Macquart) (<bold>12, 13</bold> ♂ <bold>14, 15</bold> ♀).</p></caption><graphic xmlns:xlink="http://www.w3.org/1999/xlink" xlink:href="zookeys-1003-083-g007.jpg" position="float" orientation="portrait" xlink:type="simple" id="oo_486703.jpg"><uri content-type="original_file" xlink:type="simple">https://binary.pensoft.net/fig/486703</uri></graphic></fig><fig id="F17" position="float" orientation="portrait"><object-id xmlns:xlink="http://www.w3.org/1999/xlink" content-type="doi" xlink:type="simple">10.3897/zookeys.1003.56557.figures52-55</object-id><object-id xmlns:xlink="http://www.w3.org/1999/xlink" content-type="arpha" xlink:type="simple">432CCA26-5F36-5C37-BDAD-39254A2551CA</object-id><label>Figures 52–55.</label><caption><p><italic><tp:taxon-name><tp:taxon-name-part taxon-name-part-type="genus" reg="Senaspis">Senaspis</tp:taxon-name-part></tp:taxon-name></italic> species, thorax, dorsal view <bold>52</bold><italic><tp:taxon-name><tp:taxon-name-part taxon-name-part-type="genus" reg="Senaspis">S.</tp:taxon-name-part> <tp:taxon-name-part taxon-name-part-type="species" reg="dentipes">dentipes</tp:taxon-name-part></tp:taxon-name></italic> (Macquart) (♂) <bold>53</bold><italic><tp:taxon-name><tp:taxon-name-part taxon-name-part-type="genus" reg="Senaspis">S.</tp:taxon-name-part> <tp:taxon-name-part taxon-name-part-type="species" reg="dibapha">dibapha</tp:taxon-name-part></tp:taxon-name></italic> (Walker) (♂) <bold>54, 55</bold><italic><tp:taxon-name><tp:taxon-name-part taxon-name-part-type="genus" reg="Senaspis">S.</tp:taxon-name-part> <tp:taxon-name-part taxon-name-part-type="species" reg="elliotii">elliotii</tp:taxon-name-part></tp:taxon-name></italic> Austen (♂).</p></caption><graphic xmlns:xlink="http://www.w3.org/1999/xlink" xlink:href="zookeys-1003-083-g017.jpg" position="float" orientation="portrait" xlink:type="simple" id="oo_486713.jpg"><uri content-type="original_file" xlink:type="simple">https://binary.pensoft.net/fig/486713</uri></graphic></fig><fig id="F20" position="float" orientation="portrait"><object-id xmlns:xlink="http://www.w3.org/1999/xlink" content-type="doi" xlink:type="simple">10.3897/zookeys.1003.56557.figures64-67</object-id><object-id xmlns:xlink="http://www.w3.org/1999/xlink" content-type="arpha" xlink:type="simple">2F593EBE-D322-55B5-947A-87776340672F</object-id><label>Figures 64–67.</label><caption><p><italic><tp:taxon-name><tp:taxon-name-part taxon-name-part-type="genus" reg="Senaspis">Senaspis</tp:taxon-name-part></tp:taxon-name></italic> species, right wing <bold>64</bold><italic><tp:taxon-name><tp:taxon-name-part taxon-name-part-type="genus" reg="Senaspis">S.</tp:taxon-name-part> <tp:taxon-name-part taxon-name-part-type="species" reg="dentipes">dentipes</tp:taxon-name-part></tp:taxon-name></italic> (Macquart) (♂) <bold>65</bold><italic><tp:taxon-name><tp:taxon-name-part taxon-name-part-type="genus" reg="Senaspis">S.</tp:taxon-name-part> <tp:taxon-name-part taxon-name-part-type="species" reg="dibapha">dibapha</tp:taxon-name-part></tp:taxon-name></italic> (Walker) (♂) <bold>66, 67</bold><italic><tp:taxon-name><tp:taxon-name-part taxon-name-part-type="genus" reg="Senaspis">S.</tp:taxon-name-part> <tp:taxon-name-part taxon-name-part-type="species" reg="dibapha">dibapha</tp:taxon-name-part></tp:taxon-name></italic> (Walker) close-up calypters.</p></caption><graphic xmlns:xlink="http://www.w3.org/1999/xlink" xlink:href="zookeys-1003-083-g020.jpg" position="float" orientation="portrait" xlink:type="simple" id="oo_486716.jpg"><uri content-type="original_file" xlink:type="simple">https://binary.pensoft.net/fig/486716</uri></graphic></fig><fig id="F24" position="float" orientation="portrait"><object-id xmlns:xlink="http://www.w3.org/1999/xlink" content-type="doi" xlink:type="simple">10.3897/zookeys.1003.56557.figures80-85</object-id><object-id xmlns:xlink="http://www.w3.org/1999/xlink" content-type="arpha" xlink:type="simple">6BF54697-49A2-5B7A-9779-D03BDB932E07</object-id><label>Figures 80–85.</label><caption><p><italic><tp:taxon-name><tp:taxon-name-part taxon-name-part-type="genus" reg="Senaspis">Senaspis</tp:taxon-name-part></tp:taxon-name></italic> species, hind leg, anterior view <bold>80</bold><italic><tp:taxon-name><tp:taxon-name-part taxon-name-part-type="genus" reg="Senaspis">S.</tp:taxon-name-part> <tp:taxon-name-part taxon-name-part-type="species" reg="dentipes">dentipes</tp:taxon-name-part></tp:taxon-name></italic> (Macquart) (♂) <bold>81</bold><italic><tp:taxon-name><tp:taxon-name-part taxon-name-part-type="genus" reg="Senaspis">S.</tp:taxon-name-part> <tp:taxon-name-part taxon-name-part-type="species" reg="dibapha">dibapha</tp:taxon-name-part></tp:taxon-name></italic> (Walker) (♂) <bold>82</bold><italic><tp:taxon-name><tp:taxon-name-part taxon-name-part-type="genus" reg="Senaspis">S.</tp:taxon-name-part> <tp:taxon-name-part taxon-name-part-type="species" reg="elliotii">elliotii</tp:taxon-name-part></tp:taxon-name></italic> Austen (♂) <bold>83</bold><italic><tp:taxon-name><tp:taxon-name-part taxon-name-part-type="genus" reg="Senaspis">S.</tp:taxon-name-part> <tp:taxon-name-part taxon-name-part-type="species" reg="flaviceps">flaviceps</tp:taxon-name-part></tp:taxon-name></italic> Macquart (♂) <bold>84</bold><italic><tp:taxon-name><tp:taxon-name-part taxon-name-part-type="genus" reg="Senaspis">S.</tp:taxon-name-part> <tp:taxon-name-part taxon-name-part-type="species" reg="flaviceps">flaviceps</tp:taxon-name-part></tp:taxon-name></italic> Macquart (♀) <bold>85</bold><italic><tp:taxon-name><tp:taxon-name-part taxon-name-part-type="genus" reg="Senaspis">S.</tp:taxon-name-part> <tp:taxon-name-part taxon-name-part-type="species" reg="haemorrhoa">haemorrhoa</tp:taxon-name-part></tp:taxon-name></italic> (Gerstaecker) (♂).</p></caption><graphic xmlns:xlink="http://www.w3.org/1999/xlink" xlink:href="zookeys-1003-083-g024.jpg" position="float" orientation="portrait" xlink:type="simple" id="oo_486720.jpg"><uri content-type="original_file" xlink:type="simple">https://binary.pensoft.net/fig/486720</uri></graphic></fig><fig id="F26" position="float" orientation="portrait"><object-id xmlns:xlink="http://www.w3.org/1999/xlink" content-type="doi" xlink:type="simple">10.3897/zookeys.1003.56557.figures91-96</object-id><object-id xmlns:xlink="http://www.w3.org/1999/xlink" content-type="arpha" xlink:type="simple">F4BDF9E3-1C59-501D-86FC-F46E9D81362A</object-id><label>Figures 91–96.</label><caption><p><italic><tp:taxon-name><tp:taxon-name-part taxon-name-part-type="genus" reg="Senaspis">Senaspis</tp:taxon-name-part></tp:taxon-name></italic> species, abdomen, dorsal view <bold>91</bold><italic><tp:taxon-name><tp:taxon-name-part taxon-name-part-type="genus" reg="Senaspis">S.</tp:taxon-name-part> <tp:taxon-name-part taxon-name-part-type="species" reg="dentipes">dentipes</tp:taxon-name-part></tp:taxon-name></italic> (Macquart) (♂) <bold>92</bold><italic><tp:taxon-name><tp:taxon-name-part taxon-name-part-type="genus" reg="Senaspis">S.</tp:taxon-name-part> <tp:taxon-name-part taxon-name-part-type="species" reg="dibapha">dibapha</tp:taxon-name-part></tp:taxon-name></italic> (Walker) (♂) <bold>93</bold><italic><tp:taxon-name><tp:taxon-name-part taxon-name-part-type="genus" reg="Senaspis">S.</tp:taxon-name-part> <tp:taxon-name-part taxon-name-part-type="species" reg="elliotii">elliotii</tp:taxon-name-part></tp:taxon-name></italic> Austen (♂) <bold>94</bold><italic><tp:taxon-name><tp:taxon-name-part taxon-name-part-type="genus" reg="Senaspis">S.</tp:taxon-name-part> <tp:taxon-name-part taxon-name-part-type="species" reg="flaviceps">flaviceps</tp:taxon-name-part></tp:taxon-name></italic> Macquart (♂) <bold>95</bold><italic><tp:taxon-name><tp:taxon-name-part taxon-name-part-type="genus" reg="Senaspis">S.</tp:taxon-name-part> <tp:taxon-name-part taxon-name-part-type="species" reg="haemorrhoa">haemorrhoa</tp:taxon-name-part></tp:taxon-name></italic> (Gerstaecker) (♂) <bold>96</bold><italic><tp:taxon-name><tp:taxon-name-part taxon-name-part-type="genus" reg="Senaspis">S.</tp:taxon-name-part> <tp:taxon-name-part taxon-name-part-type="species" reg="melanthysana">melanthysana</tp:taxon-name-part></tp:taxon-name></italic> (Speiser) (♂).</p></caption><graphic xmlns:xlink="http://www.w3.org/1999/xlink" xlink:href="zookeys-1003-083-g026.jpg" position="float" orientation="portrait" xlink:type="simple" id="oo_486722.jpg"><uri content-type="original_file" xlink:type="simple">https://binary.pensoft.net/fig/486722</uri></graphic></fig><fig id="F28" position="float" orientation="portrait"><object-id xmlns:xlink="http://www.w3.org/1999/xlink" content-type="doi" xlink:type="simple">10.3897/zookeys.1003.56557.figures102-113</object-id><object-id xmlns:xlink="http://www.w3.org/1999/xlink" content-type="arpha" xlink:type="simple">5D59836C-5313-5BED-9878-50CB3ABC68EC</object-id><label>Figures 102–113.</label><caption><p><italic><tp:taxon-name><tp:taxon-name-part taxon-name-part-type="genus" reg="Senaspis">Senaspis</tp:taxon-name-part></tp:taxon-name></italic> species, male terminalia <bold>102–108, 110, 112</bold> dorsal view <bold>109, 111, 113</bold> lateral view <bold>102</bold><italic><tp:taxon-name><tp:taxon-name-part taxon-name-part-type="genus" reg="Senaspis">S.</tp:taxon-name-part> <tp:taxon-name-part taxon-name-part-type="species" reg="dentipes">dentipes</tp:taxon-name-part></tp:taxon-name></italic> (Macquart) <bold>103</bold><italic><tp:taxon-name><tp:taxon-name-part taxon-name-part-type="genus" reg="Senaspis">S.</tp:taxon-name-part> <tp:taxon-name-part taxon-name-part-type="species" reg="dibapha">dibapha</tp:taxon-name-part></tp:taxon-name></italic> (Walker) <bold>104</bold><italic><tp:taxon-name><tp:taxon-name-part taxon-name-part-type="genus" reg="Senaspis">S.</tp:taxon-name-part> <tp:taxon-name-part taxon-name-part-type="species" reg="elliotii">elliotii</tp:taxon-name-part></tp:taxon-name></italic> Austen <bold>105</bold><italic><tp:taxon-name><tp:taxon-name-part taxon-name-part-type="genus" reg="Senaspis">S.</tp:taxon-name-part> <tp:taxon-name-part taxon-name-part-type="species" reg="flaviceps">flaviceps</tp:taxon-name-part></tp:taxon-name></italic> Macquart <bold>106</bold><italic><tp:taxon-name><tp:taxon-name-part taxon-name-part-type="genus" reg="Senaspis">S.</tp:taxon-name-part> <tp:taxon-name-part taxon-name-part-type="species" reg="haemorrhoa">haemorrhoa</tp:taxon-name-part></tp:taxon-name></italic> (Gerstaecker) <bold>107</bold><italic><tp:taxon-name><tp:taxon-name-part taxon-name-part-type="genus" reg="Senaspis">S.</tp:taxon-name-part> <tp:taxon-name-part taxon-name-part-type="species" reg="nigrita">nigrita</tp:taxon-name-part></tp:taxon-name></italic> (Bigot) <bold>108, 109</bold><italic><tp:taxon-name><tp:taxon-name-part taxon-name-part-type="genus" reg="Senaspis">S.</tp:taxon-name-part> <tp:taxon-name-part taxon-name-part-type="species" reg="melanthysana">melanthysana</tp:taxon-name-part></tp:taxon-name></italic> (Speiser) <bold>110, 111</bold><italic><tp:taxon-name><tp:taxon-name-part taxon-name-part-type="genus" reg="Senaspis">S.</tp:taxon-name-part> <tp:taxon-name-part taxon-name-part-type="species" reg="umbrifera">umbrifera</tp:taxon-name-part></tp:taxon-name></italic> (Walker) (holotype) <bold>112, 113</bold><tp:taxon-name><tp:taxon-name-part taxon-name-part-type="genus" reg="Senaspis">S.</tp:taxon-name-part> <tp:taxon-name-part taxon-name-part-type="uncertainty-rank">nr</tp:taxon-name-part> <tp:taxon-name-part taxon-name-part-type="species" reg="umbrifera">umbrifera</tp:taxon-name-part></tp:taxon-name> (Walker).</p></caption><graphic xmlns:xlink="http://www.w3.org/1999/xlink" xlink:href="zookeys-1003-083-g028.jpg" position="float" orientation="portrait" xlink:type="simple" id="oo_486724.jpg"><uri content-type="original_file" xlink:type="simple">https://binary.pensoft.net/fig/486724</uri></graphic></fig></tp:treatment-sec><ref-list><ref id="B46"><mixed-citation xmlns:xlink="http://www.w3.org/1999/xlink" xlink:type="simple"><person-group><name name-style="western"><surname>Smith</surname><given-names>KGV</given-names></name><name name-style="western"><surname>Vockeroth</surname><given-names>JR</given-names></name></person-group> (<year>1980</year>) <article-title>38. Family <tp:taxon-name><tp:taxon-name-part taxon-name-part-type="family">Syrphidae</tp:taxon-name-part></tp:taxon-name>.</article-title> In: <person-group><name name-style="western"><surname>Crosskey</surname><given-names>RW</given-names></name></person-group> (<role>Ed.</role>) <issue-title>Catalogue of the Diptera of the Afrotropical Region.</issue-title><source>British Museum (Natural History), London</source>, <fpage>488</fpage>–<lpage>510</lpage>.</mixed-citation></ref><ref id="B2"><mixed-citation xmlns:xlink="http://www.w3.org/1999/xlink" xlink:type="simple"><person-group><name name-style="western"><surname>Austen</surname><given-names>EE</given-names></name></person-group> (<year>1909</year>) <article-title>Ruwenzori expedition reports. 10. <tp:taxon-name><tp:taxon-name-part taxon-name-part-type="order">Diptera</tp:taxon-name-part></tp:taxon-name>.</article-title><source>Transactions of the Zoological Society of London</source><volume>19</volume>: <fpage>85</fpage>–<lpage>102</lpage>. <ext-link xlink:type="simple" ext-link-type="doi" xlink:href="10.1111/j.1469-7998.1909.tb08562.x">https://doi.org/10.1111/j.1469-7998.1909.tb08562.x</ext-link></mixed-citation></ref><ref id="B33"><mixed-citation xmlns:xlink="http://www.w3.org/1999/xlink" xlink:type="simple"><person-group><name name-style="western"><surname>Kertész</surname><given-names>K</given-names></name></person-group> (<year>1910</year>) <source>Catalogus Dipterorum hucusque descriptorum. Vol. 7. <tp:taxon-name><tp:taxon-name-part taxon-name-part-type="family">Syrphidae</tp:taxon-name-part></tp:taxon-name>, <tp:taxon-name><tp:taxon-name-part taxon-name-part-type="family">Dorylaidae</tp:taxon-name-part></tp:taxon-name>, <tp:taxon-name><tp:taxon-name-part taxon-name-part-type="family">Phoridae</tp:taxon-name-part></tp:taxon-name>, <tp:taxon-name><tp:taxon-name-part taxon-name-part-type="family">Clythiidae</tp:taxon-name-part></tp:taxon-name>.</source><publisher-name>Museum Nationale Hungaricum</publisher-name>, <publisher-loc>Budapest</publisher-loc>, <size units="page">470 pp</size>. <ext-link xlink:type="simple" ext-link-type="doi" xlink:href="10.5962/bhl.title.5147">https://doi.org/10.5962/bhl.title.5147</ext-link></mixed-citation></ref><ref id="B36"><mixed-citation xmlns:xlink="http://www.w3.org/1999/xlink" xlink:type="simple"><person-group><name name-style="western"><surname>Loew</surname><given-names>H</given-names></name></person-group> (<year>1858</year>) <article-title>Bidrag till kännedomen om Afrikas <tp:taxon-name><tp:taxon-name-part taxon-name-part-type="order">Diptera</tp:taxon-name-part></tp:taxon-name> [part].</article-title><source>Ofversigt af Kongliga Svenska Vetenskapakademiens Forhandlingar Stockholm</source><volume>14</volume>(<issue>1857</issue>): <fpage>337</fpage>–<lpage>383</lpage>. <ext-link xlink:type="simple" ext-link-type="uri" xlink:href="https://www.biodiversitylibrary.org/page/43967181">https://www.biodiversitylibrary.org/page/43967181</ext-link></mixed-citation></ref><ref id="B37"><mixed-citation xmlns:xlink="http://www.w3.org/1999/xlink" xlink:type="simple"><person-group><name name-style="western"><surname>Loew</surname><given-names>H</given-names></name></person-group> (<year>1860</year>) <article-title>Die Dipteren-Fauna Südafrika’s. Erste Abtheilung.</article-title><source>Abhandlungen des Naturwissenschaftlichen Vereins zu Sachsen und Thüringen in Halle</source><volume>2</volume>(<issue>1858–1861</issue>): <fpage>57</fpage>–<lpage>402</lpage>. <ext-link xlink:type="simple" ext-link-type="uri" xlink:href="https://www.biodiversitylibrary.org/page/8687188">https://www.biodiversitylibrary.org/page/8687188</ext-link></mixed-citation></ref><ref id="B30"><mixed-citation xmlns:xlink="http://www.w3.org/1999/xlink" xlink:type="simple"><person-group><name name-style="western"><surname>Karsch</surname><given-names>FA</given-names></name></person-group> (<year>1887</year>) <article-title>Dipteren von Pungo-Andongo, gesammelt von Herrn Major Alexander von Homeyer (Forsetzung 4 und Schluss).</article-title><source>Entomologische Nachrichten</source><volume>13</volume>: <fpage>97</fpage>–<lpage>105</lpage>. <ext-link xlink:type="simple" ext-link-type="uri" xlink:href="https://www.biodiversitylibrary.org/page/32444246">https://www.biodiversitylibrary.org/page/32444246</ext-link></mixed-citation></ref><ref id="B4"><mixed-citation xmlns:xlink="http://www.w3.org/1999/xlink" xlink:type="simple"><person-group><name name-style="western"><surname>Bezzi</surname><given-names>M</given-names></name></person-group> (<year>1912</year>) <article-title>Ditteri racolti de Leonardo Fe adurante il suo viaggio nell’Africa occidentale. Parte 1a: <tp:taxon-name><tp:taxon-name-part taxon-name-part-type="family">Syrphidae</tp:taxon-name-part></tp:taxon-name>.</article-title><source>Annali del Museo Civico di Storia Naturale, Genova</source><volume>45</volume>: <fpage>400</fpage>–<lpage>443</lpage>. <ext-link xlink:type="simple" ext-link-type="uri" xlink:href="https://www.biodiversitylibrary.org/page/10812452">https://www.biodiversitylibrary.org/page/10812452</ext-link></mixed-citation></ref></ref-list></tp:taxon-treatment>
