# Supplementary material for: Taxonomic revision of the Afrotropical hover fly genus Senaspis Macquart (Diptera, Syrphidae)
Source: Zookeys. 2020 Dec 14;1003:83–160. doi: 10.3897/zookeys.1003.56557 (PMC7752890; doi:10.3897/zookeys.1003.56557)
Supplement: XML Treatment for Senaspis dibapha [file zookeys.1003.56557-treatment3.xml]

<!DOCTYPE tp:taxon-treatment
  PUBLIC "-//TaxonX//DTD Taxonomic Treatment Publishing DTD v0 20100105//EN" "tax-treatment-NSO.dtd">
<tp:taxon-treatment xmlns:tp="http://www.plazi.org/taxpub"><tp:treatment-meta><kwd-group><label>Taxon classification</label><kwd><named-content xmlns:xlink="http://www.w3.org/1999/xlink" content-type="kingdom">Animalia</named-content></kwd><kwd><named-content xmlns:xlink="http://www.w3.org/1999/xlink" content-type="order">Diptera</named-content></kwd><kwd><named-content xmlns:xlink="http://www.w3.org/1999/xlink" content-type="family">Syrphidae</named-content></kwd></kwd-group><mixed-citation publication-type="journal"><person-group><name><surname>Meyer</surname><given-names>Marc De</given-names></name><name><surname>Goergen</surname><given-names>Georg</given-names></name><name><surname>Jordaens</surname><given-names>Kurt</given-names></name></person-group><article-title>Taxonomic revision of the Afrotropical hover fly genus <italic><tp:taxon-name><tp:taxon-name-part taxon-name-part-type="genus" reg="Senaspis">Senaspis</tp:taxon-name-part></tp:taxon-name></italic> Macquart (<tp:taxon-name><tp:taxon-name-part taxon-name-part-type="order">Diptera</tp:taxon-name-part></tp:taxon-name>, <tp:taxon-name><tp:taxon-name-part taxon-name-part-type="family">Syrphidae</tp:taxon-name-part></tp:taxon-name>)</article-title><source>Zookeys</source><day>14</day><month>12</month><year>2020</year><volume>1003</volume><fpage>83</fpage><lpage>160</lpage><pub-id pub-id-type="doi">10.3897/zookeys.1003.56557</pub-id></mixed-citation></tp:treatment-meta><tp:nomenclature><tp:taxon-name><object-id xmlns:xlink="http://www.w3.org/1999/xlink" content-type="arpha" xlink:type="simple">1FDCC411-F702-54A6-9CB0-DD66DD81AE4F</object-id>
            <tp:taxon-name-part taxon-name-part-type="genus" reg="Senaspis">Senaspis</tp:taxon-name-part>
            <tp:taxon-name-part taxon-name-part-type="species" reg="dibapha">dibapha</tp:taxon-name-part>
          </tp:taxon-name><tp:taxon-authority>(Walker, 1849)</tp:taxon-authority><xref ref-type="fig" rid="F1">Figs 2</xref><xref ref-type="fig" rid="F8">, 16–19</xref><xref ref-type="fig" rid="F17">, 53</xref><xref ref-type="fig" rid="F20">, 65–67</xref><xref ref-type="fig" rid="F24">, 81</xref><xref ref-type="fig" rid="F26">, 92</xref><xref ref-type="fig" rid="F28">, 103</xref><tp:nomenclature-citation-list><tp:nomenclature-citation><tp:taxon-name>
                <tp:taxon-name-part taxon-name-part-type="genus" reg="Xylota">Xylota</tp:taxon-name-part> <tp:taxon-name-part taxon-name-part-type="species" reg="dibaphus">dibaphus</tp:taxon-name-part></tp:taxon-name><comment>Walker, 1849: 560.</comment></tp:nomenclature-citation><tp:nomenclature-citation><tp:taxon-name>
                <tp:taxon-name-part taxon-name-part-type="genus" reg="Eristalis">Eristalis</tp:taxon-name-part> <tp:taxon-name-part taxon-name-part-type="species" reg="nigripennis">nigripennis</tp:taxon-name-part></tp:taxon-name><comment>Macquart, 1855: 108. Syn. nov.</comment></tp:nomenclature-citation><tp:nomenclature-citation><tp:taxon-name>
                <tp:taxon-name-part taxon-name-part-type="genus" reg="Eristalomyia">Eristalomyia</tp:taxon-name-part> <tp:taxon-name-part taxon-name-part-type="species" reg="rufonasuta">rufonasuta</tp:taxon-name-part></tp:taxon-name><comment>Bigot, 1891: 375. Syn. by <xref ref-type="bibr" rid="B4">Bezzi (1912)</xref>.</comment></tp:nomenclature-citation><tp:nomenclature-citation><tp:taxon-name>
                <tp:taxon-name-part taxon-name-part-type="genus" reg="Eristalis">Eristalis</tp:taxon-name-part> (<tp:taxon-name-part taxon-name-part-type="subgenus" reg="Stenaspis">Stenaspis</tp:taxon-name-part>) <tp:taxon-name-part taxon-name-part-type="species" reg="gypseisquama">gypseisquama</tp:taxon-name-part></tp:taxon-name><comment>Speiser, 1910: 123. Syn. by <xref ref-type="bibr" rid="B4">Bezzi (1912)</xref>.</comment></tp:nomenclature-citation><tp:nomenclature-citation><tp:taxon-name>
                <tp:taxon-name-part taxon-name-part-type="genus" reg="Eristalis">Eristalis</tp:taxon-name-part> (<tp:taxon-name-part taxon-name-part-type="subgenus" reg="Stenapsis">Stenapsis</tp:taxon-name-part>) <tp:taxon-name-part taxon-name-part-type="species" reg="gypseisquama">gypseisquama</tp:taxon-name-part> <tp:taxon-name-part taxon-name-part-type="infraspecific-rank">var.</tp:taxon-name-part> <tp:taxon-name-part taxon-name-part-type="variety" reg="sulfurata">sulfurata</tp:taxon-name-part></tp:taxon-name><comment>Speiser, 1911: 240. Syn. by <xref ref-type="bibr" rid="B46">Smith and Vockeroth (1980)</xref>.</comment></tp:nomenclature-citation></tp:nomenclature-citation-list></tp:nomenclature><tp:treatment-sec sec-type="Differential diagnosis" id="SECID0E53AI"><title>Differential diagnosis.</title><p>The only <italic><tp:taxon-name><tp:taxon-name-part taxon-name-part-type="genus" reg="Senaspis">Senaspis</tp:taxon-name-part></tp:taxon-name></italic> species with a pair of lateral facial tubercles in addition to the medial one (Fig. <xref ref-type="fig" rid="F8">16</xref>) (only single medial tubercle in all other <italic><tp:taxon-name><tp:taxon-name-part taxon-name-part-type="genus" reg="Senaspis">Senaspis</tp:taxon-name-part></tp:taxon-name></italic> species). Legs predominantly orange to rufous with slender metafemur (Fig. <xref ref-type="fig" rid="F24">81</xref>) (thickened in all other <italic><tp:taxon-name><tp:taxon-name-part taxon-name-part-type="genus" reg="Senaspis">Senaspis</tp:taxon-name-part></tp:taxon-name></italic> species). The wing is largely brownish without distinct medial macula (Fig. <xref ref-type="fig" rid="F20">65</xref>).</p><fig id="F7" position="float" orientation="portrait"><object-id xmlns:xlink="http://www.w3.org/1999/xlink" content-type="doi" xlink:type="simple">10.3897/zookeys.1003.56557.figures12-15</object-id><object-id xmlns:xlink="http://www.w3.org/1999/xlink" content-type="arpha" xlink:type="simple">DFD50C4A-2BDA-5769-9BA4-BBEFA801B05D</object-id><label>Figures 12–15.</label><caption><p>Head, frontal and lateral view <italic><tp:taxon-name><tp:taxon-name-part taxon-name-part-type="genus" reg="Senaspis">S.</tp:taxon-name-part> <tp:taxon-name-part taxon-name-part-type="species" reg="dentipes">dentipes</tp:taxon-name-part></tp:taxon-name></italic> (Macquart) (<bold>12, 13</bold> ♂ <bold>14, 15</bold> ♀).</p></caption><graphic xmlns:xlink="http://www.w3.org/1999/xlink" xlink:href="zookeys-1003-083-g007.jpg" position="float" orientation="portrait" xlink:type="simple" id="oo_486703.jpg"><uri content-type="original_file" xlink:type="simple">https://binary.pensoft.net/fig/486703</uri></graphic></fig></tp:treatment-sec><tp:treatment-sec sec-type="material" id="SECID0EB6AI"><title>Examined material.</title><p><italic><tp:taxon-name><tp:taxon-name-part taxon-name-part-type="genus" reg="Xylota">Xylota</tp:taxon-name-part> <tp:taxon-name-part taxon-name-part-type="species" reg="dibaphus">dibaphus</tp:taxon-name-part></tp:taxon-name></italic> Walker: Lectotype (hereby formally designated and published; see comments), female, “Lecto- // type” “<tp:taxon-name><tp:taxon-name-part taxon-name-part-type="genus" reg="Xylota">Xylota</tp:taxon-name-part></tp:taxon-name> // Type // <tp:taxon-name><tp:taxon-name-part taxon-name-part-type="genus" reg="Xylota"/><tp:taxon-name-part taxon-name-part-type="species" reg="dibaphus">dibaphus</tp:taxon-name-part></tp:taxon-name> // Walk.” “Locality?” “LECTOTYPE of // <tp:taxon-name><tp:taxon-name-part taxon-name-part-type="genus" reg="Xylota">Xylota</tp:taxon-name-part></tp:taxon-name> // <tp:taxon-name><tp:taxon-name-part taxon-name-part-type="genus" reg="Xylota"/><tp:taxon-name-part taxon-name-part-type="species" reg="dibaphus">dibaphus</tp:taxon-name-part></tp:taxon-name> Walker // desig. F.C. Thompson 1987” [<named-content xmlns:xlink="http://www.w3.org/1999/xlink" content-type="dwc:institutional_code" xlink:type="simple">NHMUK</named-content>].</p><fig id="F8" position="float" orientation="portrait"><object-id xmlns:xlink="http://www.w3.org/1999/xlink" content-type="doi" xlink:type="simple">10.3897/zookeys.1003.56557.figures16-19</object-id><object-id xmlns:xlink="http://www.w3.org/1999/xlink" content-type="arpha" xlink:type="simple">F9215A07-E58C-5013-A5AF-9A84B50F706D</object-id><label>Figures 16–19.</label><caption><p>Head, frontal and lateral view <italic><tp:taxon-name><tp:taxon-name-part taxon-name-part-type="genus" reg="Senaspis">S.</tp:taxon-name-part> <tp:taxon-name-part taxon-name-part-type="species" reg="dibapha">dibapha</tp:taxon-name-part></tp:taxon-name></italic> (Walker) (<bold>16, 17</bold> ♂ <bold>18, 19</bold> ♀).</p></caption><graphic xmlns:xlink="http://www.w3.org/1999/xlink" xlink:href="zookeys-1003-083-g008.jpg" position="float" orientation="portrait" xlink:type="simple" id="oo_486704.jpg"><uri content-type="original_file" xlink:type="simple">https://binary.pensoft.net/fig/486704</uri></graphic></fig><p><italic><tp:taxon-name><tp:taxon-name-part taxon-name-part-type="genus" reg="Eristalis">Eristalis</tp:taxon-name-part> <tp:taxon-name-part taxon-name-part-type="species" reg="nigripennis">nigripennis</tp:taxon-name-part></tp:taxon-name></italic> Macquart: Lectotype (hereby designated), male, “SYN- // TYPE” “ex. coll. Bigot. // Prs. by // G.H. Verrall. // B.M.1901–14.” “E. <tp:taxon-name><tp:taxon-name-part taxon-name-part-type="genus" reg="Eristalis"/><tp:taxon-name-part taxon-name-part-type="species" reg="nigripennis">nigripennis</tp:taxon-name-part></tp:taxon-name> ♂. // Columbia Macq.” “NHMUK010369880” “LECTOTYPUS” [<named-content xmlns:xlink="http://www.w3.org/1999/xlink" content-type="dwc:institutional_code" xlink:type="simple">NHMUK</named-content>]. Paralectotype, male, “SYN- // TYPE” “COLUMBIA” “ex. coll. Bigot. // Prs. by // G.H. Verrall. // B.M.1901–14.” “<tp:taxon-name><tp:taxon-name-part taxon-name-part-type="genus" reg="Eristalis">Eristalis</tp:taxon-name-part></tp:taxon-name> // <tp:taxon-name><tp:taxon-name-part taxon-name-part-type="genus" reg="Eristalis"/><tp:taxon-name-part taxon-name-part-type="species" reg="nigripennis">nigripennis</tp:taxon-name-part></tp:taxon-name> // ♂. Macq.” “NHMUK010369879” “PARA- // LECTOTYPUS” [<named-content xmlns:xlink="http://www.w3.org/1999/xlink" content-type="dwc:institutional_code" xlink:type="simple">NHMUK</named-content>].</p><p><italic><tp:taxon-name><tp:taxon-name-part taxon-name-part-type="genus" reg="Eristalomyia">Eristalomyia</tp:taxon-name-part> <tp:taxon-name-part taxon-name-part-type="species" reg="rufonasuta">rufonasuta</tp:taxon-name-part></tp:taxon-name></italic> Bigot: Holotype, female, “Holo- // type” “Assinie // Afrique oc” “Type // J. Bigot” “<tp:taxon-name><tp:taxon-name-part taxon-name-part-type="genus" reg="Eristalomyia">Eristalomyia</tp:taxon-name-part></tp:taxon-name> // <tp:taxon-name><tp:taxon-name-part taxon-name-part-type="genus" reg="Eristalomyia"/><tp:taxon-name-part taxon-name-part-type="species" reg="rufonasuta">rufonasuta</tp:taxon-name-part></tp:taxon-name> // ♀” “Assinie, // W. Africa. // Ex coll. // Bigot. // Pres by // G.H. Verrall. // 94.234.” “BMNH(E) # // 230784” [<named-content xmlns:xlink="http://www.w3.org/1999/xlink" content-type="dwc:institutional_code" xlink:type="simple">NHMUK</named-content>].</p><p><tp:taxon-name><tp:taxon-name-part taxon-name-part-type="genus" reg="Eristalis">Eristalis</tp:taxon-name-part> (<tp:taxon-name-part taxon-name-part-type="subgenus" reg="Stenaspis">Stenaspis</tp:taxon-name-part>) <tp:taxon-name-part taxon-name-part-type="species" reg="gypseisquama">gypseisquama</tp:taxon-name-part></tp:taxon-name> Speiser: Holotype, female, “Kilimandj. // Sjöstedt” “Kibonoto // kulturz.” “maj” “<tp:taxon-name><tp:taxon-name-part taxon-name-part-type="genus" reg="Eristalis">Eristalis</tp:taxon-name-part></tp:taxon-name> (Dolichom.) // gÿpseisquama // P. Speiser det. // Tÿpe!” “NHRS-BYWS // 000002768” “Loan // 575/99” [<named-content xmlns:xlink="http://www.w3.org/1999/xlink" content-type="dwc:institutional_code" xlink:type="simple">NRMS</named-content>, examined through images].</p><p><tp:taxon-name><tp:taxon-name-part taxon-name-part-type="genus" reg="Eristalis">Eristalis</tp:taxon-name-part> (<tp:taxon-name-part taxon-name-part-type="subgenus" reg="Stenapsis">Stenapsis</tp:taxon-name-part>) <tp:taxon-name-part taxon-name-part-type="species" reg="gypseisquama">gypseisquama</tp:taxon-name-part> <tp:taxon-name-part taxon-name-part-type="infraspecific-rank">var.</tp:taxon-name-part> <tp:taxon-name-part taxon-name-part-type="variety" reg="sulfurata">sulfurata</tp:taxon-name-part></tp:taxon-name> Speiser: Lectotype (hereby designated), male, “Typus” “Kamerun // Barombi-Stat. // Preuss S.” “Juli–Oktob. // 1890 Preuss S.” “Zool. Mus // Berlin” “LECTOTYPUS” [<abbrev xmlns:xlink="http://www.w3.org/1999/xlink" content-type="institution" xlink:title="Museum für Naturkunde, Berlin, Germany" id="ABBRID0ECGBI" xlink:type="simple">MNB</abbrev>]. Paralectotype, female, “Typus” “Kamerun // Barombi-Stat. // Preuss S.” “Zool. Mus // Berlin” “PARA- // LECTOTYPUS” [<abbrev xmlns:xlink="http://www.w3.org/1999/xlink" content-type="institution" xlink:title="Museum für Naturkunde, Berlin, Germany" id="ABBRID0EHGBI" xlink:type="simple">MNB</abbrev>]. Paralectotype, female, “Typus” “Kamerun // Barombi-Stat. // Preuss S.” “Zool. Mus // Berlin” “PARA- // LECTOTYPUS” [<abbrev xmlns:xlink="http://www.w3.org/1999/xlink" content-type="institution" xlink:title="Museum für Naturkunde, Berlin, Germany" id="ABBRID0EMGBI" xlink:type="simple">MNB</abbrev>]. Paralectotype, male, “Typus” “S. Kamerun. // Bipindi //IV. 97. //G. Zenker. S°.” “Buschwald. // IV. 97.” “<tp:taxon-name><tp:taxon-name-part taxon-name-part-type="genus" reg="Eristalis">Eristalis</tp:taxon-name-part></tp:taxon-name> (Stenasp) // <tp:taxon-name><tp:taxon-name-part taxon-name-part-type="genus" reg="Eristalis"/><tp:taxon-name-part taxon-name-part-type="species" reg="gypseisquama">gypseisquama</tp:taxon-name-part></tp:taxon-name> m. // P. Speiser det.” “Zool. Mus. // Berlin ” “PARA- // LECTOTYPUS ” [<abbrev xmlns:xlink="http://www.w3.org/1999/xlink" content-type="institution" xlink:title="Museum für Naturkunde, Berlin, Germany" id="ABBRID0EAHBI" xlink:type="simple">MNB</abbrev>]. Possibly paralectotype (see comments), female: “Sierra Leone // Dr Staudinger V. ” “Sierra // Leone // Staudinger” “Zool. Mus. // Berlin ” [<abbrev xmlns:xlink="http://www.w3.org/1999/xlink" content-type="institution" xlink:title="Museum für Naturkunde, Berlin, Germany" id="ABBRID0EFHBI" xlink:type="simple">MNB</abbrev>].</p><fig id="F9" position="float" orientation="portrait"><object-id xmlns:xlink="http://www.w3.org/1999/xlink" content-type="doi" xlink:type="simple">10.3897/zookeys.1003.56557.figures20-23</object-id><object-id xmlns:xlink="http://www.w3.org/1999/xlink" content-type="arpha" xlink:type="simple">51FDECF7-4015-598C-BA2F-888390F8E3D3</object-id><label>Figures 20–23.</label><caption><p>Head, frontal and lateral view <italic><tp:taxon-name><tp:taxon-name-part taxon-name-part-type="genus" reg="Senaspis">S.</tp:taxon-name-part> <tp:taxon-name-part taxon-name-part-type="species" reg="elliotii">elliotii</tp:taxon-name-part></tp:taxon-name></italic> Austen (<bold>20, 21</bold> ♂ <bold>22, 23</bold> ♀).</p></caption><graphic xmlns:xlink="http://www.w3.org/1999/xlink" xlink:href="zookeys-1003-083-g009.jpg" position="float" orientation="portrait" xlink:type="simple" id="oo_486705.jpg"><uri content-type="original_file" xlink:type="simple">https://binary.pensoft.net/fig/486705</uri></graphic></fig></tp:treatment-sec><tp:treatment-sec sec-type="material" id="SECID0EGIBI"><title>Other material.</title><p>Angola • 1♂; Camissombo; 4–13 Feb. 1958; G.H. Heinrich leg.; <named-content xmlns:xlink="http://www.w3.org/1999/xlink" content-type="dwc:institutional_code" xlink:type="simple">CNC</named-content> • 1♀; Landana; 1875; Klein leg.; <abbrev xmlns:xlink="http://www.w3.org/1999/xlink" content-type="institution" xlink:title="Muséum national d’Histoire naturelle, Paris, France" id="ABBRID0EUIBI" xlink:type="simple">MNHN</abbrev> • 2♂♂ 1♀; 30 km N of Quiculungo; Sep.–Oct. 1957; <named-content xmlns:xlink="http://www.w3.org/1999/xlink" content-type="dwc:institutional_code" xlink:type="simple">CNC</named-content> • 1♀; Texeira de Sousa [= Luau]; Feb. 1965; C.A. Green leg.; <named-content xmlns:xlink="http://www.w3.org/1999/xlink" content-type="dwc:institutional_code" xlink:type="simple">NMSA</named-content>. Benin • 1♀; Bonou; 24 Nov. 2011; G. Goergen leg.; <named-content xmlns:xlink="http://www.w3.org/1999/xlink" content-type="dwc:institutional_code" xlink:type="simple">IITA</named-content> • 3♂♂ 3♀♀; Niaouli; 21 Nov. 2011; G. Goergen leg.; <named-content xmlns:xlink="http://www.w3.org/1999/xlink" content-type="dwc:institutional_code" xlink:type="simple">IITA</named-content> • 1♂; Niaouli; 10 Dec. 2013; K. Jordaens and G. Goergen leg.; <named-content xmlns:xlink="http://www.w3.org/1999/xlink" content-type="dwc:institutional_code" xlink:type="simple">KMMA</named-content> • 3♀♀; Pénéssoulou; Jun. 2014; G. Goergen leg.; <named-content xmlns:xlink="http://www.w3.org/1999/xlink" content-type="dwc:institutional_code" xlink:type="simple">IITA</named-content> • 1♀; Pobè; 27 Jan. 2016; G. Goergen leg.; <named-content xmlns:xlink="http://www.w3.org/1999/xlink" content-type="dwc:institutional_code" xlink:type="simple">IITA</named-content> • 1♂ 9♀♀; Porto Novo; Aug. 2006; G. Goergen leg.; <named-content xmlns:xlink="http://www.w3.org/1999/xlink" content-type="dwc:institutional_code" xlink:type="simple">IITA</named-content> • 1♂; Sérou; Nov. 2016; G. Goergen leg.; <named-content xmlns:xlink="http://www.w3.org/1999/xlink" content-type="dwc:institutional_code" xlink:type="simple">IITA</named-content>. Burundi • 1♀; Bubanza, Gihanga Hill; 20 Nov. 195[?]; F.J. François leg.; <abbrev xmlns:xlink="http://www.w3.org/1999/xlink" content-type="institution" xlink:title="Koninklijk Belgisch Instituut voor Natuurwetenschappen, Brussels, Belgium" id="ABBRID0EBLBI" xlink:type="simple">KBIN</abbrev> • 1♀; Kisenyi; 26 Dec. 1952; <abbrev xmlns:xlink="http://www.w3.org/1999/xlink" content-type="institution" xlink:title="Koninklijk Belgisch Instituut voor Natuurwetenschappen, Brussels, Belgium" id="ABBRID0EGLBI" xlink:type="simple">KBIN</abbrev> • 1♀; Mugina; 21 Jun. 1949; F.J. François leg.; <abbrev xmlns:xlink="http://www.w3.org/1999/xlink" content-type="institution" xlink:title="Koninklijk Belgisch Instituut voor Natuurwetenschappen, Brussels, Belgium" id="ABBRID0ELLBI" xlink:type="simple">KBIN</abbrev> • 3♂♂ 2♀♀; Murmirwa, Nyakibande; 24 Apr. 2019; E. Sinzinkayo leg.; <abbrev xmlns:xlink="http://www.w3.org/1999/xlink" content-type="institution" xlink:title="Office Burundais pour la Protection de l’Environnement, Bujumbura, Burundi" id="ABBRID0EQLBI" xlink:type="simple">OBPE</abbrev> • 3♂♂ 1♀; same collection data as for preceding; 14 Jul. 2019 • 1♂; Murmirwa, Nyambuye; 18 Jun. 2019; E. Sinzinkayo leg.; <abbrev xmlns:xlink="http://www.w3.org/1999/xlink" content-type="institution" xlink:title="Office Burundais pour la Protection de l’Environnement, Bujumbura, Burundi" id="ABBRID0EVLBI" xlink:type="simple">OBPE</abbrev> • 3♀♀; same collection data as for preceding; 18 Sep. 2019 • 4♂♂ 6♀♀; Rwegura, Kibira NP; 31 May 2018; E. Sinzinkayo leg.; <abbrev xmlns:xlink="http://www.w3.org/1999/xlink" content-type="institution" xlink:title="Office Burundais pour la Protection de l’Environnement, Bujumbura, Burundi" id="ABBRID0E1LBI" xlink:type="simple">OBPE</abbrev> • 1♀; Teza, Kibira NP; 28 May 2018; E. Sinzinkayo leg.; <abbrev xmlns:xlink="http://www.w3.org/1999/xlink" content-type="institution" xlink:title="Office Burundais pour la Protection de l’Environnement, Bujumbura, Burundi" id="ABBRID0E6LBI" xlink:type="simple">OBPE</abbrev>. Cameroon • 2♀♀; Abong M’bang; 1–30 Apr. 1936; F.G. Merfield leg.; <named-content xmlns:xlink="http://www.w3.org/1999/xlink" content-type="dwc:institutional_code" xlink:type="simple">NHMUK</named-content> • 1♂ 1♀; D’Ja Posten; 1–30 Jul. 1936; F.G. Merfield leg.; <named-content xmlns:xlink="http://www.w3.org/1999/xlink" content-type="dwc:institutional_code" xlink:type="simple">NHMUK</named-content> • 1♂; Lolodorf; 5 Nov. 1913; A.I. Good leg.; <named-content xmlns:xlink="http://www.w3.org/1999/xlink" content-type="dwc:institutional_code" xlink:type="simple">CNC</named-content> • 3♀♀; Mbalmayo; 3 Jul. 1998; G. Goergen leg.; <named-content xmlns:xlink="http://www.w3.org/1999/xlink" content-type="dwc:institutional_code" xlink:type="simple">IITA</named-content> • 2♀♀; same collection data as for preceding; 7 Jul. 1998 • 5♀♀; same collection data as for preceding; 8 Jul. 1998 • 3♀♀; same collection data as for preceding; Sep. 1998 • 1♀; same collection data as for preceding; Nov. 1998 • 1♂; same collection data as for preceding; May 1999 • 1♀; same collection data as for preceding; 9 Jul. 1999 • 1♀; Metet; 15 Aug. 1919; A.I. Good leg.; <named-content xmlns:xlink="http://www.w3.org/1999/xlink" content-type="dwc:institutional_code" xlink:type="simple">CNC</named-content> • 1♂; N’Tem; 1907; Cottes leg.; <abbrev xmlns:xlink="http://www.w3.org/1999/xlink" content-type="institution" xlink:title="Muséum national d’Histoire naturelle, Paris, France" id="ABBRID0EMNBI" xlink:type="simple">MNHN</abbrev> • 1♀; Tokélé; 16 Oct. 1965; B. de Miré leg.; <abbrev xmlns:xlink="http://www.w3.org/1999/xlink" content-type="institution" xlink:title="Muséum national d’Histoire naturelle, Paris, France" id="ABBRID0ERNBI" xlink:type="simple">MNHN</abbrev> • 1♀; Yaoundé-Ototomo; 23 Jul. 1965; L. Matile leg.; <abbrev xmlns:xlink="http://www.w3.org/1999/xlink" content-type="institution" xlink:title="Muséum national d’Histoire naturelle, Paris, France" id="ABBRID0EWNBI" xlink:type="simple">MNHN</abbrev> • 1♂; Yaoundé-Nkolbisson; 17–21 Oct. 1967; L. Tsacas leg.; <abbrev xmlns:xlink="http://www.w3.org/1999/xlink" content-type="institution" xlink:title="Muséum national d’Histoire naturelle, Paris, France" id="ABBRID0E2NBI" xlink:type="simple">MNHN</abbrev>. Central African Republic • 1♂; Bagandou, Lobaye; 14 Sep. 1967; L. Matile leg.; <abbrev xmlns:xlink="http://www.w3.org/1999/xlink" content-type="institution" xlink:title="Muséum national d’Histoire naturelle, Paris, France" id="ABBRID0EAOBI" xlink:type="simple">MNHN</abbrev>. Democratic republic of the Congo • 1♀; Abok; Oct. 1935; Ch. Scops leg.; <named-content xmlns:xlink="http://www.w3.org/1999/xlink" content-type="dwc:institutional_code" xlink:type="simple">KMMA</named-content> • 5♂♂ 12♀♀; Akenge, Stanleyville [= Kisangani]; Lang and Chapin leg.; <named-content xmlns:xlink="http://www.w3.org/1999/xlink" content-type="dwc:institutional_code" xlink:type="simple">KMMA</named-content> • 1♀; Akunimbagi; 22 Nov. 1932; H.J. Brédo leg.; <named-content xmlns:xlink="http://www.w3.org/1999/xlink" content-type="dwc:institutional_code" xlink:type="simple">KMMA</named-content> • 1♀; Bafwasende, Stanleyville [= Kisangani]; Nov. 1945; F. François leg.; <named-content xmlns:xlink="http://www.w3.org/1999/xlink" content-type="dwc:institutional_code" xlink:type="simple">KMMA</named-content> • 1♀; same collection data as for preceding; 3 Mar. 1946 • 1♂ 1♀; Bafuwasikuli; 11 Sep. 1912; Christy leg.; <named-content xmlns:xlink="http://www.w3.org/1999/xlink" content-type="dwc:institutional_code" xlink:type="simple">KMMA</named-content> • 1♀; Bamania, Equateur; 1958; P. Hulstaert leg.; <named-content xmlns:xlink="http://www.w3.org/1999/xlink" content-type="dwc:institutional_code" xlink:type="simple">KMMA</named-content> • 1♀; Bamanya, Tshuapa; 1968; P. Hulstaert leg.; <named-content xmlns:xlink="http://www.w3.org/1999/xlink" content-type="dwc:institutional_code" xlink:type="simple">KMMA</named-content> • 1♂ 1♀; Bambesa; 21 Mar. 1938; J. Vrydagh leg.; <abbrev xmlns:xlink="http://www.w3.org/1999/xlink" content-type="institution" xlink:title="Koninklijk Belgisch Instituut voor Natuurwetenschappen, Brussels, Belgium" id="ABBRID0E4PBI" xlink:type="simple">KBIN</abbrev> • 1♂; same collection data as for preceding; 6–9 Nov. 1938 • 1♂; Bambesa; 10 Aug. 1933; J.V. Leroy leg.; <named-content xmlns:xlink="http://www.w3.org/1999/xlink" content-type="dwc:institutional_code" xlink:type="simple">KMMA</named-content> • 1♀; same collection data as for preceding; 10 Oct. 1933 • 1♀; same collection data as for preceding; 20 Oct. 1933 • 1♂; same collection data as for preceding; Dec. 1934 • 3♂♂ 1♀; same collection data as for preceding; 15 Oct. 1933; H.J. Brédo leg. • 1♂; same collection data as for preceding; 1 Oct. 1938; J. Vrydagh leg. • 6♂♂ 5♀♀; same collection data as for preceding; Jul. 1943; J. Vrydagh leg. • 1♂; Bangala, Kutu; 18 Jun. 1935; G. Settembrino leg.; <abbrev xmlns:xlink="http://www.w3.org/1999/xlink" content-type="institution" xlink:title="Koninklijk Belgisch Instituut voor Natuurwetenschappen, Brussels, Belgium" id="ABBRID0EKQBI" xlink:type="simple">KBIN</abbrev> • 1♂; Barumbu; Feb. 1921; J. Ghesquière leg.; <named-content xmlns:xlink="http://www.w3.org/1999/xlink" content-type="dwc:institutional_code" xlink:type="simple">KMMA</named-content> • 1♀; Barumbu; 22 Jun. 1921; Tihou; <named-content xmlns:xlink="http://www.w3.org/1999/xlink" content-type="dwc:institutional_code" xlink:type="simple">KMMA</named-content> • 1♂; Bas Congo; <named-content xmlns:xlink="http://www.w3.org/1999/xlink" content-type="dwc:institutional_code" xlink:type="simple">KMMA</named-content> • 1♀; Basoko; 1911; Bequaert leg.; <named-content xmlns:xlink="http://www.w3.org/1999/xlink" content-type="dwc:institutional_code" xlink:type="simple">KMMA</named-content> • 1♀; Basoko; Oct. 1948; P.L.G. Benoit leg.; <named-content xmlns:xlink="http://www.w3.org/1999/xlink" content-type="dwc:institutional_code" xlink:type="simple">KMMA</named-content> • 1♀; Beni Bendi, Sankuru; Jan. 1895; L. Claetens leg.; <abbrev xmlns:xlink="http://www.w3.org/1999/xlink" content-type="institution" xlink:title="Koninklijk Belgisch Instituut voor Natuurwetenschappen, Brussels, Belgium" id="ABBRID0EXRBI" xlink:type="simple">KBIN</abbrev> • 1♀; Benzali, Kinshasa; 3 Oct. 1968; P.M. Elsen leg.; <named-content xmlns:xlink="http://www.w3.org/1999/xlink" content-type="dwc:institutional_code" xlink:type="simple">KMMA</named-content> • 1♀; Bokuma, Tshuapa; Jul. 1952; P. Lootens leg.; <named-content xmlns:xlink="http://www.w3.org/1999/xlink" content-type="dwc:institutional_code" xlink:type="simple">KMMA</named-content> • 1♀; same collection data as for preceding; 6 Feb. 1954 • 1♂; Bolingo, Busira River; 23 Jun. 1936; J. Ghesquière leg.; <abbrev xmlns:xlink="http://www.w3.org/1999/xlink" content-type="institution" xlink:title="Koninklijk Belgisch Instituut voor Natuurwetenschappen, Brussels, Belgium" id="ABBRID0EMSBI" xlink:type="simple">KBIN</abbrev> • 1♀; same collection data as for preceding; 24 Jun. 1936 • 1♀; Bombutu, Salonga; Jun. 1936; J. Ghesquière leg.; <abbrev xmlns:xlink="http://www.w3.org/1999/xlink" content-type="institution" xlink:title="Koninklijk Belgisch Instituut voor Natuurwetenschappen, Brussels, Belgium" id="ABBRID0ERSBI" xlink:type="simple">KBIN</abbrev> • 1♀; south of Bukavu, Tanganyika; 28 Aug. 1931; <named-content xmlns:xlink="http://www.w3.org/1999/xlink" content-type="dwc:institutional_code" xlink:type="simple">NHMUK</named-content> • 2♀♀; Bumba; Dec. 1939–Jan. 1940; H. De Saeger leg.; <named-content xmlns:xlink="http://www.w3.org/1999/xlink" content-type="dwc:institutional_code" xlink:type="simple">KMMA</named-content> • 1♀; Coquilhatville [= Mbandaka]; 12 May 1927; E. Mestdagh leg.; <abbrev xmlns:xlink="http://www.w3.org/1999/xlink" content-type="institution" xlink:title="Koninklijk Belgisch Instituut voor Natuurwetenschappen, Brussels, Belgium" id="ABBRID0EGTBI" xlink:type="simple">KBIN</abbrev> • 1♂; Costermansville [= Bukavu]; Jan.–Jun. 1951; H. Bomans leg.; <named-content xmlns:xlink="http://www.w3.org/1999/xlink" content-type="dwc:institutional_code" xlink:type="simple">KMMA</named-content> • 1♀; Dekese, Itunda; Aug. 1959; F.J. François leg.; <abbrev xmlns:xlink="http://www.w3.org/1999/xlink" content-type="institution" xlink:title="Koninklijk Belgisch Instituut voor Natuurwetenschappen, Brussels, Belgium" id="ABBRID0ETTBI" xlink:type="simple">KBIN</abbrev> • 1♂ 1♀; same collection data as for preceding; Nov. 1959 • 1♀; same collection data as for preceding; Dec. 1959 • 1♂; same collection data as for preceding; 10 Feb. 1960 • 1♂; same collection data as for preceding; 23 Feb. 1960 • 1♀; Dingila, Uelé; 15 Jul. 1933; J.V. Leroy leg.; <named-content xmlns:xlink="http://www.w3.org/1999/xlink" content-type="dwc:institutional_code" xlink:type="simple">KMMA</named-content> • 1♂; Djambi; 23 Dec. 1913; <named-content xmlns:xlink="http://www.w3.org/1999/xlink" content-type="dwc:institutional_code" xlink:type="simple">CNC</named-content> • 1♂; Eala; Apr. 1932; H.J. Brédo leg.; <named-content xmlns:xlink="http://www.w3.org/1999/xlink" content-type="dwc:institutional_code" xlink:type="simple">KMMA</named-content> • 1♂; Eala; 27 Mar. 1935; J. Ghesquière leg.; <abbrev xmlns:xlink="http://www.w3.org/1999/xlink" content-type="institution" xlink:title="Koninklijk Belgisch Instituut voor Natuurwetenschappen, Brussels, Belgium" id="ABBRID0EQUBI" xlink:type="simple">KBIN</abbrev> • 1♂; same collection data as for preceding; 7 May 1935 • 1♂; same collection data as for preceding; 17 May 1935 • 1♀; same collection data as for preceding; 25 Jun. 1935 • 1♀; same collection data as for preceding; 12 Aug. 1935 • 1♂; same collection data as for preceding; Aug. 1935 • 1♀; same collection data as for preceding; 25 Sep. 1935 • 2♂♂ 1♀; same collection data as for preceding; Sep. 1935 • 1♀; same collection data as for preceding; 25 Oct. 1935 • 1♀; same collection data as for preceding; Oct. 1935 • 1♀; same collection data as for preceding; 20 Nov. 1935 • 1♀; same collection data as for preceding; Nov. 1935 • 1♂; same collection data as for preceding; Jan. 1936 • 1♀; same collection data as for preceding; 6 Feb. 1936 • 2♂♂ 4♀♀; same collection data as for preceding; Mar. 1936 • 1♀; same collection data as for preceding; 19 Aug. 1936 • 1♂; same collection data as for preceding; 28 Sep. 1936 • 1♂ 1♀; same collection data as for preceding; Sep. 1936 • 1♂; same collection data as for preceding; 7 Oct. 1936 • 1♂; same collection data as for preceding; 22 Oct. 1936 • 1♂; same collection data as for preceding; 23 Oct. 1936 • 1♂; same collection data as for preceding; 26 Oct. 1936 • 1♀; same collection data as for preceding; 27 Oct. 1936 • 1♀; same collection data as for preceding; 6 Nov. 1936 • 1♂; same collection data as for preceding; 10 Nov. 1936 • 1♂; same collection data as for preceding; 24 Nov. 1936 • 1♂; Elisabethville [= Lubumbashi]; 26 Feb. 1939; H.J. Brédo leg.; <named-content xmlns:xlink="http://www.w3.org/1999/xlink" content-type="dwc:institutional_code" xlink:type="simple">KMMA</named-content> • 1♂; Etata, Tshuapa; Sep–Oct. 1969; J. Hauwaerts leg.; <named-content xmlns:xlink="http://www.w3.org/1999/xlink" content-type="dwc:institutional_code" xlink:type="simple">KMMA</named-content> • 1♀; Flandria [= Boteka], Tshuapa; Sep. 1946–Aug. 1947; P. Hulstaert leg.; <named-content xmlns:xlink="http://www.w3.org/1999/xlink" content-type="dwc:institutional_code" xlink:type="simple">KMMA</named-content> • 1♀; Gamangui, Ituri; Feb. 1910; Lang and Chapin leg.; <named-content xmlns:xlink="http://www.w3.org/1999/xlink" content-type="dwc:institutional_code" xlink:type="simple">KMMA</named-content> • 1♂; Gandjo, P.N. Albert; 1934; G.F. de Witte; <named-content xmlns:xlink="http://www.w3.org/1999/xlink" content-type="dwc:institutional_code" xlink:type="simple">KMMA</named-content> • 1♀; Goma, Kivu; 10–15 May 1953; J. Verbeke leg.; <abbrev xmlns:xlink="http://www.w3.org/1999/xlink" content-type="institution" xlink:title="Koninklijk Belgisch Instituut voor Natuurwetenschappen, Brussels, Belgium" id="ABBRID0E4VBI" xlink:type="simple">KBIN</abbrev> • 1♀; Gombari, Uelé; D.J. Rodhain leg.; <named-content xmlns:xlink="http://www.w3.org/1999/xlink" content-type="dwc:institutional_code" xlink:type="simple">KMMA</named-content> • 1♀; Inongo; Aug. 1913; J. Maes leg.; <named-content xmlns:xlink="http://www.w3.org/1999/xlink" content-type="dwc:institutional_code" xlink:type="simple">KMMA</named-content> • 1♀; Irangi, Kivu; Feb. 1986; E. Heiss leg.; <named-content xmlns:xlink="http://www.w3.org/1999/xlink" content-type="dwc:institutional_code" xlink:type="simple">CDFA</named-content> • 1♀; Isangi; May 1949; R.P. Camps leg.; <named-content xmlns:xlink="http://www.w3.org/1999/xlink" content-type="dwc:institutional_code" xlink:type="simple">KMMA</named-content> • 2♂♂ 1♀; Ituri Forest; Jul. 1976; E. Babyetagara leg.; <named-content xmlns:xlink="http://www.w3.org/1999/xlink" content-type="dwc:institutional_code" xlink:type="simple">CNC</named-content> • 1♀; Jenge; Dec. 1931; Putnam leg.; <named-content xmlns:xlink="http://www.w3.org/1999/xlink" content-type="dwc:institutional_code" xlink:type="simple">KMMA</named-content> • 1♀; Jumbi, Mayumbe; 5 May 1926; A. Collart leg.; <named-content xmlns:xlink="http://www.w3.org/1999/xlink" content-type="dwc:institutional_code" xlink:type="simple">KMMA</named-content> • 2♀♀; Kabinda; 1914; J. Schwetz leg.; <named-content xmlns:xlink="http://www.w3.org/1999/xlink" content-type="dwc:institutional_code" xlink:type="simple">NHMUK</named-content> • 3♂♂ 2♀♀; Kadjudju; May–Jun. 1932; G. Babault leg.; <abbrev xmlns:xlink="http://www.w3.org/1999/xlink" content-type="institution" xlink:title="Muséum national d’Histoire naturelle, Paris, France" id="ABBRID0ECYBI" xlink:type="simple">MNHN</abbrev> • 4♂♂ 2♀♀; same collection data as for preceding; Aug. 1932 • 1♂ 1♀; Kakanou, Lomami; Jun. 1918; J. Schwetz leg.; <abbrev xmlns:xlink="http://www.w3.org/1999/xlink" content-type="institution" xlink:title="Koninklijk Belgisch Instituut voor Natuurwetenschappen, Brussels, Belgium" id="ABBRID0EHYBI" xlink:type="simple">KBIN</abbrev> • 1♀; Kalenge, Lulua; Aug. 1932; G.F. Overlaet leg.; <named-content xmlns:xlink="http://www.w3.org/1999/xlink" content-type="dwc:institutional_code" xlink:type="simple">KMMA</named-content> • 3♀♀; same collection data as for preceding; Feb. 1934 • 1♀; Kalonge, P.N. Albert; 23–31 Jul. 1952; P. Vanschuytbroeck and J.Kekenbosch leg.; <named-content xmlns:xlink="http://www.w3.org/1999/xlink" content-type="dwc:institutional_code" xlink:type="simple">KMMA</named-content> • 1♀; same collection data as for preceding; 27–30 Jul. 1952 • 1♀; Kapanga, Lulua; Nov. 1928; Walker leg.; <named-content xmlns:xlink="http://www.w3.org/1999/xlink" content-type="dwc:institutional_code" xlink:type="simple">KMMA</named-content> • 1♀; Kapanga, Lulua; Aug. 1932; G.F. Overlaet leg.; <named-content xmlns:xlink="http://www.w3.org/1999/xlink" content-type="dwc:institutional_code" xlink:type="simple">KMMA</named-content> • 2♀♀; same collection data as for preceding; Nov. 1932 • 1♂; same collection data as for preceding; Jan. 1933 • 1♂ 4♀♀; same collection data as for preceding; Mar. 1933 • 1♂ 1♀; same collection data as for preceding; Nov. 1933 • 1♂; same collection data as for preceding; Nov. 1933; <named-content xmlns:xlink="http://www.w3.org/1999/xlink" content-type="dwc:institutional_code" xlink:type="simple">CNC</named-content> • 1♂; Kelzongo, Ubangi; 1 Feb. 1932; H.J. Brédo leg.; <named-content xmlns:xlink="http://www.w3.org/1999/xlink" content-type="dwc:institutional_code" xlink:type="simple">KMMA</named-content> • 1♀; Keshero, Kivu; 27 Aug. 1953; J. Verbeke leg.; <abbrev xmlns:xlink="http://www.w3.org/1999/xlink" content-type="institution" xlink:title="Koninklijk Belgisch Instituut voor Natuurwetenschappen, Brussels, Belgium" id="ABBRID0E3ZBI" xlink:type="simple">KBIN</abbrev> • 1♀; Kibali, Yindi, Ituri; May 1949; A.E. Bertrand leg.; <named-content xmlns:xlink="http://www.w3.org/1999/xlink" content-type="dwc:institutional_code" xlink:type="simple">KMMA</named-content> • 1♂; Kibombo; 31 Oct. 1910; Bequaert leg.; <named-content xmlns:xlink="http://www.w3.org/1999/xlink" content-type="dwc:institutional_code" xlink:type="simple">KMMA</named-content> • 1♀; Kisantu; 1932; De Wulf leg.; <named-content xmlns:xlink="http://www.w3.org/1999/xlink" content-type="dwc:institutional_code" xlink:type="simple">KMMA</named-content> • 1♀; Kikyo, nr Kalonge, P.N. Albert; 10 Aug. 1952; R.P. Lootens leg.; <named-content xmlns:xlink="http://www.w3.org/1999/xlink" content-type="dwc:institutional_code" xlink:type="simple">KMMA</named-content> • 1♀; Kissenyi, Kivu; 25 Apr. 1923; Van Saceghem leg.; <named-content xmlns:xlink="http://www.w3.org/1999/xlink" content-type="dwc:institutional_code" xlink:type="simple">KMMA</named-content> • 1♀; same collection data as for preceding; 1924 • 1♀; Komi, Sankuru; Dec. 1930; J. Ghesquière leg.; <named-content xmlns:xlink="http://www.w3.org/1999/xlink" content-type="dwc:institutional_code" xlink:type="simple">CNC</named-content> • 1♂; same collection data as for preceding; 8 Apr. 1930; <named-content xmlns:xlink="http://www.w3.org/1999/xlink" content-type="dwc:institutional_code" xlink:type="simple">KMMA</named-content> • 3♀♀; same collection data as for preceding; May 1930 • 2♂♂; same collection data as for preceding; Jun. 1930 • 1♀; same collection data as for preceding; Dec. 1930 • 1♀; Kona; 16 May 2010; P. Grootaert leg.; <named-content xmlns:xlink="http://www.w3.org/1999/xlink" content-type="dwc:institutional_code" xlink:type="simple">KMMA</named-content> • 1♂ 1♀; Kondue, Sankuru, E. Luja leg.; <named-content xmlns:xlink="http://www.w3.org/1999/xlink" content-type="dwc:institutional_code" xlink:type="simple">KMMA</named-content> • 1♂; Lemba, Mayumbe; 1–10 Dec. 1915; R.Mayné leg.; <named-content xmlns:xlink="http://www.w3.org/1999/xlink" content-type="dwc:institutional_code" xlink:type="simple">KMMA</named-content> • 1♀; Leverville [= Lusanga]; 1♂; Jan. 1914; P. Vanderijst leg.; <named-content xmlns:xlink="http://www.w3.org/1999/xlink" content-type="dwc:institutional_code" xlink:type="simple">KMMA</named-content> • 1♀; 1928; J. Tinant leg.; <named-content xmlns:xlink="http://www.w3.org/1999/xlink" content-type="dwc:institutional_code" xlink:type="simple">KMMA</named-content> • 1♂; Lokandu, Biawa Island; Jul. 1939; Vissers leg.; <named-content xmlns:xlink="http://www.w3.org/1999/xlink" content-type="dwc:institutional_code" xlink:type="simple">KMMA</named-content> • 1♂ 1♀; Lubutu; 22 Jan. 1915; J. Bequaert leg.; <named-content xmlns:xlink="http://www.w3.org/1999/xlink" content-type="dwc:institutional_code" xlink:type="simple">KMMA</named-content> • 1♂; Lueba near Baraka, Lake Taganyika; 16 Apr. 1927; R. Bois leg.; <named-content xmlns:xlink="http://www.w3.org/1999/xlink" content-type="dwc:institutional_code" xlink:type="simple">NHMUK</named-content> • 1♂; Luebo; 30 Aug. 1921; H. Schouteden leg.; <named-content xmlns:xlink="http://www.w3.org/1999/xlink" content-type="dwc:institutional_code" xlink:type="simple">KMMA</named-content> • 1♂; Lukolela; Nov. 1934; Ledoux leg.; <named-content xmlns:xlink="http://www.w3.org/1999/xlink" content-type="dwc:institutional_code" xlink:type="simple">KMMA</named-content> • 1♀; Luputa, Lomami; Sep. 1934; Bouvier leg.; <named-content xmlns:xlink="http://www.w3.org/1999/xlink" content-type="dwc:institutional_code" xlink:type="simple">KMMA</named-content> • 3♀♀; same collection data as for preceding; May 1935 • 1♂; Lusambo; 1938; V. Lagae leg.; <named-content xmlns:xlink="http://www.w3.org/1999/xlink" content-type="dwc:institutional_code" xlink:type="simple">KMMA</named-content> • 1♂; Luvungi; Feb. 1916; Rodhain leg.; <named-content xmlns:xlink="http://www.w3.org/1999/xlink" content-type="dwc:institutional_code" xlink:type="simple">KMMA</named-content> • 1♀; Mayumbe; 1917; R. Mayné leg.; <named-content xmlns:xlink="http://www.w3.org/1999/xlink" content-type="dwc:institutional_code" xlink:type="simple">KMMA</named-content> • 1♀; Mbau, North Kivu; 8–21 Dec. 1971; H. Falke leg.; <named-content xmlns:xlink="http://www.w3.org/1999/xlink" content-type="dwc:institutional_code" xlink:type="simple">CNC</named-content> • 1♀; Moanda; <named-content xmlns:xlink="http://www.w3.org/1999/xlink" content-type="dwc:institutional_code" xlink:type="simple">KMMA</named-content> • 1♀; Mobeka, Ubangi; 11 Aug. 1947; M. Poll, leg.; <named-content xmlns:xlink="http://www.w3.org/1999/xlink" content-type="dwc:institutional_code" xlink:type="simple">KMMA</named-content> • 2♀♀; Moma, Equateur; Jun. 1925; J. Ghesquière and Prince Leopold leg.; <named-content xmlns:xlink="http://www.w3.org/1999/xlink" content-type="dwc:institutional_code" xlink:type="simple">KMMA</named-content> • 2♂♂; Mongbwalu, Kilo; 1937; Scheitz leg.; <named-content xmlns:xlink="http://www.w3.org/1999/xlink" content-type="dwc:institutional_code" xlink:type="simple">KMMA</named-content> • 1♀; Mulungu, Kivu; 5 Apr. 1937; H.J. Brédo leg.; <named-content xmlns:xlink="http://www.w3.org/1999/xlink" content-type="dwc:institutional_code" xlink:type="simple">KMMA</named-content> • 1♀; Mulungu, Kivu; Nov. 1951; P. Lefèvre leg.; <named-content xmlns:xlink="http://www.w3.org/1999/xlink" content-type="dwc:institutional_code" xlink:type="simple">KMMA</named-content> • 1♂; Niangara, Uelé; Nov. 1910; Lang and Chapin leg.; <named-content xmlns:xlink="http://www.w3.org/1999/xlink" content-type="dwc:institutional_code" xlink:type="simple">KMMA</named-content> • 1♂; Ouellé, Bouta; A. Dubois leg.; <abbrev xmlns:xlink="http://www.w3.org/1999/xlink" content-type="institution" xlink:title="Muséum national d’Histoire naturelle, Paris, France" id="ABBRID0EJBCI" xlink:type="simple">MNHN</abbrev> • 1♀; Poko; Uelé; Aug. 1913; Lang and Chapin leg.; <named-content xmlns:xlink="http://www.w3.org/1999/xlink" content-type="dwc:institutional_code" xlink:type="simple">CNC</named-content> • 13♂♂ 18♀♀; same collection data as for preceding; <named-content xmlns:xlink="http://www.w3.org/1999/xlink" content-type="dwc:institutional_code" xlink:type="simple">KMMA</named-content> • 1♂; Rumangabo, Nyakibanda, P.N. Albert; 11–13 Apr. 1945; G.F. de Witte leg.; <named-content xmlns:xlink="http://www.w3.org/1999/xlink" content-type="dwc:institutional_code" xlink:type="simple">KMMA</named-content> • 1♀; Rutshuru; Jan. 1928; Ch. Seydel leg.; <named-content xmlns:xlink="http://www.w3.org/1999/xlink" content-type="dwc:institutional_code" xlink:type="simple">KMMA</named-content> • 2♀♀; Rutshuru; 24 Nov. 1952; J. Verbeke leg.; <abbrev xmlns:xlink="http://www.w3.org/1999/xlink" content-type="institution" xlink:title="Koninklijk Belgisch Instituut voor Natuurwetenschappen, Brussels, Belgium" id="ABBRID0EOCCI" xlink:type="simple">KBIN</abbrev> • 1♀; Sake, nr Mutayo River, Kivu; 21 Mar. 1953; J. Verbeke leg.; <abbrev xmlns:xlink="http://www.w3.org/1999/xlink" content-type="institution" xlink:title="Koninklijk Belgisch Instituut voor Natuurwetenschappen, Brussels, Belgium" id="ABBRID0ETCCI" xlink:type="simple">KBIN</abbrev> • 1♂; Sankuru; 1910; Abrassart leg.; <named-content xmlns:xlink="http://www.w3.org/1999/xlink" content-type="dwc:institutional_code" xlink:type="simple">KMMA</named-content> • 1♂; Shakakombe; 20 Apr. 1959; F.J. François leg.; <abbrev xmlns:xlink="http://www.w3.org/1999/xlink" content-type="institution" xlink:title="Koninklijk Belgisch Instituut voor Natuurwetenschappen, Brussels, Belgium" id="ABBRID0EADCI" xlink:type="simple">KBIN</abbrev> • 1♀; Stanleyville [= Kisangani]; Lang and Chapin leg.; <named-content xmlns:xlink="http://www.w3.org/1999/xlink" content-type="dwc:institutional_code" xlink:type="simple">CNC</named-content> • 1♂; same collection data as for preceding; Mar. 1915 • 2♂♂ 3♀♀; same collection data as for preceding; <named-content xmlns:xlink="http://www.w3.org/1999/xlink" content-type="dwc:institutional_code" xlink:type="simple">NHMUK</named-content> • 1♂ 2♀♀; same collection data as for preceding; <named-content xmlns:xlink="http://www.w3.org/1999/xlink" content-type="dwc:institutional_code" xlink:type="simple">KMMA</named-content> • 1♂; Tshibinda, Kivu; Dec. 1927; Ch. Seydel leg.; <named-content xmlns:xlink="http://www.w3.org/1999/xlink" content-type="dwc:institutional_code" xlink:type="simple">KMMA</named-content> • 1♀; Uelé River; Rodhain leg.; <named-content xmlns:xlink="http://www.w3.org/1999/xlink" content-type="dwc:institutional_code" xlink:type="simple">KMMA</named-content> • 2♂♂; Uruwu to Beni; Dec. 1935; F. François leg.; <named-content xmlns:xlink="http://www.w3.org/1999/xlink" content-type="dwc:institutional_code" xlink:type="simple">KMMA</named-content> • 1♀; Uvira; Aug.–Dec. 1949; G. Marlier leg.; <named-content xmlns:xlink="http://www.w3.org/1999/xlink" content-type="dwc:institutional_code" xlink:type="simple">KMMA</named-content> • 1♀; Wamba; 1936; Degotte leg.; <named-content xmlns:xlink="http://www.w3.org/1999/xlink" content-type="dwc:institutional_code" xlink:type="simple">KMMA</named-content> • 1♀; Yahuma; Dec. 1948; P.L.G. Benoit leg.; <named-content xmlns:xlink="http://www.w3.org/1999/xlink" content-type="dwc:institutional_code" xlink:type="simple">KMMA</named-content> • 1♀; Yangangu, Libenge; Oct.–Nov. 1945; C. Henrard leg.; <named-content xmlns:xlink="http://www.w3.org/1999/xlink" content-type="dwc:institutional_code" xlink:type="simple">KMMA</named-content>. Equatorial Guinea • 1♀; Nkolentangan; 17 Nov. 1907; S.G. Tessmann leg.; <abbrev xmlns:xlink="http://www.w3.org/1999/xlink" content-type="institution" xlink:title="Museum für Naturkunde, Berlin, Germany" id="ABBRID0EVFCI" xlink:type="simple">MNB</abbrev> • 2♂♂ 3♀♀; San Benito [= Mbini]; 1885; Guiral leg.; <abbrev xmlns:xlink="http://www.w3.org/1999/xlink" content-type="institution" xlink:title="Muséum national d’Histoire naturelle, Paris, France" id="ABBRID0E1FCI" xlink:type="simple">MNHN</abbrev>. Gabon • 1♀; Lambaréné; 1921; E. Le Moult leg.; <abbrev xmlns:xlink="http://www.w3.org/1999/xlink" content-type="institution" xlink:title="Muséum national d’Histoire naturelle, Paris, France" id="ABBRID0E6FCI" xlink:type="simple">MNHN</abbrev> • 1♀; Lastourville; G. Le Testu leg.; <abbrev xmlns:xlink="http://www.w3.org/1999/xlink" content-type="institution" xlink:title="Muséum national d’Histoire naturelle, Paris, France" id="ABBRID0EEGCI" xlink:type="simple">MNHN</abbrev> • 2♀♀; Libreville; Aug. 1892; <abbrev xmlns:xlink="http://www.w3.org/1999/xlink" content-type="institution" xlink:title="Museum für Naturkunde, Berlin, Germany" id="ABBRID0EJGCI" xlink:type="simple">MNB</abbrev> • 1♂; Libreville road, 50 km from Makokou; 8 May 1974; M. Donskoff and J. Le Breton leg.; <abbrev xmlns:xlink="http://www.w3.org/1999/xlink" content-type="institution" xlink:title="Muséum national d’Histoire naturelle, Paris, France" id="ABBRID0EOGCI" xlink:type="simple">MNHN</abbrev> • 1♀; Mabilé range; 14 Apr. 2016; G. Goergen leg.; <named-content xmlns:xlink="http://www.w3.org/1999/xlink" content-type="dwc:institutional_code" xlink:type="simple">IITA</named-content> • 1♂; Makokou; Jul. 1970; J. David leg.; <abbrev xmlns:xlink="http://www.w3.org/1999/xlink" content-type="institution" xlink:title="Muséum national d’Histoire naturelle, Paris, France" id="ABBRID0E2GCI" xlink:type="simple">MNHN</abbrev> • 1♂; Muni, Mts de Cristal; 15–31 Oct. 1969; A. Villiers leg.; <abbrev xmlns:xlink="http://www.w3.org/1999/xlink" content-type="institution" xlink:title="Muséum national d’Histoire naturelle, Paris, France" id="ABBRID0EAHCI" xlink:type="simple">MNHN</abbrev>. Ghana • 1♀; Aburi; 1912–1913; W.H. Patterson leg.; <named-content xmlns:xlink="http://www.w3.org/1999/xlink" content-type="dwc:institutional_code" xlink:type="simple">NHMUK</named-content> • 1♀; Ayona; May 2008; G. Goergen leg.; <named-content xmlns:xlink="http://www.w3.org/1999/xlink" content-type="dwc:institutional_code" xlink:type="simple">IITA</named-content> • 1♀; Buro-Buro, Kumasi; 24 May 1976; A.B. Stam leg.; <named-content xmlns:xlink="http://www.w3.org/1999/xlink" content-type="dwc:institutional_code" xlink:type="simple">KMMA</named-content> • 1♀; Cape Coast; Dec. 2004; G. Goergen leg.; <named-content xmlns:xlink="http://www.w3.org/1999/xlink" content-type="dwc:institutional_code" xlink:type="simple">IITA</named-content> • 1♀; Kade; 3 Apr. 1964; C. Dudley leg.; <named-content xmlns:xlink="http://www.w3.org/1999/xlink" content-type="dwc:institutional_code" xlink:type="simple">NMSA</named-content> • 1♀; Nadia; 1913; A.E. Evans leg.; <named-content xmlns:xlink="http://www.w3.org/1999/xlink" content-type="dwc:institutional_code" xlink:type="simple">NHMUK</named-content> • 1♂; Nyabo, Ashanti; 29 Mar. 1947; J. Bowden leg.; <named-content xmlns:xlink="http://www.w3.org/1999/xlink" content-type="dwc:institutional_code" xlink:type="simple">NHMUK</named-content> • 1♀; Obuasi; 20 Feb. 1906; W.M. Graham leg.; <named-content xmlns:xlink="http://www.w3.org/1999/xlink" content-type="dwc:institutional_code" xlink:type="simple">NHMUK</named-content> • 1♀; same collection data as for preceding; 11 Aug. 1906 • 1♀; same collection data as for preceding; 24 Jul. 1907 • 1♀; same collection data as for preceding; 4 Aug. 1907 • 1♀; same collection data as for preceding; [no date] • 12♂♂ 7♀♀; Wati Waterfalls; Feb. 2003; G. Goergen leg.; <named-content xmlns:xlink="http://www.w3.org/1999/xlink" content-type="dwc:institutional_code" xlink:type="simple">IITA</named-content>. Guinea Conakry • 3♀♀; Tamara Island, Iles de Los; Jul. 1913; J. Serand leg.; <abbrev xmlns:xlink="http://www.w3.org/1999/xlink" content-type="institution" xlink:title="Muséum national d’Histoire naturelle, Paris, France" id="ABBRID0ENJCI" xlink:type="simple">MNHN</abbrev> • 1♀; Yanlé; Jun. 1942; M. Lamotte leg.; <abbrev xmlns:xlink="http://www.w3.org/1999/xlink" content-type="institution" xlink:title="Muséum national d’Histoire naturelle, Paris, France" id="ABBRID0ESJCI" xlink:type="simple">MNHN</abbrev>. Ivory Coast • 1♀; Daloa; Dec. 1930–Apr. 1931; Ch. Alluaud and P.A. Chappuis leg.; <abbrev xmlns:xlink="http://www.w3.org/1999/xlink" content-type="institution" xlink:title="Muséum national d’Histoire naturelle, Paris, France" id="ABBRID0EXJCI" xlink:type="simple">MNHN</abbrev> • 1♀; Danané; Jan. 1939; L. Chopard leg.; <abbrev xmlns:xlink="http://www.w3.org/1999/xlink" content-type="institution" xlink:title="Muséum national d’Histoire naturelle, Paris, France" id="ABBRID0E3JCI" xlink:type="simple">MNHN</abbrev> • 1♀; Duékué; Dec. 1930–Apr. 1931; Ch. Alluaud and P.A. Chappuis leg.; <abbrev xmlns:xlink="http://www.w3.org/1999/xlink" content-type="institution" xlink:title="Muséum national d’Histoire naturelle, Paris, France" id="ABBRID0EBKCI" xlink:type="simple">MNHN</abbrev> • 1♀; Koun-Abronso; Sep. 1961; J. Decelle leg.; <named-content xmlns:xlink="http://www.w3.org/1999/xlink" content-type="dwc:institutional_code" xlink:type="simple">KMMA</named-content> • 1♀; Odienne; 1 May 1973; V. Vittard leg.; <abbrev xmlns:xlink="http://www.w3.org/1999/xlink" content-type="institution" xlink:title="Muséum national d’Histoire naturelle, Paris, France" id="ABBRID0EOKCI" xlink:type="simple">MNHN</abbrev>. Kenya • 1♀; Bura, Taita; Mar. 1912; Alluaud and Jeannel leg.; <abbrev xmlns:xlink="http://www.w3.org/1999/xlink" content-type="institution" xlink:title="Muséum national d’Histoire naturelle, Paris, France" id="ABBRID0ETKCI" xlink:type="simple">MNHN</abbrev> • 1♀; Bwamba; Jul.–Aug. 1946; V.G.L. van Someren leg.; <named-content xmlns:xlink="http://www.w3.org/1999/xlink" content-type="dwc:institutional_code" xlink:type="simple">NHMUK</named-content> • 2♀♀; Ilala, 14 mi E Mumias; 18–21 Jun. 1911; S.A. Neave leg.; <named-content xmlns:xlink="http://www.w3.org/1999/xlink" content-type="dwc:institutional_code" xlink:type="simple">NHMUK</named-content> • 1♀; Kaimosi; Mar.–Apr. 1932; V.G.L. van Someren leg.; <named-content xmlns:xlink="http://www.w3.org/1999/xlink" content-type="dwc:institutional_code" xlink:type="simple">NHMUK</named-content> • 1♀; same collection data as for preceding; Feb. 1949 • 1♂; Kakamega Forest; 18–22 Jan. 1972; C.F. Huggins leg.; <named-content xmlns:xlink="http://www.w3.org/1999/xlink" content-type="dwc:institutional_code" xlink:type="simple">NHMUK</named-content> • 1♂; Mawakota; Jul. 1929; V.G.L. van Someren leg.; <named-content xmlns:xlink="http://www.w3.org/1999/xlink" content-type="dwc:institutional_code" xlink:type="simple">NHMUK</named-content> • 1♀; Nyangnori, West Nandi; Oct. 1904; Alluaud leg.; <abbrev xmlns:xlink="http://www.w3.org/1999/xlink" content-type="institution" xlink:title="Muséum national d’Histoire naturelle, Paris, France" id="ABBRID0EAMCI" xlink:type="simple">MNHN</abbrev> • 1♀; Taveta; Aug. 1947; V.G.L. van Someren leg.; <named-content xmlns:xlink="http://www.w3.org/1999/xlink" content-type="dwc:institutional_code" xlink:type="simple">NHMUK</named-content> • 1♂; Yala River, S edge Kakamega Forest; 21–28 May 1911; S.A. Neave leg.; <named-content xmlns:xlink="http://www.w3.org/1999/xlink" content-type="dwc:institutional_code" xlink:type="simple">NHMUK</named-content>. Liberia • 1♀; House Voinjana; 3 Sep. 1959; <named-content xmlns:xlink="http://www.w3.org/1999/xlink" content-type="dwc:institutional_code" xlink:type="simple">NHMUK</named-content> • 1♀; river camp 3; 1926; J. Bequaert leg.; <named-content xmlns:xlink="http://www.w3.org/1999/xlink" content-type="dwc:institutional_code" xlink:type="simple">KMMA</named-content>. Malawi • 1♂; Chintheche; Dec. 1977; R. Jocqué leg.; <named-content xmlns:xlink="http://www.w3.org/1999/xlink" content-type="dwc:institutional_code" xlink:type="simple">KMMA</named-content> • 1♀; Mt Mlanje; 26 Oct. 1912; S.A. Neave leg.; <named-content xmlns:xlink="http://www.w3.org/1999/xlink" content-type="dwc:institutional_code" xlink:type="simple">NHMUK</named-content> • 1♂; same collection data as for preceding; 6 Apr. 1913 • 1♀; Mt Mlanje; Jan.–Feb. 1914; J.B. Davey leg.; <named-content xmlns:xlink="http://www.w3.org/1999/xlink" content-type="dwc:institutional_code" xlink:type="simple">NHMUK</named-content> • 1♂; 10 km W Nkhata Bay; 5–6 Mar. 1987; J. and A. Londt leg.; <named-content xmlns:xlink="http://www.w3.org/1999/xlink" content-type="dwc:institutional_code" xlink:type="simple">NMSA</named-content>. Mozambique • 1♀; Tumbine Mountains, Milange; Apr. 1958; B. Stuckenberg leg.; <named-content xmlns:xlink="http://www.w3.org/1999/xlink" content-type="dwc:institutional_code" xlink:type="simple">NMSA</named-content>. Nigeria • 1♂ 1♀; Aiyangba, N Nigeria; 11 Jan. 1911; T.J. Simpson leg.; <named-content xmlns:xlink="http://www.w3.org/1999/xlink" content-type="dwc:institutional_code" xlink:type="simple">NHMUK</named-content> • 1♂; Ibadan, <named-content xmlns:xlink="http://www.w3.org/1999/xlink" content-type="dwc:institutional_code" xlink:type="simple">IITA</named-content> Centre; Oct. 1997; G. Goergen leg.; <named-content xmlns:xlink="http://www.w3.org/1999/xlink" content-type="dwc:institutional_code" xlink:type="simple">IITA</named-content> • 2♂♂; same collection data as for preceding; Nov. 2001 • 2♀♀; Ile-Ife; 30–31 Dec. 1969; J.T. Medler leg.; <named-content xmlns:xlink="http://www.w3.org/1999/xlink" content-type="dwc:institutional_code" xlink:type="simple">CNC</named-content> • 1♂; S. Nigeria; T.J. Simpson leg.; <named-content xmlns:xlink="http://www.w3.org/1999/xlink" content-type="dwc:institutional_code" xlink:type="simple">NHMUK</named-content>. Republic Of The Congo • 2♀♀; Lambaréné, Ogooué; E. Ellenberger leg.; <abbrev xmlns:xlink="http://www.w3.org/1999/xlink" content-type="institution" xlink:title="Muséum national d’Histoire naturelle, Paris, France" id="ABBRID0EVPCI" xlink:type="simple">MNHN</abbrev> • 1♀; same collection data as for preceding; 1911 • 2♀♀; same collection data as for preceding; 1912 • 3♀♀; same collection data as for preceding; 1913 • 2♀♀; N’Kogo, Ogooué; 1901; J. Bouyssou leg.; <abbrev xmlns:xlink="http://www.w3.org/1999/xlink" content-type="institution" xlink:title="Muséum national d’Histoire naturelle, Paris, France" id="ABBRID0E1PCI" xlink:type="simple">MNHN</abbrev> • 2♂♂; N’Goko-Sanga Basin, Ouesso; 1906; J. Gravot leg.; <abbrev xmlns:xlink="http://www.w3.org/1999/xlink" content-type="institution" xlink:title="Muséum national d’Histoire naturelle, Paris, France" id="ABBRID0E6PCI" xlink:type="simple">MNHN</abbrev> • 1♀; Ubokasanga; 1906; D. Gnavorod leg.; <abbrev xmlns:xlink="http://www.w3.org/1999/xlink" content-type="institution" xlink:title="Muséum national d’Histoire naturelle, Paris, France" id="ABBRID0EEQCI" xlink:type="simple">MNHN</abbrev>. Rwanda • 1♀; Ninda, P.N. Albert; 26 Sep. 1934; G.F. de Witte leg.; <abbrev xmlns:xlink="http://www.w3.org/1999/xlink" content-type="institution" xlink:title="Koninklijk Belgisch Instituut voor Natuurwetenschappen, Brussels, Belgium" id="ABBRID0EJQCI" xlink:type="simple">KBIN</abbrev> • 1♀; Rubona; 17 Jun. 1955; P. Elsen leg.; <named-content xmlns:xlink="http://www.w3.org/1999/xlink" content-type="dwc:institutional_code" xlink:type="simple">KMMA</named-content> • 1♀; Shangugu; 23 Oct.–15 Nov. 1948; F.J. François leg.; <abbrev xmlns:xlink="http://www.w3.org/1999/xlink" content-type="institution" xlink:title="Koninklijk Belgisch Instituut voor Natuurwetenschappen, Brussels, Belgium" id="ABBRID0EWQCI" xlink:type="simple">KBIN</abbrev> • 1♀; Shangugu; 6 Apr. 1953; P. Basilewsky leg.; <named-content xmlns:xlink="http://www.w3.org/1999/xlink" content-type="dwc:institutional_code" xlink:type="simple">KMMA</named-content>. Tanzania • 1♀; Bukoba; 10 Jun. 1912; C.C Gowdey leg.; <named-content xmlns:xlink="http://www.w3.org/1999/xlink" content-type="dwc:institutional_code" xlink:type="simple">NHMUK</named-content> • 1♀; Amani; G. Pringle leg.; <named-content xmlns:xlink="http://www.w3.org/1999/xlink" content-type="dwc:institutional_code" xlink:type="simple">NHMUK</named-content> • 1♂; Amani; 10 Dec. 1960; <named-content xmlns:xlink="http://www.w3.org/1999/xlink" content-type="dwc:institutional_code" xlink:type="simple">CNC</named-content> • 1♂ 1♀; Morogoro; 6 May 1925; A.H. Ritchie leg.; <named-content xmlns:xlink="http://www.w3.org/1999/xlink" content-type="dwc:institutional_code" xlink:type="simple">NHMUK</named-content> • 1♂ 2♀♀; same collection data as for preceding; 10 May 1925 • 2♂♂; same collection data as for preceding; 16 May 1925. Togo • 2♀♀; Dzogbégan; 9 Jun. 1999; G. Goergen leg.; <named-content xmlns:xlink="http://www.w3.org/1999/xlink" content-type="dwc:institutional_code" xlink:type="simple">IITA</named-content> • 1♂; Kloto; Aug. 2003; G. Goergen leg.; <named-content xmlns:xlink="http://www.w3.org/1999/xlink" content-type="dwc:institutional_code" xlink:type="simple">IITA</named-content> • 1♀; same collection data as for preceding; Dec. 2003 • 30♂♂ 20♀♀; same collection data as for preceding; Jan. 2004 • 35♂♂ 24♀♀; same collection data as for preceding; Feb. 2004 • 7♂♂ 4♀♀; same collection data as for preceding; Mar. 2004 • 3♂♂ 2♀♀; same collection data as for preceding; Apr. 2004 • 1♂; same collection data as for preceding; Jan. 2005 • 12♀; same collection data as for preceding; Oct. 2005 • 1♂ 1♀; same collection data as for preceding; Nov. 2005 • 1♂; same collection data as for preceding; Feb. 2006 • 4♂♂; same collection data as for preceding; Feb. 2007 • 1♂; same collection data as for preceding; Jan. 2008 • 1♂; same collection data as for preceding; Nov. 2015 • 1♀; same collection data as for preceding; 21–24 Jan. 2016 • 1♀; Kloto Forest; Oct. 2005; G. Goergen leg.; <named-content xmlns:xlink="http://www.w3.org/1999/xlink" content-type="dwc:institutional_code" xlink:type="simple">IITA</named-content> • 2♂♂ 1♀; Kuma-Tokpli; 21–24 Jan. 2016; G. Goergen leg.; <named-content xmlns:xlink="http://www.w3.org/1999/xlink" content-type="dwc:institutional_code" xlink:type="simple">KMMA</named-content>. Uganda • 1♀; Ankole, West Uganda; 30 Dec. 1975; M.K. Paulus leg.; <named-content xmlns:xlink="http://www.w3.org/1999/xlink" content-type="dwc:institutional_code" xlink:type="simple">CNC</named-content> • 1♀; Ankole-Toro border, E Lake George; 20–21 Oct. 1911; S.A. Neave leg.; <named-content xmlns:xlink="http://www.w3.org/1999/xlink" content-type="dwc:institutional_code" xlink:type="simple">NHMUK</named-content> • 2♀♀; Buamba Forest, Semliki Valley; 3–7 Nov. 1911; S.A. Neave leg.; <named-content xmlns:xlink="http://www.w3.org/1999/xlink" content-type="dwc:institutional_code" xlink:type="simple">NHMUK</named-content> • 1♂; Budongo Forest, Unyoro; 11–15 Dec. 1911; S.A. Neave leg.; <named-content xmlns:xlink="http://www.w3.org/1999/xlink" content-type="dwc:institutional_code" xlink:type="simple">NHMUK</named-content> • 1♂; Buramba Forest, Toro District; 22 Oct. 1913; R.E. McConnell leg.; <named-content xmlns:xlink="http://www.w3.org/1999/xlink" content-type="dwc:institutional_code" xlink:type="simple">NHMUK</named-content> • 1♂; East Busoga, between Jinja and Busia or Mbwago; 28 Jul–1 Aug. 1911; S.A. Neave leg.; <named-content xmlns:xlink="http://www.w3.org/1999/xlink" content-type="dwc:institutional_code" xlink:type="simple">NHMUK</named-content> • 1♀; Bwamba; 1 Jul. 1976; E. Babyetagara leg.; <named-content xmlns:xlink="http://www.w3.org/1999/xlink" content-type="dwc:institutional_code" xlink:type="simple">CNC</named-content> • 1♂; Bwamba Valley; Jul. 1945; V.G.L. van Someren leg.; <named-content xmlns:xlink="http://www.w3.org/1999/xlink" content-type="dwc:institutional_code" xlink:type="simple">CNC</named-content> • 1♀; Doro or Durro Forest, Toro; 25–29 Oct. 1911; S.A. Neave leg.; <named-content xmlns:xlink="http://www.w3.org/1999/xlink" content-type="dwc:institutional_code" xlink:type="simple">NHMUK</named-content> • 1♂ 1♀; Mount Elgon; 4–8 Dec. 1972; H. Falke leg.; <named-content xmlns:xlink="http://www.w3.org/1999/xlink" content-type="dwc:institutional_code" xlink:type="simple">CNC</named-content> • 1♀; Entebbe; 1–11 Sep. 1911; S.A. Neave leg. • 1♂ 3♀♀; same collection data as for preceding; 18–20 Nov. 1912; C.C. Gowdey leg. • 1♂; same collection data as for preceding; 3–4 Dec. 1912 • 2♂♂; same collection data as for preceding; 12–13 Dec. 1912 • 1♂; same collection data as for preceding; 1959; P.S. Corbet leg. • 1♀; Entebbe; 16 Oct. 1971; H. Falke leg.; <named-content xmlns:xlink="http://www.w3.org/1999/xlink" content-type="dwc:institutional_code" xlink:type="simple">CNC</named-content> • 1♀; same collection data as for preceding; 17 Jun. 1972 • 1♂; same collection data as for preceding; 26 Oct. 1971; <named-content xmlns:xlink="http://www.w3.org/1999/xlink" content-type="dwc:institutional_code" xlink:type="simple">ZFMK</named-content> • 9♀♀; near Entebbe; 1–14 Feb. 1973; H. Falke leg.; <named-content xmlns:xlink="http://www.w3.org/1999/xlink" content-type="dwc:institutional_code" xlink:type="simple">CNC</named-content> • 2♀♀; Gayaza, Ankole; 17 Mar. 1936; H.B. Johnston leg.; <named-content xmlns:xlink="http://www.w3.org/1999/xlink" content-type="dwc:institutional_code" xlink:type="simple">NHMUK</named-content> • 1♂ 3♀♀; Lake George; 17–19 Oct. 1911; S.A. Neave leg.; <named-content xmlns:xlink="http://www.w3.org/1999/xlink" content-type="dwc:institutional_code" xlink:type="simple">NHMUK</named-content> • 1♀; Hoima-Kampala Road; 3 Jan. 1912; S.A. Neave leg.; <named-content xmlns:xlink="http://www.w3.org/1999/xlink" content-type="dwc:institutional_code" xlink:type="simple">NHMUK</named-content> • 1♂ 1♀; Ibanda; 23–28 Dec. 1972; H. Falke leg.; <named-content xmlns:xlink="http://www.w3.org/1999/xlink" content-type="dwc:institutional_code" xlink:type="simple">CNC</named-content> • 2♂♂; same collection data as for preceding; 19–24 Apr. 1973 • 1♂ 1♀; Impenetrable Forest, Ruhiza, Kigezi; 1–10 Jun. 1972; E. Babyetagara leg.; <named-content xmlns:xlink="http://www.w3.org/1999/xlink" content-type="dwc:institutional_code" xlink:type="simple">CNC</named-content> • 1♂; Jinja; Sep. 1928; V.G.L. van Someren leg.; <named-content xmlns:xlink="http://www.w3.org/1999/xlink" content-type="dwc:institutional_code" xlink:type="simple">NHMUK</named-content> • 1♂; same collection data as for preceding; Oct. 1930 • 1♂; Katera Forest, South of Maseka; May 1972; E. Babyetagara leg.; <named-content xmlns:xlink="http://www.w3.org/1999/xlink" content-type="dwc:institutional_code" xlink:type="simple">CNC</named-content> • 2♂♂ 2♀♀; Kayonza Forest, Kigezi; May 1972; E. Babyetagara leg.; <named-content xmlns:xlink="http://www.w3.org/1999/xlink" content-type="dwc:institutional_code" xlink:type="simple">CNC</named-content> • 2♂♂; Mabira Forest, Chagwe; 16–25 Jul. 1911; S.A. Neave leg.; <named-content xmlns:xlink="http://www.w3.org/1999/xlink" content-type="dwc:institutional_code" xlink:type="simple">NHMUK</named-content> • 1♂; Maramagambo Forest, Lutoto, on Lake Edward Road; 1 Feb. 1912; H.B. Edwards leg.; <named-content xmlns:xlink="http://www.w3.org/1999/xlink" content-type="dwc:institutional_code" xlink:type="simple">NHMUK</named-content> • 1♀; Masinda; Feb. 1912; R. Fyffe leg.; <named-content xmlns:xlink="http://www.w3.org/1999/xlink" content-type="dwc:institutional_code" xlink:type="simple">NHMUK</named-content> • 1♀; Mbali; 19 Aug. 1912; C.H. Marshall leg.; <named-content xmlns:xlink="http://www.w3.org/1999/xlink" content-type="dwc:institutional_code" xlink:type="simple">NHMUK</named-content> • 1♀; Mbarara, Ankole; Sep. 1966; M.G. Jefferies leg.; <named-content xmlns:xlink="http://www.w3.org/1999/xlink" content-type="dwc:institutional_code" xlink:type="simple">NHMUK</named-content> • 1♂; Mbuma; 22 May 1910; C.A. Wiggins leg.; <named-content xmlns:xlink="http://www.w3.org/1999/xlink" content-type="dwc:institutional_code" xlink:type="simple">NHMUK</named-content> • 1♀; Mpanga Forest, Toro; 13–23 Nov. 1911; S.A. Neave leg.; <named-content xmlns:xlink="http://www.w3.org/1999/xlink" content-type="dwc:institutional_code" xlink:type="simple">NHMUK</named-content> • 1♂; Nakasongola; 28 Jul. 1911; C.C. Gowdey leg.; <named-content xmlns:xlink="http://www.w3.org/1999/xlink" content-type="dwc:institutional_code" xlink:type="simple">NHMUK</named-content> • 1♂; same collection data as for preceding; 28 Aug. 1912 • 2♀♀; Nkokonjera; 23 Dec. 1910; C.C. Gowdey leg.; <named-content xmlns:xlink="http://www.w3.org/1999/xlink" content-type="dwc:institutional_code" xlink:type="simple">NHMUK</named-content> • 1♀; Nyanza Victoria Northwest shores; 12–15 Sep. 1911; S.A. Neave leg.; <named-content xmlns:xlink="http://www.w3.org/1999/xlink" content-type="dwc:institutional_code" xlink:type="simple">NHMUK</named-content> • 1♂; Nyrbthozi County, Nyabushozi; 21 Jan. 1975; P. Mugabi leg.; <named-content xmlns:xlink="http://www.w3.org/1999/xlink" content-type="dwc:institutional_code" xlink:type="simple">CNC</named-content> • 1♂; Ruwenzori Foothills; 3–8 Jan. 1972; H. Falke leg.; <named-content xmlns:xlink="http://www.w3.org/1999/xlink" content-type="dwc:institutional_code" xlink:type="simple">CNC</named-content> • 1♂; Rumi River; [no date]; J. Fraser leg.; <named-content xmlns:xlink="http://www.w3.org/1999/xlink" content-type="dwc:institutional_code" xlink:type="simple">NHMUK</named-content> • 1♀; same collection data as for preceding; 12 Feb. 1912 • 1♀; Semliki Forest; 18 Feb. 1912; J. Fraser leg. <named-content xmlns:xlink="http://www.w3.org/1999/xlink" content-type="dwc:institutional_code" xlink:type="simple">NHMUK</named-content>. Zimbabwe • 1♀; Bomponi; 16 May 1965; D. Cookson leg.; <named-content xmlns:xlink="http://www.w3.org/1999/xlink" content-type="dwc:institutional_code" xlink:type="simple">NMSA</named-content> • 1♂; same collection data as for preceding; 24 May 1965 • 1♂; N. Vumba; 7 Apr. 1966; D. Cookson leg.; <named-content xmlns:xlink="http://www.w3.org/1999/xlink" content-type="dwc:institutional_code" xlink:type="simple">NMSA</named-content> • 1♀; Zonwi River bridge; 17 Feb. 1963; A. van Bruggen leg.; <named-content xmlns:xlink="http://www.w3.org/1999/xlink" content-type="dwc:institutional_code" xlink:type="simple">NMSA</named-content>.</p><fig id="F10" position="float" orientation="portrait"><object-id xmlns:xlink="http://www.w3.org/1999/xlink" content-type="doi" xlink:type="simple">10.3897/zookeys.1003.56557.figures24-27</object-id><object-id xmlns:xlink="http://www.w3.org/1999/xlink" content-type="arpha" xlink:type="simple">1A2167F8-9757-5D21-8390-12DAA405C2F7</object-id><label>Figures 24–27.</label><caption><p>Head, frontal and lateral view <italic><tp:taxon-name><tp:taxon-name-part taxon-name-part-type="genus" reg="Senaspis">S.</tp:taxon-name-part> <tp:taxon-name-part taxon-name-part-type="species" reg="flaviceps">flaviceps</tp:taxon-name-part></tp:taxon-name></italic> Macquart (<bold>24, 25</bold> ♂ <bold>26, 27</bold> ♀).</p></caption><graphic xmlns:xlink="http://www.w3.org/1999/xlink" xlink:href="zookeys-1003-083-g010.jpg" position="float" orientation="portrait" xlink:type="simple" id="oo_486706.jpg"><uri content-type="original_file" xlink:type="simple">https://binary.pensoft.net/fig/486706</uri></graphic></fig></tp:treatment-sec><tp:treatment-sec sec-type="description" id="SECID0EP4CI"><title>Description.</title><p>Body length: 13.5–18.2 mm. Wing length: 11.0–12.7 mm.</p><p><bold>Male</bold> (Fig. <xref ref-type="fig" rid="F1">2</xref>). Head (Figs <xref ref-type="fig" rid="F8">16</xref>, <xref ref-type="fig" rid="F8">17</xref>). Eye bare, holoptic; eye contiguity for distance at most 1.5 times length of ocellar triangle, facets slightly enlarged in dorsal half, ca. three times as large in diameter as ventral facets. Frons dark rufous to black-brown; largely subshiny with black pollinosity in dorsal fifth only; dispersed short dark pile, dorsally somewhat longer. Face ground colour rufous (very rarely more black-brown); mainly shining with weak grey pollinosity only below antenna, along eye margin and below lateral facial tubercle; in parts with dispersed short pale pile; facial tubercle strongly pronounced, distinct lateral tubercle present. Gena colour and pollinosity as face; with short to long pale pile. Occiput black-brown, along eye margin more orange, with dispersed pale pile. Antennal segments and arista rufous.</p><p><bold><italic>Thorax</italic></bold> (Fig. <xref ref-type="fig" rid="F17">53</xref>). Scutum subshiny black; with very short black pile; postpronotum and notopleuron more orange to rufous and with longer pale or dark pile; transverse suture with fascia of black pollinosity. Scutellum clearly marginated, distinctly rounded and at most twice as wide as long; rufous, sometimes darker; with short dark pile, along margins paler pile. Pleura ground colour black to black-brown, along anterior spiracle more orange to rufous, covered with dispersed long dark pile except on meron, dorsomedial anepimeron, ventral part of katepimeron, anterior part of katepisternum and anterior anepisternum.</p><p><bold><italic>Legs</italic></bold>. Orange to rufous (very rarely more brown), metatarsomeres 3–5 darker; with short pale orange pile, along posterior margin of pro- and mesofemora and ventral margin of metafemur with longer pile, sometimes pile partially dark red. Metaleg (Fig. <xref ref-type="fig" rid="F24">81</xref>), femur slender, with slight ventral swelling in apical fifth, pile at swelling black and more dense; tibia slightly thickened and curved, pile along ventral margin in apical half to two-thirds longer and more dense.</p><p><bold><italic>Wing</italic></bold> (Fig. <xref ref-type="fig" rid="F20">65</xref>). Brownish, except alula and along posterior margin where hyaline; hyaline area not distinctly demarcated. Calypters dull chalk-white to yellow with fringe of silvery white to yellow pile (Figs <xref ref-type="fig" rid="F20">66</xref>, <xref ref-type="fig" rid="F20">67</xref>). Cell r<sub>1</sub> closed, petiole usually shorter than height of base of stigma, at most as long as base. Vein R<sub>4+5</sub> sinuate and short appendiculate, sometimes appendix missing.</p><p><bold><italic>Abdomen</italic></bold> (Fig. <xref ref-type="fig" rid="F26">92</xref>). Uniformly subshiny black to black-brown, rarely posteriorly more rufous; with short dark pile except tergum I where silver-grey. Sterna rufous to black-brown; with dispersed long pale pile except for sternum IV and postabdomen where dark. Male genitalia as in Fig. <xref ref-type="fig" rid="F28">103</xref>.</p><p><bold>Female.</bold> As male except for the following character states: Eye dichoptic (Figs <xref ref-type="fig" rid="F8">18</xref>, <xref ref-type="fig" rid="F8">19</xref>), dorsal facets slightly larger than ventral ones. Frons with rufous to black pollinosity in dorsal part for length equal to ocellar triangle; with short dark pile except dorsal of antennal implant where intermixed with greyish pile. Scutellum usually darker, almost concolourous with medial part of scutum, sometimes more than twice as wide as long.</p></tp:treatment-sec><tp:treatment-sec sec-type="distribution" id="SECID0EMADI"><title>Distribution.</title><p>Angola, Benin, Burundi, Cameroon, Central African Republic, Democratic Republic of the Congo, Equatorial Guinea, Gabon, Ghana, Guinea Conakry, Ivory Coast, Kenya, Liberia, Malawi, Mozambique, Nigeria, Republic of the Congo, Rwanda, Sierra Leone, Tanzania, Togo, Uganda, Zimbabwe. Record from Colombia for the type specimen of <italic><tp:taxon-name><tp:taxon-name-part taxon-name-part-type="genus" reg="Eristalis"/><tp:taxon-name-part taxon-name-part-type="species" reg="nigripennis">nigripennis</tp:taxon-name-part></tp:taxon-name></italic> is probably an error as the species is not reported from the Neotropical Region (see Comments).</p><fig id="F11" position="float" orientation="portrait"><object-id xmlns:xlink="http://www.w3.org/1999/xlink" content-type="doi" xlink:type="simple">10.3897/zookeys.1003.56557.figures28-31</object-id><object-id xmlns:xlink="http://www.w3.org/1999/xlink" content-type="arpha" xlink:type="simple">38BA9EDE-7D13-58E6-BFBC-758937C1629F</object-id><label>Figures 28–31.</label><caption><p>Head, frontal and lateral view <italic><tp:taxon-name><tp:taxon-name-part taxon-name-part-type="genus" reg="Senaspis">S.</tp:taxon-name-part> <tp:taxon-name-part taxon-name-part-type="species" reg="haemorrhoa">haemorrhoa</tp:taxon-name-part></tp:taxon-name></italic> (Gerstaecker) (<bold>28, 29</bold> ♂ <bold>30, 31</bold> ♀).</p></caption><graphic xmlns:xlink="http://www.w3.org/1999/xlink" xlink:href="zookeys-1003-083-g011.jpg" position="float" orientation="portrait" xlink:type="simple" id="oo_486707.jpg"><uri content-type="original_file" xlink:type="simple">https://binary.pensoft.net/fig/486707</uri></graphic></fig></tp:treatment-sec><tp:treatment-sec sec-type="comments" id="SECID0EYBDI"><title>Comments.</title><p>This species has been described under several names but most of them were synonymized subsequently. No distinct character states could be discerned to confirm the specific status of these taxa, so the different synonymies are confirmed. The description of <italic><tp:taxon-name><tp:taxon-name-part taxon-name-part-type="genus" reg="Senaspis">S.</tp:taxon-name-part> <tp:taxon-name-part taxon-name-part-type="species" reg="nigripennis">nigripennis</tp:taxon-name-part></tp:taxon-name></italic> deviates in some aspects from the morphological character states observed in <italic><tp:taxon-name><tp:taxon-name-part taxon-name-part-type="genus" reg="Senaspis">S.</tp:taxon-name-part> <tp:taxon-name-part taxon-name-part-type="species" reg="dibapha">dibapha</tp:taxon-name-part></tp:taxon-name></italic>: “face d’un noir brunâtre luisant” [face shiny brownish black]; “Thorax et abdomen… à légers reflets verts” [Thorax and abdomen with light greenish reflections]; “jambes postérieures…. ciliées de noir” [posterior legs… black ciliated]. Other character states correspond with <italic><tp:taxon-name><tp:taxon-name-part taxon-name-part-type="genus" reg="Senaspis">S.</tp:taxon-name-part> <tp:taxon-name-part taxon-name-part-type="species" reg="dibapha">dibapha</tp:taxon-name-part></tp:taxon-name></italic>. However, the two syntypes of <italic><tp:taxon-name><tp:taxon-name-part taxon-name-part-type="genus" reg="Senaspis">S.</tp:taxon-name-part> <tp:taxon-name-part taxon-name-part-type="species" reg="nigripennis">nigripennis</tp:taxon-name-part></tp:taxon-name></italic> in the <named-content xmlns:xlink="http://www.w3.org/1999/xlink" content-type="dwc:institutional_code" xlink:type="simple">NHMUK</named-content> collection do not correspond with the above mentioned deviations, although one syntype (partially covered in mould) does have a darker facial colour than usually observed and the pilosity of the metatibia is dark reddish (as observed in other specimens). <xref ref-type="bibr" rid="B49">Speiser (1913)</xref> also pointed out a slightly different shape of the scutellum in <italic><tp:taxon-name><tp:taxon-name-part taxon-name-part-type="genus" reg="Senaspis">S.</tp:taxon-name-part> <tp:taxon-name-part taxon-name-part-type="species" reg="nigripennis">nigripennis</tp:taxon-name-part></tp:taxon-name></italic>, compared to <italic><tp:taxon-name><tp:taxon-name-part taxon-name-part-type="genus" reg="Senaspis">S.</tp:taxon-name-part> <tp:taxon-name-part taxon-name-part-type="species" reg="dibapha">dibapha</tp:taxon-name-part></tp:taxon-name></italic>, but this seems to fall within the variability observed in the material examined. In all other aspects they are identical to other material of <italic><tp:taxon-name><tp:taxon-name-part taxon-name-part-type="genus" reg="Senaspis">S.</tp:taxon-name-part> <tp:taxon-name-part taxon-name-part-type="species" reg="dibapha">dibapha</tp:taxon-name-part></tp:taxon-name></italic> studied, including the type. They are labelled as originating from Colombia, as stated in the original description by Macquart: “De la Colombie”. <xref ref-type="bibr" rid="B49">Speiser (1913)</xref> already suggested the synonymy, but he did not formally designate it based on the geographical issue. <xref ref-type="bibr" rid="B53">Thompson et al. (1976)</xref> in the Neotropical catalogue listed this under the genus <italic><tp:taxon-name><tp:taxon-name-part taxon-name-part-type="genus" reg="Palpada">Palpada</tp:taxon-name-part></tp:taxon-name></italic> Macquart, 1834 as a new combination and indicated Oxford museum as type depository. However, no type specimen could be traced in the <abbrev xmlns:xlink="http://www.w3.org/1999/xlink" content-type="institution" xlink:title="Oxford University Museum, Oxford, UK" id="ABBRID0EGFDI" xlink:type="simple">OXUM</abbrev> collection (Z. Simmons, pers. comm.). <xref ref-type="bibr" rid="B42">Montoya (2016)</xref> did not list <italic><tp:taxon-name><tp:taxon-name-part taxon-name-part-type="genus" reg="Eristalis"/><tp:taxon-name-part taxon-name-part-type="species" reg="nigripennis">nigripennis</tp:taxon-name-part></tp:taxon-name></italic> anymore in his catalogue of <tp:taxon-name><tp:taxon-name-part taxon-name-part-type="family">Syrphidae</tp:taxon-name-part></tp:taxon-name> from Colombia. The Systema Dipterorum website (<xref ref-type="bibr" rid="B20">Evenhuis and Pape 2020</xref>) listed it as junior synonym of <italic><tp:taxon-name><tp:taxon-name-part taxon-name-part-type="genus" reg="Senaspis">S.</tp:taxon-name-part> <tp:taxon-name-part taxon-name-part-type="species" reg="dibapha">dibapha</tp:taxon-name-part></tp:taxon-name></italic>. We consider the type material at NHM as being representative and hence <italic><tp:taxon-name><tp:taxon-name-part taxon-name-part-type="genus" reg="Senaspis">S.</tp:taxon-name-part> <tp:taxon-name-part taxon-name-part-type="species" reg="nigripennis">nigripennis</tp:taxon-name-part></tp:taxon-name></italic> as being synonymous with <italic><tp:taxon-name><tp:taxon-name-part taxon-name-part-type="genus" reg="Senaspis">S.</tp:taxon-name-part> <tp:taxon-name-part taxon-name-part-type="species" reg="dibapha">dibapha</tp:taxon-name-part></tp:taxon-name></italic>. The type of <italic><tp:taxon-name><tp:taxon-name-part taxon-name-part-type="genus" reg="Senaspis">S.</tp:taxon-name-part> <tp:taxon-name-part taxon-name-part-type="species" reg="dibapha">dibapha</tp:taxon-name-part></tp:taxon-name></italic> bears a lectotype label by F.C. Thompson, dated 1987, but this lectotype designation does not seem to have been published. Here we thus formally place <italic><tp:taxon-name><tp:taxon-name-part taxon-name-part-type="genus" reg="Eristalis"/><tp:taxon-name-part taxon-name-part-type="species" reg="nigripennis">nigripennis</tp:taxon-name-part></tp:taxon-name></italic> Macquart as synonym of <italic><tp:taxon-name><tp:taxon-name-part taxon-name-part-type="genus" reg="Senaspis"/><tp:taxon-name-part taxon-name-part-type="species" reg="dibapha">dibapha</tp:taxon-name-part></tp:taxon-name></italic> Walker.</p><p><xref ref-type="bibr" rid="B47">Speiser (1910)</xref> described <italic><tp:taxon-name><tp:taxon-name-part taxon-name-part-type="genus" reg="Eristalis"/><tp:taxon-name-part taxon-name-part-type="species" reg="gypseisquama">gypseisquama</tp:taxon-name-part></tp:taxon-name></italic> from a number of specimens originating from West (Cameroon and Sierra Leone) and East (Tanzania, Uganda) Africa. Afterwards, <xref ref-type="bibr" rid="B48">Speiser (1911)</xref> considered the material from West Africa as a separate variety (<italic><tp:taxon-name><tp:taxon-name-part taxon-name-part-type="genus" reg="Eristalis"/><tp:taxon-name-part taxon-name-part-type="species" reg="sulfurata">sulfurata</tp:taxon-name-part></tp:taxon-name></italic>), based on the coloration of the calypters. Of the specimens from West Africa, a number could be traced in the <abbrev xmlns:xlink="http://www.w3.org/1999/xlink" content-type="institution" xlink:title="Museum für Naturkunde, Berlin, Germany" id="ABBRID0EAJDI" xlink:type="simple">MNB</abbrev> collection (see above type material examined). The material from Uganda (for <italic><tp:taxon-name><tp:taxon-name-part taxon-name-part-type="genus" reg="Eristalis"/><tp:taxon-name-part taxon-name-part-type="species" reg="gypseisquama">gypseisquama</tp:taxon-name-part></tp:taxon-name></italic>) and part of the material from Barombi, Cameroon and the male specimen from Kondué, Democratic Republic of the Congo (for <tp:taxon-name><tp:taxon-name-part taxon-name-part-type="genus" reg="Eristalis"/><tp:taxon-name-part taxon-name-part-type="species" reg="gypseisquama"/><tp:taxon-name-part taxon-name-part-type="infraspecific-rank">var.</tp:taxon-name-part> <tp:taxon-name-part taxon-name-part-type="variety" reg="sulfurata">sulfurata</tp:taxon-name-part></tp:taxon-name>) could, however, not be traced. The female specimen from Sierra Leone in the <abbrev xmlns:xlink="http://www.w3.org/1999/xlink" content-type="institution" xlink:title="Museum für Naturkunde, Berlin, Germany" id="ABBRID0E5JDI" xlink:type="simple">MNB</abbrev> collection (apparently received or purchased from Staudinger) could be the type referred to as ‘ein angekauftes F aus Sierra Leone’ in <xref ref-type="bibr" rid="B47">Speiser (1910)</xref>. Although the latter is not explicitly mentioned in <xref ref-type="bibr" rid="B48">Speiser (1911)</xref> as type of <tp:taxon-name><tp:taxon-name-part taxon-name-part-type="genus" reg="Eristalis"/><tp:taxon-name-part taxon-name-part-type="species" reg="sulfurata"/><tp:taxon-name-part taxon-name-part-type="infraspecific-rank">var.</tp:taxon-name-part> <tp:taxon-name-part taxon-name-part-type="variety" reg="sulfurata">sulfurata</tp:taxon-name-part></tp:taxon-name>, it is implied under “Alle diese Exemplare haben hell citronengelbe statt weisser Schüppchen, sind aber sonst völlig gleich mit den Ostafrikanern” [All of these specimens have bright lemon yellow instead of white calypters, but are otherwise identical to the East Africans] (in <xref ref-type="bibr" rid="B47">Speiser 1910</xref>) and “westafrikanische Form als besondere Varietät mit einem Namen zu belegen” [to assign a name to the West African form as a special variety] (in <xref ref-type="bibr" rid="B48">Speiser 1911</xref>).</p><p><xref ref-type="bibr" rid="B46">Smith and Vockeroth (1980)</xref> listed <italic><tp:taxon-name><tp:taxon-name-part taxon-name-part-type="genus" reg="Eristalis"/><tp:taxon-name-part taxon-name-part-type="species" reg="sulfurata">sulfurata</tp:taxon-name-part></tp:taxon-name></italic> as a distinct species but as junior synonym of <italic><tp:taxon-name><tp:taxon-name-part taxon-name-part-type="genus" reg="Senaspis"/><tp:taxon-name-part taxon-name-part-type="species" reg="dibapha">dibapha</tp:taxon-name-part></tp:taxon-name></italic>. As indicated the colour of the lower calypter is variable from yellowish to bright white. <xref ref-type="bibr" rid="B48">Speiser (1911)</xref> suggested that there is a geographical separation between <italic><tp:taxon-name><tp:taxon-name-part taxon-name-part-type="genus" reg="Senaspis">S.</tp:taxon-name-part> <tp:taxon-name-part taxon-name-part-type="species" reg="gypseisquama">gypseisquama</tp:taxon-name-part></tp:taxon-name></italic><italic>sensu stricto</italic> found in eastern Africa, and the variety <italic><tp:taxon-name><tp:taxon-name-part taxon-name-part-type="genus" reg="Senaspis"/><tp:taxon-name-part taxon-name-part-type="species" reg="sulfurata">sulfurata</tp:taxon-name-part></tp:taxon-name></italic> found in West and Central Africa. However, we have studied long series throughout the full geographical range and do not confirm this pattern. Both colour forms were found in close by or same locations (Figs <xref ref-type="fig" rid="F20">66</xref>, <xref ref-type="fig" rid="F20">67</xref>, material from same locality in the Democratic Republic of the Congo: Dekese, Itunda). DNA barcodes of specimens from West (i.e., Benin, Ghana, Togo), Central (D.R. Congo) and East (Uganda) Africa do not show any separation (Suppl. material <xref ref-type="supplementary-material" rid="S1">1</xref>: Fig. S1). No other correlated characters states could be linked to the color of the lower calypter. Therefore, the character is considered to be variable, not related to geographic distribution and of no taxonomic importance.</p><fig id="F12" position="float" orientation="portrait"><object-id xmlns:xlink="http://www.w3.org/1999/xlink" content-type="doi" xlink:type="simple">10.3897/zookeys.1003.56557.figures32-35</object-id><object-id xmlns:xlink="http://www.w3.org/1999/xlink" content-type="arpha" xlink:type="simple">4DE075B1-1C07-5C9C-B38A-56EC8119F3EE</object-id><label>Figures 32–35.</label><caption><p>Head, frontal and lateral view <italic><tp:taxon-name><tp:taxon-name-part taxon-name-part-type="genus" reg="Senaspis">S.</tp:taxon-name-part> <tp:taxon-name-part taxon-name-part-type="species" reg="melanthysana">melanthysana</tp:taxon-name-part></tp:taxon-name></italic> (Speiser) (<bold>32, 33</bold> ♂ <bold>34, 35</bold> ♀).</p></caption><graphic xmlns:xlink="http://www.w3.org/1999/xlink" xlink:href="zookeys-1003-083-g012.jpg" position="float" orientation="portrait" xlink:type="simple" id="oo_486708.jpg"><uri content-type="original_file" xlink:type="simple">https://binary.pensoft.net/fig/486708</uri></graphic></fig></tp:treatment-sec><tp:treatment-sec><!--Section generated to contain objects referenced in tp:taxon-treatment.--><fig id="F1" position="float" orientation="portrait"><object-id xmlns:xlink="http://www.w3.org/1999/xlink" content-type="doi" xlink:type="simple">10.3897/zookeys.1003.56557.figures1-2</object-id><object-id xmlns:xlink="http://www.w3.org/1999/xlink" content-type="arpha" xlink:type="simple">F3EFB7EA-7A29-54C4-9AE7-FB18D1351527</object-id><label>Figures 1, 2.</label><caption><p><italic><tp:taxon-name><tp:taxon-name-part taxon-name-part-type="genus" reg="Senaspis">Senaspis</tp:taxon-name-part></tp:taxon-name></italic> species, habitus, lateral view <bold>1</bold><italic><tp:taxon-name><tp:taxon-name-part taxon-name-part-type="genus" reg="Senaspis">S.</tp:taxon-name-part> <tp:taxon-name-part taxon-name-part-type="species" reg="dentipes">dentipes</tp:taxon-name-part></tp:taxon-name></italic> (Macquart) (♂) <bold>2</bold><italic><tp:taxon-name><tp:taxon-name-part taxon-name-part-type="genus" reg="Senaspis">S.</tp:taxon-name-part> <tp:taxon-name-part taxon-name-part-type="species" reg="dibapha">dibapha</tp:taxon-name-part></tp:taxon-name></italic> (Walker) (♂).</p></caption><graphic xmlns:xlink="http://www.w3.org/1999/xlink" xlink:href="zookeys-1003-083-g001.jpg" position="float" orientation="portrait" xlink:type="simple" id="oo_486697.jpg"><uri content-type="original_file" xlink:type="simple">https://binary.pensoft.net/fig/486697</uri></graphic></fig><fig id="F17" position="float" orientation="portrait"><object-id xmlns:xlink="http://www.w3.org/1999/xlink" content-type="doi" xlink:type="simple">10.3897/zookeys.1003.56557.figures52-55</object-id><object-id xmlns:xlink="http://www.w3.org/1999/xlink" content-type="arpha" xlink:type="simple">432CCA26-5F36-5C37-BDAD-39254A2551CA</object-id><label>Figures 52–55.</label><caption><p><italic><tp:taxon-name><tp:taxon-name-part taxon-name-part-type="genus" reg="Senaspis">Senaspis</tp:taxon-name-part></tp:taxon-name></italic> species, thorax, dorsal view <bold>52</bold><italic><tp:taxon-name><tp:taxon-name-part taxon-name-part-type="genus" reg="Senaspis">S.</tp:taxon-name-part> <tp:taxon-name-part taxon-name-part-type="species" reg="dentipes">dentipes</tp:taxon-name-part></tp:taxon-name></italic> (Macquart) (♂) <bold>53</bold><italic><tp:taxon-name><tp:taxon-name-part taxon-name-part-type="genus" reg="Senaspis">S.</tp:taxon-name-part> <tp:taxon-name-part taxon-name-part-type="species" reg="dibapha">dibapha</tp:taxon-name-part></tp:taxon-name></italic> (Walker) (♂) <bold>54, 55</bold><italic><tp:taxon-name><tp:taxon-name-part taxon-name-part-type="genus" reg="Senaspis">S.</tp:taxon-name-part> <tp:taxon-name-part taxon-name-part-type="species" reg="elliotii">elliotii</tp:taxon-name-part></tp:taxon-name></italic> Austen (♂).</p></caption><graphic xmlns:xlink="http://www.w3.org/1999/xlink" xlink:href="zookeys-1003-083-g017.jpg" position="float" orientation="portrait" xlink:type="simple" id="oo_486713.jpg"><uri content-type="original_file" xlink:type="simple">https://binary.pensoft.net/fig/486713</uri></graphic></fig><fig id="F20" position="float" orientation="portrait"><object-id xmlns:xlink="http://www.w3.org/1999/xlink" content-type="doi" xlink:type="simple">10.3897/zookeys.1003.56557.figures64-67</object-id><object-id xmlns:xlink="http://www.w3.org/1999/xlink" content-type="arpha" xlink:type="simple">2F593EBE-D322-55B5-947A-87776340672F</object-id><label>Figures 64–67.</label><caption><p><italic><tp:taxon-name><tp:taxon-name-part taxon-name-part-type="genus" reg="Senaspis">Senaspis</tp:taxon-name-part></tp:taxon-name></italic> species, right wing <bold>64</bold><italic><tp:taxon-name><tp:taxon-name-part taxon-name-part-type="genus" reg="Senaspis">S.</tp:taxon-name-part> <tp:taxon-name-part taxon-name-part-type="species" reg="dentipes">dentipes</tp:taxon-name-part></tp:taxon-name></italic> (Macquart) (♂) <bold>65</bold><italic><tp:taxon-name><tp:taxon-name-part taxon-name-part-type="genus" reg="Senaspis">S.</tp:taxon-name-part> <tp:taxon-name-part taxon-name-part-type="species" reg="dibapha">dibapha</tp:taxon-name-part></tp:taxon-name></italic> (Walker) (♂) <bold>66, 67</bold><italic><tp:taxon-name><tp:taxon-name-part taxon-name-part-type="genus" reg="Senaspis">S.</tp:taxon-name-part> <tp:taxon-name-part taxon-name-part-type="species" reg="dibapha">dibapha</tp:taxon-name-part></tp:taxon-name></italic> (Walker) close-up calypters.</p></caption><graphic xmlns:xlink="http://www.w3.org/1999/xlink" xlink:href="zookeys-1003-083-g020.jpg" position="float" orientation="portrait" xlink:type="simple" id="oo_486716.jpg"><uri content-type="original_file" xlink:type="simple">https://binary.pensoft.net/fig/486716</uri></graphic></fig><fig id="F24" position="float" orientation="portrait"><object-id xmlns:xlink="http://www.w3.org/1999/xlink" content-type="doi" xlink:type="simple">10.3897/zookeys.1003.56557.figures80-85</object-id><object-id xmlns:xlink="http://www.w3.org/1999/xlink" content-type="arpha" xlink:type="simple">6BF54697-49A2-5B7A-9779-D03BDB932E07</object-id><label>Figures 80–85.</label><caption><p><italic><tp:taxon-name><tp:taxon-name-part taxon-name-part-type="genus" reg="Senaspis">Senaspis</tp:taxon-name-part></tp:taxon-name></italic> species, hind leg, anterior view <bold>80</bold><italic><tp:taxon-name><tp:taxon-name-part taxon-name-part-type="genus" reg="Senaspis">S.</tp:taxon-name-part> <tp:taxon-name-part taxon-name-part-type="species" reg="dentipes">dentipes</tp:taxon-name-part></tp:taxon-name></italic> (Macquart) (♂) <bold>81</bold><italic><tp:taxon-name><tp:taxon-name-part taxon-name-part-type="genus" reg="Senaspis">S.</tp:taxon-name-part> <tp:taxon-name-part taxon-name-part-type="species" reg="dibapha">dibapha</tp:taxon-name-part></tp:taxon-name></italic> (Walker) (♂) <bold>82</bold><italic><tp:taxon-name><tp:taxon-name-part taxon-name-part-type="genus" reg="Senaspis">S.</tp:taxon-name-part> <tp:taxon-name-part taxon-name-part-type="species" reg="elliotii">elliotii</tp:taxon-name-part></tp:taxon-name></italic> Austen (♂) <bold>83</bold><italic><tp:taxon-name><tp:taxon-name-part taxon-name-part-type="genus" reg="Senaspis">S.</tp:taxon-name-part> <tp:taxon-name-part taxon-name-part-type="species" reg="flaviceps">flaviceps</tp:taxon-name-part></tp:taxon-name></italic> Macquart (♂) <bold>84</bold><italic><tp:taxon-name><tp:taxon-name-part taxon-name-part-type="genus" reg="Senaspis">S.</tp:taxon-name-part> <tp:taxon-name-part taxon-name-part-type="species" reg="flaviceps">flaviceps</tp:taxon-name-part></tp:taxon-name></italic> Macquart (♀) <bold>85</bold><italic><tp:taxon-name><tp:taxon-name-part taxon-name-part-type="genus" reg="Senaspis">S.</tp:taxon-name-part> <tp:taxon-name-part taxon-name-part-type="species" reg="haemorrhoa">haemorrhoa</tp:taxon-name-part></tp:taxon-name></italic> (Gerstaecker) (♂).</p></caption><graphic xmlns:xlink="http://www.w3.org/1999/xlink" xlink:href="zookeys-1003-083-g024.jpg" position="float" orientation="portrait" xlink:type="simple" id="oo_486720.jpg"><uri content-type="original_file" xlink:type="simple">https://binary.pensoft.net/fig/486720</uri></graphic></fig><fig id="F26" position="float" orientation="portrait"><object-id xmlns:xlink="http://www.w3.org/1999/xlink" content-type="doi" xlink:type="simple">10.3897/zookeys.1003.56557.figures91-96</object-id><object-id xmlns:xlink="http://www.w3.org/1999/xlink" content-type="arpha" xlink:type="simple">F4BDF9E3-1C59-501D-86FC-F46E9D81362A</object-id><label>Figures 91–96.</label><caption><p><italic><tp:taxon-name><tp:taxon-name-part taxon-name-part-type="genus" reg="Senaspis">Senaspis</tp:taxon-name-part></tp:taxon-name></italic> species, abdomen, dorsal view <bold>91</bold><italic><tp:taxon-name><tp:taxon-name-part taxon-name-part-type="genus" reg="Senaspis">S.</tp:taxon-name-part> <tp:taxon-name-part taxon-name-part-type="species" reg="dentipes">dentipes</tp:taxon-name-part></tp:taxon-name></italic> (Macquart) (♂) <bold>92</bold><italic><tp:taxon-name><tp:taxon-name-part taxon-name-part-type="genus" reg="Senaspis">S.</tp:taxon-name-part> <tp:taxon-name-part taxon-name-part-type="species" reg="dibapha">dibapha</tp:taxon-name-part></tp:taxon-name></italic> (Walker) (♂) <bold>93</bold><italic><tp:taxon-name><tp:taxon-name-part taxon-name-part-type="genus" reg="Senaspis">S.</tp:taxon-name-part> <tp:taxon-name-part taxon-name-part-type="species" reg="elliotii">elliotii</tp:taxon-name-part></tp:taxon-name></italic> Austen (♂) <bold>94</bold><italic><tp:taxon-name><tp:taxon-name-part taxon-name-part-type="genus" reg="Senaspis">S.</tp:taxon-name-part> <tp:taxon-name-part taxon-name-part-type="species" reg="flaviceps">flaviceps</tp:taxon-name-part></tp:taxon-name></italic> Macquart (♂) <bold>95</bold><italic><tp:taxon-name><tp:taxon-name-part taxon-name-part-type="genus" reg="Senaspis">S.</tp:taxon-name-part> <tp:taxon-name-part taxon-name-part-type="species" reg="haemorrhoa">haemorrhoa</tp:taxon-name-part></tp:taxon-name></italic> (Gerstaecker) (♂) <bold>96</bold><italic><tp:taxon-name><tp:taxon-name-part taxon-name-part-type="genus" reg="Senaspis">S.</tp:taxon-name-part> <tp:taxon-name-part taxon-name-part-type="species" reg="melanthysana">melanthysana</tp:taxon-name-part></tp:taxon-name></italic> (Speiser) (♂).</p></caption><graphic xmlns:xlink="http://www.w3.org/1999/xlink" xlink:href="zookeys-1003-083-g026.jpg" position="float" orientation="portrait" xlink:type="simple" id="oo_486722.jpg"><uri content-type="original_file" xlink:type="simple">https://binary.pensoft.net/fig/486722</uri></graphic></fig><fig id="F28" position="float" orientation="portrait"><object-id xmlns:xlink="http://www.w3.org/1999/xlink" content-type="doi" xlink:type="simple">10.3897/zookeys.1003.56557.figures102-113</object-id><object-id xmlns:xlink="http://www.w3.org/1999/xlink" content-type="arpha" xlink:type="simple">5D59836C-5313-5BED-9878-50CB3ABC68EC</object-id><label>Figures 102–113.</label><caption><p><italic><tp:taxon-name><tp:taxon-name-part taxon-name-part-type="genus" reg="Senaspis">Senaspis</tp:taxon-name-part></tp:taxon-name></italic> species, male terminalia <bold>102–108, 110, 112</bold> dorsal view <bold>109, 111, 113</bold> lateral view <bold>102</bold><italic><tp:taxon-name><tp:taxon-name-part taxon-name-part-type="genus" reg="Senaspis">S.</tp:taxon-name-part> <tp:taxon-name-part taxon-name-part-type="species" reg="dentipes">dentipes</tp:taxon-name-part></tp:taxon-name></italic> (Macquart) <bold>103</bold><italic><tp:taxon-name><tp:taxon-name-part taxon-name-part-type="genus" reg="Senaspis">S.</tp:taxon-name-part> <tp:taxon-name-part taxon-name-part-type="species" reg="dibapha">dibapha</tp:taxon-name-part></tp:taxon-name></italic> (Walker) <bold>104</bold><italic><tp:taxon-name><tp:taxon-name-part taxon-name-part-type="genus" reg="Senaspis">S.</tp:taxon-name-part> <tp:taxon-name-part taxon-name-part-type="species" reg="elliotii">elliotii</tp:taxon-name-part></tp:taxon-name></italic> Austen <bold>105</bold><italic><tp:taxon-name><tp:taxon-name-part taxon-name-part-type="genus" reg="Senaspis">S.</tp:taxon-name-part> <tp:taxon-name-part taxon-name-part-type="species" reg="flaviceps">flaviceps</tp:taxon-name-part></tp:taxon-name></italic> Macquart <bold>106</bold><italic><tp:taxon-name><tp:taxon-name-part taxon-name-part-type="genus" reg="Senaspis">S.</tp:taxon-name-part> <tp:taxon-name-part taxon-name-part-type="species" reg="haemorrhoa">haemorrhoa</tp:taxon-name-part></tp:taxon-name></italic> (Gerstaecker) <bold>107</bold><italic><tp:taxon-name><tp:taxon-name-part taxon-name-part-type="genus" reg="Senaspis">S.</tp:taxon-name-part> <tp:taxon-name-part taxon-name-part-type="species" reg="nigrita">nigrita</tp:taxon-name-part></tp:taxon-name></italic> (Bigot) <bold>108, 109</bold><italic><tp:taxon-name><tp:taxon-name-part taxon-name-part-type="genus" reg="Senaspis">S.</tp:taxon-name-part> <tp:taxon-name-part taxon-name-part-type="species" reg="melanthysana">melanthysana</tp:taxon-name-part></tp:taxon-name></italic> (Speiser) <bold>110, 111</bold><italic><tp:taxon-name><tp:taxon-name-part taxon-name-part-type="genus" reg="Senaspis">S.</tp:taxon-name-part> <tp:taxon-name-part taxon-name-part-type="species" reg="umbrifera">umbrifera</tp:taxon-name-part></tp:taxon-name></italic> (Walker) (holotype) <bold>112, 113</bold><tp:taxon-name><tp:taxon-name-part taxon-name-part-type="genus" reg="Senaspis">S.</tp:taxon-name-part> <tp:taxon-name-part taxon-name-part-type="uncertainty-rank">nr</tp:taxon-name-part> <tp:taxon-name-part taxon-name-part-type="species" reg="umbrifera">umbrifera</tp:taxon-name-part></tp:taxon-name> (Walker).</p></caption><graphic xmlns:xlink="http://www.w3.org/1999/xlink" xlink:href="zookeys-1003-083-g028.jpg" position="float" orientation="portrait" xlink:type="simple" id="oo_486724.jpg"><uri content-type="original_file" xlink:type="simple">https://binary.pensoft.net/fig/486724</uri></graphic></fig><supplementary-material xmlns:xlink="http://www.w3.org/1999/xlink" id="S1" position="float" orientation="portrait" xlink:type="simple"><object-id content-type="doi" xlink:type="simple">10.3897/zookeys.1003.56557.suppl1</object-id><object-id content-type="arpha" xlink:type="simple">DEDCB747-621D-5866-9084-551ACA796C03</object-id><label>Supplementary material 1</label><caption><p>Figure S1</p></caption><statement content-type="dataType"><label>Data type</label><p>Neighbor-Joining tree</p></statement><statement content-type="notes"><label>Explanation note</label><p>Neighbor-Joining tree (K2P) of 64 DNA barcodes of seven Afrotropical <italic><tp:taxon-name><tp:taxon-name-part taxon-name-part-type="genus" reg="Senaspis">Senaspis</tp:taxon-name-part></tp:taxon-name></italic> species. <italic><tp:taxon-name><tp:taxon-name-part taxon-name-part-type="genus" reg="Eristalis">Eristalis</tp:taxon-name-part> <tp:taxon-name-part taxon-name-part-type="species" reg="tenax">tenax</tp:taxon-name-part></tp:taxon-name></italic> was used as outgroup.</p></statement><media xlink:href="zookeys-1003-083-s001.pdf" mimetype="application" mime-subtype="pdf" position="float" orientation="portrait" xlink:type="simple" id="oo_486726.pdf"><uri content-type="original_file" xlink:type="simple">https://binary.pensoft.net/file/486726</uri></media><permissions><license xlink:type="simple"><license-p>This dataset is made available under the Open Database License (http://opendatacommons.org/licenses/odbl/1.0/). The Open Database License (ODbL) is a license agreement intended to allow users to freely share, modify, and use this Dataset while maintaining this same freedom for others, provided that the original source and author(s) are credited.</license-p></license></permissions><attrib specific-use="authors">Marc De Meyer, Georg Goergen, Kurt Jordaens</attrib></supplementary-material></tp:treatment-sec><ref-list><ref id="B4"><mixed-citation xmlns:xlink="http://www.w3.org/1999/xlink" xlink:type="simple"><person-group><name name-style="western"><surname>Bezzi</surname><given-names>M</given-names></name></person-group> (<year>1912</year>) <article-title>Ditteri racolti de Leonardo Fe adurante il suo viaggio nell’Africa occidentale. Parte 1a: <tp:taxon-name><tp:taxon-name-part taxon-name-part-type="family">Syrphidae</tp:taxon-name-part></tp:taxon-name>.</article-title><source>Annali del Museo Civico di Storia Naturale, Genova</source><volume>45</volume>: <fpage>400</fpage>–<lpage>443</lpage>. <ext-link xlink:type="simple" ext-link-type="uri" xlink:href="https://www.biodiversitylibrary.org/page/10812452">https://www.biodiversitylibrary.org/page/10812452</ext-link></mixed-citation></ref><ref id="B46"><mixed-citation xmlns:xlink="http://www.w3.org/1999/xlink" xlink:type="simple"><person-group><name name-style="western"><surname>Smith</surname><given-names>KGV</given-names></name><name name-style="western"><surname>Vockeroth</surname><given-names>JR</given-names></name></person-group> (<year>1980</year>) <article-title>38. Family <tp:taxon-name><tp:taxon-name-part taxon-name-part-type="family">Syrphidae</tp:taxon-name-part></tp:taxon-name>.</article-title> In: <person-group><name name-style="western"><surname>Crosskey</surname><given-names>RW</given-names></name></person-group> (<role>Ed.</role>) <issue-title>Catalogue of the Diptera of the Afrotropical Region.</issue-title><source>British Museum (Natural History), London</source>, <fpage>488</fpage>–<lpage>510</lpage>.</mixed-citation></ref><ref id="B49"><mixed-citation xmlns:xlink="http://www.w3.org/1999/xlink" xlink:type="simple"><person-group><name name-style="western"><surname>Speiser</surname><given-names>P</given-names></name></person-group> (<year>1913</year>) <article-title>Über einige Syrphiden und zwei für die Deutsche Fauna neue Clythiiden.</article-title><source>Jahrbuch des nassauischen Vereins für Naturkunde</source><volume>66</volume>: <fpage>117</fpage>–<lpage>146</lpage>. <ext-link xlink:type="simple" ext-link-type="uri" xlink:href="https://www.biodiversitylibrary.org/page/3022943">https://www.biodiversitylibrary.org/page/3022943</ext-link></mixed-citation></ref><ref id="B53"><mixed-citation xmlns:xlink="http://www.w3.org/1999/xlink" xlink:type="simple"><person-group><name name-style="western"><surname>Thompson</surname><given-names>FC</given-names></name><name name-style="western"><surname>Vockeroth</surname><given-names>JR</given-names></name><name name-style="western"><surname>Sedman</surname><given-names>YS</given-names></name></person-group> (<year>1976</year>) <article-title>Family <tp:taxon-name><tp:taxon-name-part taxon-name-part-type="family">Syrphidae</tp:taxon-name-part></tp:taxon-name>.</article-title><source>A Catalogue of the <tp:taxon-name><tp:taxon-name-part taxon-name-part-type="order">Diptera</tp:taxon-name-part></tp:taxon-name> of the Americas South of the United States</source><volume>46</volume>: <fpage>1</fpage>–<lpage>195</lpage>. <ext-link xlink:type="simple" ext-link-type="doi" xlink:href="10.5962/bhl.title.49898">https://doi.org/10.5962/bhl.title.49898</ext-link></mixed-citation></ref><ref id="B42"><mixed-citation xmlns:xlink="http://www.w3.org/1999/xlink" xlink:type="simple"><person-group><name name-style="western"><surname>Montoya</surname><given-names>AL</given-names></name></person-group> (<year>2016</year>) <article-title>Family <tp:taxon-name><tp:taxon-name-part taxon-name-part-type="family">Syrphidae</tp:taxon-name-part></tp:taxon-name>.</article-title><source>Zootaxa</source><volume>4122</volume>: <fpage>457</fpage>–<lpage>537</lpage>. <ext-link xlink:type="simple" ext-link-type="doi" xlink:href="10.11646/zootaxa.4122.1.39">https://doi.org/10.11646/zootaxa.4122.1.39</ext-link></mixed-citation></ref><ref id="B20"><mixed-citation xmlns:xlink="http://www.w3.org/1999/xlink" xlink:type="simple"><person-group><name name-style="western"><surname>Evenhuis</surname><given-names>NL</given-names></name><name name-style="western"><surname>Pape</surname><given-names>T</given-names></name></person-group> (<year>2020</year>) Systema Dipterorum. The Biosystematic Database of World <tp:taxon-name><tp:taxon-name-part taxon-name-part-type="order">Diptera</tp:taxon-name-part></tp:taxon-name>. Version 2.8. <ext-link xlink:type="simple" ext-link-type="uri" xlink:href="http://diptera.org">http://diptera.org</ext-link> [accessed 19.X.2020]</mixed-citation></ref><ref id="B47"><mixed-citation xmlns:xlink="http://www.w3.org/1999/xlink" xlink:type="simple"><person-group><name name-style="western"><surname>Speiser</surname><given-names>P</given-names></name></person-group> (<year>1910</year>) 5. Cyclorhapha, <tp:taxon-name><tp:taxon-name-part taxon-name-part-type="clade">Aschiza</tp:taxon-name-part></tp:taxon-name>. Wissenschaftliche Ergebnisse der Schwedischen Zoologischen Expedition nach dem Kilimandjaro, dem Meru 10 (<tp:taxon-name><tp:taxon-name-part taxon-name-part-type="order">Diptera</tp:taxon-name-part></tp:taxon-name>): 113–202. <ext-link xlink:type="simple" ext-link-type="uri" xlink:href="https://www.biodiversitylibrary.org/page/1448273">https://www.biodiversitylibrary.org/page/1448273</ext-link></mixed-citation></ref><ref id="B48"><mixed-citation xmlns:xlink="http://www.w3.org/1999/xlink" xlink:type="simple"><person-group><name name-style="western"><surname>Speiser</surname><given-names>P</given-names></name></person-group> (<year>1911</year>) <article-title>Zur Kenntnis aussereuropäischer Dipteren.</article-title><source>Jahrbuch des nassauischen Vereins für Naturkunde</source><volume>64</volume>: <fpage>237</fpage>–<lpage>261</lpage>. <ext-link xlink:type="simple" ext-link-type="uri" xlink:href="https://www.biodiversitylibrary.org/page/7263230">https://www.biodiversitylibrary.org/page/7263230</ext-link></mixed-citation></ref></ref-list></tp:taxon-treatment>
