# Supplementary material for: Taxonomic revision of the Afrotropical hover fly genus Senaspis Macquart (Diptera, Syrphidae)
Source: Zookeys. 2020 Dec 14;1003:83–160. doi: 10.3897/zookeys.1003.56557 (PMC7752890; doi:10.3897/zookeys.1003.56557)
Supplement: XML Treatment for Senaspis elliotii [file zookeys.1003.56557-treatment4.xml]

<!DOCTYPE tp:taxon-treatment
  PUBLIC "-//TaxonX//DTD Taxonomic Treatment Publishing DTD v0 20100105//EN" "tax-treatment-NSO.dtd">
<tp:taxon-treatment xmlns:tp="http://www.plazi.org/taxpub"><tp:treatment-meta><kwd-group><label>Taxon classification</label><kwd><named-content xmlns:xlink="http://www.w3.org/1999/xlink" content-type="kingdom">Animalia</named-content></kwd><kwd><named-content xmlns:xlink="http://www.w3.org/1999/xlink" content-type="order">Diptera</named-content></kwd><kwd><named-content xmlns:xlink="http://www.w3.org/1999/xlink" content-type="family">Syrphidae</named-content></kwd></kwd-group><mixed-citation publication-type="journal"><person-group><name><surname>Meyer</surname><given-names>Marc De</given-names></name><name><surname>Goergen</surname><given-names>Georg</given-names></name><name><surname>Jordaens</surname><given-names>Kurt</given-names></name></person-group><article-title>Taxonomic revision of the Afrotropical hover fly genus <italic><tp:taxon-name><tp:taxon-name-part taxon-name-part-type="genus" reg="Senaspis">Senaspis</tp:taxon-name-part></tp:taxon-name></italic> Macquart (<tp:taxon-name><tp:taxon-name-part taxon-name-part-type="order">Diptera</tp:taxon-name-part></tp:taxon-name>, <tp:taxon-name><tp:taxon-name-part taxon-name-part-type="family">Syrphidae</tp:taxon-name-part></tp:taxon-name>)</article-title><source>Zookeys</source><day>14</day><month>12</month><year>2020</year><volume>1003</volume><fpage>83</fpage><lpage>160</lpage><pub-id pub-id-type="doi">10.3897/zookeys.1003.56557</pub-id></mixed-citation></tp:treatment-meta><tp:nomenclature><tp:taxon-name><object-id xmlns:xlink="http://www.w3.org/1999/xlink" content-type="arpha" xlink:type="simple">FD90378F-6CF7-55C2-91F1-F39E3D1A385F</object-id>
            <tp:taxon-name-part taxon-name-part-type="genus" reg="Senaspis">Senaspis</tp:taxon-name-part>
            <tp:taxon-name-part taxon-name-part-type="species" reg="elliotii">elliotii</tp:taxon-name-part>
          </tp:taxon-name><tp:taxon-authority>Austen, 1909</tp:taxon-authority><xref ref-type="fig" rid="F2">Figs 3</xref><xref ref-type="fig" rid="F9">, 20–23</xref><xref ref-type="fig" rid="F17">, 54</xref><xref ref-type="fig" rid="F17">, 55</xref><xref ref-type="fig" rid="F21">, 68–71</xref><xref ref-type="fig" rid="F24">, 82</xref><xref ref-type="fig" rid="F26">, 93</xref><xref ref-type="fig" rid="F28">, 104</xref><tp:nomenclature-citation-list><tp:nomenclature-citation><tp:taxon-name>
                <tp:taxon-name-part taxon-name-part-type="genus" reg="Senaspis">Senaspis</tp:taxon-name-part> <tp:taxon-name-part taxon-name-part-type="species" reg="elliotii">elliotii</tp:taxon-name-part></tp:taxon-name><comment>Austen, 1909: 90.</comment></tp:nomenclature-citation><tp:nomenclature-citation><tp:taxon-name>
                <tp:taxon-name-part taxon-name-part-type="genus" reg="Eristalis">Eristalis</tp:taxon-name-part> (<tp:taxon-name-part taxon-name-part-type="subgenus" reg="Stenaspis">Stenaspis</tp:taxon-name-part>) <tp:taxon-name-part taxon-name-part-type="species" reg="ellioti">ellioti</tp:taxon-name-part> <tp:taxon-name-part taxon-name-part-type="infraspecific-rank">var.</tp:taxon-name-part> <tp:taxon-name-part taxon-name-part-type="variety" reg="claricella">claricella</tp:taxon-name-part></tp:taxon-name><comment>Speiser, 1910: 123.</comment></tp:nomenclature-citation></tp:nomenclature-citation-list></tp:nomenclature><tp:treatment-sec sec-type="Differential diagnosis" id="SECID0ELRDI"><title>Differential diagnosis.</title><p>Species differentiated from all other <italic><tp:taxon-name><tp:taxon-name-part taxon-name-part-type="genus" reg="Senaspis">Senaspis</tp:taxon-name-part></tp:taxon-name></italic> species by the conspicuous dense white to yellow pile on scutum, contrasting with the black pile on pleura (Fig. <xref ref-type="fig" rid="F2">3</xref>) (other species with dense pale pilosity on the scutum like <italic><tp:taxon-name><tp:taxon-name-part taxon-name-part-type="genus" reg="Senaspis">S.</tp:taxon-name-part> <tp:taxon-name-part taxon-name-part-type="species" reg="melanthysana">melanthysana</tp:taxon-name-part></tp:taxon-name></italic> and <italic><tp:taxon-name><tp:taxon-name-part taxon-name-part-type="genus" reg="Senaspis">S.</tp:taxon-name-part> <tp:taxon-name-part taxon-name-part-type="species" reg="umbrifera">umbrifera</tp:taxon-name-part></tp:taxon-name></italic>, have the pale pile continued on pleura (Figs <xref ref-type="fig" rid="F3">6</xref>, <xref ref-type="fig" rid="F5">9</xref>)). The wing is predominantly dark, except along posterior margin and at the apex where hyaline (Fig. <xref ref-type="fig" rid="F21">68</xref>).</p></tp:treatment-sec><tp:treatment-sec sec-type="material" id="SECID0E5SDI"><title>Examined material.</title><p><italic><tp:taxon-name><tp:taxon-name-part taxon-name-part-type="genus" reg="Senaspis">Senaspis</tp:taxon-name-part> <tp:taxon-name-part taxon-name-part-type="species" reg="elliotii">elliotii</tp:taxon-name-part></tp:taxon-name></italic> Austen: Lectotype (hereby designated), male, “Syn-//type” “<tp:taxon-name><tp:taxon-name-part taxon-name-part-type="genus" reg="Senaspis">Senaspis</tp:taxon-name-part></tp:taxon-name> // Type // elliotti // Austen, ♂” “Ruwenzori, // Scott Elliot.5. // 7–8,000 ft. // 95–41.” “LECTOTYPUS” [<named-content xmlns:xlink="http://www.w3.org/1999/xlink" content-type="dwc:institutional_code" xlink:type="simple">NHMUK</named-content>]. Paralectotype, female, “Syn-//type” “Makumbu, // B.E. Africa. // C.S. Betton. // 1900.35 // 6.II–8.III.99.” “PARA- // LECTOTYPUS” [NMHUK]. Paralectotype, female, “Syn-//type” “<tp:taxon-name><tp:taxon-name-part taxon-name-part-type="genus" reg="Senaspis">Senaspis</tp:taxon-name-part></tp:taxon-name> // Type // elliotti // Austen, ♀” “Between Salt Lake//&amp; Wawamba Country // Ruwenzori district, // Uganda // 1894. // G.F. Scott Elliot // 95.41” “PARA- // LECTOTYPUS” [<named-content xmlns:xlink="http://www.w3.org/1999/xlink" content-type="dwc:institutional_code" xlink:type="simple">NHMUK</named-content>].</p><fig id="F13" position="float" orientation="portrait"><object-id xmlns:xlink="http://www.w3.org/1999/xlink" content-type="doi" xlink:type="simple">10.3897/zookeys.1003.56557.figures36-39</object-id><object-id xmlns:xlink="http://www.w3.org/1999/xlink" content-type="arpha" xlink:type="simple">D0856B16-3A3B-5826-88C9-B87622B28CD1</object-id><label>Figures 36–39.</label><caption><p>Head, frontal and lateral view <italic><tp:taxon-name><tp:taxon-name-part taxon-name-part-type="genus" reg="Senaspis">S.</tp:taxon-name-part> <tp:taxon-name-part taxon-name-part-type="species" reg="nigrita">nigrita</tp:taxon-name-part></tp:taxon-name></italic> (Bigot) (<bold>36, 37</bold> ♂ <bold>38, 39</bold> ♀).</p></caption><graphic xmlns:xlink="http://www.w3.org/1999/xlink" xlink:href="zookeys-1003-083-g013.jpg" position="float" orientation="portrait" xlink:type="simple" id="oo_486709.jpg"><uri content-type="original_file" xlink:type="simple">https://binary.pensoft.net/fig/486709</uri></graphic></fig><p><tp:taxon-name><tp:taxon-name-part taxon-name-part-type="genus" reg="Eristalis">Eristalis</tp:taxon-name-part> (<tp:taxon-name-part taxon-name-part-type="subgenus" reg="Stenaspis">Stenaspis</tp:taxon-name-part>) <tp:taxon-name-part taxon-name-part-type="species" reg="ellioti">ellioti</tp:taxon-name-part> <tp:taxon-name-part taxon-name-part-type="infraspecific-rank">var.</tp:taxon-name-part> <tp:taxon-name-part taxon-name-part-type="variety" reg="claricella">claricella</tp:taxon-name-part></tp:taxon-name> Speiser: Holotype, male, “Kilimandj. // Sjöstedt” “13 dec.” “Obstgarten- // Steppe” “<tp:taxon-name><tp:taxon-name-part taxon-name-part-type="genus" reg="Eristalis">Eristalis</tp:taxon-name-part></tp:taxon-name> (<tp:taxon-name><tp:taxon-name-part taxon-name-part-type="genus" reg="Stenaspis">Stenaspis</tp:taxon-name-part></tp:taxon-name>) // <tp:taxon-name><tp:taxon-name-part taxon-name-part-type="genus" reg="Eristalis"/><tp:taxon-name-part taxon-name-part-type="species" reg="ellioti">ellioti</tp:taxon-name-part></tp:taxon-name> Aust. var. <tp:taxon-name><tp:taxon-name-part taxon-name-part-type="genus" reg="Senaspis"/><tp:taxon-name-part taxon-name-part-type="species" reg="ellioti"/><tp:taxon-name-part taxon-name-part-type="variety" reg="claricella">claricella</tp:taxon-name-part></tp:taxon-name> // P. Speiser det. // Typ. der Var.” “NHRS-BYWS // 000002772” “Loan // 575/99” [<named-content xmlns:xlink="http://www.w3.org/1999/xlink" content-type="dwc:institutional_code" xlink:type="simple">NRMS</named-content>, examined through images].</p></tp:treatment-sec><tp:treatment-sec sec-type="material" id="SECID0EHXDI"><title>Other material.</title><p>Angola • 1♀; Nova Gaia; 14–21 Dec. 1957; G.H. Heinrich leg.; <named-content xmlns:xlink="http://www.w3.org/1999/xlink" content-type="dwc:institutional_code" xlink:type="simple">CNC</named-content> • 1♀; 30 km N Quiculungo; Sep.–Oct. 1957; <named-content xmlns:xlink="http://www.w3.org/1999/xlink" content-type="dwc:institutional_code" xlink:type="simple">CNC</named-content>. Burundi • 1♂; Bururi; Jun. 1948; F.J. François leg.; <abbrev xmlns:xlink="http://www.w3.org/1999/xlink" content-type="institution" xlink:title="Koninklijk Belgisch Instituut voor Natuurwetenschappen, Brussels, Belgium" id="ABBRID0E4XDI" xlink:type="simple">KBIN</abbrev> • 1♀; Bururi; May 1960; R.P. Giraudin leg.; <abbrev xmlns:xlink="http://www.w3.org/1999/xlink" content-type="institution" xlink:title="Muséum national d’Histoire naturelle, Paris, France" id="ABBRID0ECYDI" xlink:type="simple">MNHN</abbrev> • 1♀; Bututsi, Mugamba; Jul.–Aug. 1948; F.J. François leg.; <abbrev xmlns:xlink="http://www.w3.org/1999/xlink" content-type="institution" xlink:title="Koninklijk Belgisch Instituut voor Natuurwetenschappen, Brussels, Belgium" id="ABBRID0EHYDI" xlink:type="simple">KBIN</abbrev> • 1♂; Cankuzo, Ruvubu Park; Jun. 2010; F. Ngendakuriyo leg.; <abbrev xmlns:xlink="http://www.w3.org/1999/xlink" content-type="institution" xlink:title="Office Burundais pour la Protection de l’Environnement, Bujumbura, Burundi" id="ABBRID0EMYDI" xlink:type="simple">OBPE</abbrev> • 1♀; Kibira Tinyabakwe; 4 Nov. 2010; <abbrev xmlns:xlink="http://www.w3.org/1999/xlink" content-type="institution" xlink:title="Office Burundais pour la Protection de l’Environnement, Bujumbura, Burundi" id="ABBRID0ERYDI" xlink:type="simple">OBPE</abbrev> • 2♂♂; Makamba; 28–29 May 1948; F.J. François leg.; <abbrev xmlns:xlink="http://www.w3.org/1999/xlink" content-type="institution" xlink:title="Koninklijk Belgisch Instituut voor Natuurwetenschappen, Brussels, Belgium" id="ABBRID0EWYDI" xlink:type="simple">KBIN</abbrev> • 1♂; same collection data as for preceding; 19 May 1949 • 1♀; Mt Bururi; May 1948; F.J. François leg.; <abbrev xmlns:xlink="http://www.w3.org/1999/xlink" content-type="institution" xlink:title="Koninklijk Belgisch Instituut voor Natuurwetenschappen, Brussels, Belgium" id="ABBRID0E2YDI" xlink:type="simple">KBIN</abbrev> • 1♂; Muhinga, Michinga Hill, Butezana; 11 May 1952; F.J. François leg.; <abbrev xmlns:xlink="http://www.w3.org/1999/xlink" content-type="institution" xlink:title="Koninklijk Belgisch Instituut voor Natuurwetenschappen, Brussels, Belgium" id="ABBRID0EAZDI" xlink:type="simple">KBIN</abbrev> • 1♂; Mukungu; 26 [?] 2013; L. Ndayikeza leg.; <abbrev xmlns:xlink="http://www.w3.org/1999/xlink" content-type="institution" xlink:title="Office Burundais pour la Protection de l’Environnement, Bujumbura, Burundi" id="ABBRID0EFZDI" xlink:type="simple">OBPE</abbrev> • 1♀; Murmera-Umushiha; 2011; <abbrev xmlns:xlink="http://www.w3.org/1999/xlink" content-type="institution" xlink:title="Office Burundais pour la Protection de l’Environnement, Bujumbura, Burundi" id="ABBRID0EKZDI" xlink:type="simple">OBPE</abbrev> • 1♀; Nyakibande, Mumirwa; 27 Jan. 2018; E. Sinzinkayo leg.; <abbrev xmlns:xlink="http://www.w3.org/1999/xlink" content-type="institution" xlink:title="Office Burundais pour la Protection de l’Environnement, Bujumbura, Burundi" id="ABBRID0EPZDI" xlink:type="simple">OBPE</abbrev> • 1♀; same collection data as for preceding; 24 Apr. 2019. Democratic Republic Of The Congo • 1♀; Bitale, Kalehe, Kivu; 23 May 1950; G. Marlier leg.; <named-content xmlns:xlink="http://www.w3.org/1999/xlink" content-type="dwc:institutional_code" xlink:type="simple">KMMA</named-content> • 1♀; Boswenda; 22 Oct. 1914; J. Bequaert leg.; <named-content xmlns:xlink="http://www.w3.org/1999/xlink" content-type="dwc:institutional_code" xlink:type="simple">KMMA</named-content> • 1♀; Bulira; Nov. 1932; L. Burgeon leg.; <named-content xmlns:xlink="http://www.w3.org/1999/xlink" content-type="dwc:institutional_code" xlink:type="simple">CNC</named-content> • 2♀♀; same collection data as for preceding; <named-content xmlns:xlink="http://www.w3.org/1999/xlink" content-type="dwc:institutional_code" xlink:type="simple">KMMA</named-content> • 1♀; Elisabethville [= Lubumbashi]; 25 Apr. 1927; M. Bequaert leg.; <named-content xmlns:xlink="http://www.w3.org/1999/xlink" content-type="dwc:institutional_code" xlink:type="simple">KMMA</named-content> • 1♂; same collection data as for preceding; [no date]; <abbrev xmlns:xlink="http://www.w3.org/1999/xlink" content-type="institution" xlink:title="Koninklijk Belgisch Instituut voor Natuurwetenschappen, Brussels, Belgium" id="ABBRID0E31DI" xlink:type="simple">KBIN</abbrev> • 1♀; same collection data as for preceding; 7 Sep. 1927 • 1♀; same collection data as for preceding; 10 Feb. 1928 • 1♀; same collection data as for preceding; 30 Sep. 1929 • 1♀; same collection data as for preceding; Mar. 1930; L. Courtois leg.; <named-content xmlns:xlink="http://www.w3.org/1999/xlink" content-type="dwc:institutional_code" xlink:type="simple">KMMA</named-content> • 1♀; 16 Sep. 1932; same collection data as for preceding; De Loose leg. • 1♂ 2♀♀; from Beni to Lesse; Jul. 1911; Murtula leg.; <named-content xmlns:xlink="http://www.w3.org/1999/xlink" content-type="dwc:institutional_code" xlink:type="simple">KMMA</named-content> • 1♀; Ibanda, Ruwenzori Mts; 199; Ch. Alluaud leg.; <abbrev xmlns:xlink="http://www.w3.org/1999/xlink" content-type="institution" xlink:title="Muséum national d’Histoire naturelle, Paris, France" id="ABBRID0ER2DI" xlink:type="simple">MNHN</abbrev> • 1♀; Kabare, Shabunda; R. Mayné leg.; <named-content xmlns:xlink="http://www.w3.org/1999/xlink" content-type="dwc:institutional_code" xlink:type="simple">KMMA</named-content> • 5♂♂ 5♀♀; Kadjudju, Kivu; May–Jun. 1932; G. Babault leg.; <abbrev xmlns:xlink="http://www.w3.org/1999/xlink" content-type="institution" xlink:title="Muséum national d’Histoire naturelle, Paris, France" id="ABBRID0E52DI" xlink:type="simple">MNHN</abbrev> • 7♂♂ 11♀♀; same collection data as for preceding; Aug. 1932 • 1♂ 1♀; same collection data as for preceding; Sep. 1932 • 1♂; Kalembelembe, Baraka; Jul. 1918; R. Mayné leg.; <named-content xmlns:xlink="http://www.w3.org/1999/xlink" content-type="dwc:institutional_code" xlink:type="simple">KMMA</named-content> • 2♀♀; Kalimabenge River, Uvira; 23 Mar. 1949; G. Marlier leg.; <named-content xmlns:xlink="http://www.w3.org/1999/xlink" content-type="dwc:institutional_code" xlink:type="simple">KMMA</named-content> • 1♀; Kansenia; Nov.–Dec. 1929; R.P. de Montpellier leg.; <named-content xmlns:xlink="http://www.w3.org/1999/xlink" content-type="dwc:institutional_code" xlink:type="simple">KMMA</named-content> • 1♀; Kapanga; Oct. 1932; F.G. Overlaet leg.; <named-content xmlns:xlink="http://www.w3.org/1999/xlink" content-type="dwc:institutional_code" xlink:type="simple">KMMA</named-content> • 1♂; same collection data as for preceding; Nov. 1933 • 1♂; Kitembo; 1927; G. Babault leg.; <abbrev xmlns:xlink="http://www.w3.org/1999/xlink" content-type="institution" xlink:title="Muséum national d’Histoire naturelle, Paris, France" id="ABBRID0ED4DI" xlink:type="simple">MNHN</abbrev> • 1♀; Lubudi; 1947; R. Claire leg.; <named-content xmlns:xlink="http://www.w3.org/1999/xlink" content-type="dwc:institutional_code" xlink:type="simple">KMMA</named-content> • 1♀; Lubumbashi; 23 Jul. 1970; A.B. Stam leg.; <named-content xmlns:xlink="http://www.w3.org/1999/xlink" content-type="dwc:institutional_code" xlink:type="simple">KMMA</named-content> • 1♂ 1♀; Lulenga, Kivu; Dec. 1927; Ch. Seydel leg.; <named-content xmlns:xlink="http://www.w3.org/1999/xlink" content-type="dwc:institutional_code" xlink:type="simple">KMMA</named-content> • 1♀; Mulungu; 19–26 Nov. 1932; L. Burgeon leg.; <named-content xmlns:xlink="http://www.w3.org/1999/xlink" content-type="dwc:institutional_code" xlink:type="simple">KMMA</named-content> • 1♀; Rutshuru, Parc National Albert, Kivu; 15–25 Sep. 1933; G.F. de Witte leg.; <named-content xmlns:xlink="http://www.w3.org/1999/xlink" content-type="dwc:institutional_code" xlink:type="simple">KMMA</named-content> • 1♀; Ruwenzori Mt.; 26 Apr. 1914; <named-content xmlns:xlink="http://www.w3.org/1999/xlink" content-type="dwc:institutional_code" xlink:type="simple">AMNH</named-content> • 1♀; Stanleyville [= Kisangani]; Mar. 1915,; <named-content xmlns:xlink="http://www.w3.org/1999/xlink" content-type="dwc:institutional_code" xlink:type="simple">KMMA</named-content>; Lang and Chapin leg.; <named-content xmlns:xlink="http://www.w3.org/1999/xlink" content-type="dwc:institutional_code" xlink:type="simple">KMMA</named-content> • 1♀; Tshamugussa, Parc National Albert; 8–15 Aug. 1934; G.F. de Witte leg.; <abbrev xmlns:xlink="http://www.w3.org/1999/xlink" content-type="institution" xlink:title="Koninklijk Belgisch Instituut voor Natuurwetenschappen, Brussels, Belgium" id="ABBRID0EI6DI" xlink:type="simple">KBIN</abbrev> • 1♀; Tshaya; 1932; G. Babault leg.; <abbrev xmlns:xlink="http://www.w3.org/1999/xlink" content-type="institution" xlink:title="Muséum national d’Histoire naturelle, Paris, France" id="ABBRID0EN6DI" xlink:type="simple">MNHN</abbrev> • 1♂ 1♀; Tshibinda; Kivu; Nov. 1927; Ch. Seydel leg.; <named-content xmlns:xlink="http://www.w3.org/1999/xlink" content-type="dwc:institutional_code" xlink:type="simple">KMMA</named-content> • 2♀♀; same collection data as for preceding; Dec. 1927. Ethiopia • 2♀♀; Maraquo; 3 May 1914; O. Kovacs leg.; <named-content xmlns:xlink="http://www.w3.org/1999/xlink" content-type="dwc:institutional_code" xlink:type="simple">NHMUK</named-content> • 1♀; Mulata Mts, Harar; 22–25 Oct. 1920; <named-content xmlns:xlink="http://www.w3.org/1999/xlink" content-type="dwc:institutional_code" xlink:type="simple">AMNH</named-content>. Kenya • 1♀; Gatamayu; 5 Feb. 1942; V.G.L. van Someren leg.; <named-content xmlns:xlink="http://www.w3.org/1999/xlink" content-type="dwc:institutional_code" xlink:type="simple">NHMUK</named-content> • 1♀; Ilala, 14 mi E Mumias; 18–21 Jun. 1911; S.A. Neave leg.; <named-content xmlns:xlink="http://www.w3.org/1999/xlink" content-type="dwc:institutional_code" xlink:type="simple">NHMUK</named-content> • 2♀♀; Jomboni Hills; May 1947; V.G.L. van Someren leg.; <named-content xmlns:xlink="http://www.w3.org/1999/xlink" content-type="dwc:institutional_code" xlink:type="simple">NHMUK</named-content> • 1♂ 2♀♀; Kaimosi; Apr. 1922; <named-content xmlns:xlink="http://www.w3.org/1999/xlink" content-type="dwc:institutional_code" xlink:type="simple">NHMUK</named-content> • 1♀; Kijabe; Feb. 1932; V.G.L. van Someren leg.; <named-content xmlns:xlink="http://www.w3.org/1999/xlink" content-type="dwc:institutional_code" xlink:type="simple">NHMUK</named-content> • 1♂ 1♀; Mawakota; Apr. 1925; V.G.L. van Someren leg.; <named-content xmlns:xlink="http://www.w3.org/1999/xlink" content-type="dwc:institutional_code" xlink:type="simple">NHMUK</named-content> • 1♀; same collection data as for preceding; Jul. 1929 • 1♂; Mombasa; Jun. 1926; V.G.L. van Someren leg.; <named-content xmlns:xlink="http://www.w3.org/1999/xlink" content-type="dwc:institutional_code" xlink:type="simple">NHMUK</named-content> • 1♂; same collection data as for preceding; Apr. 1928 • 1♀; Nairobi; Aug. 1904; Ch. Alluaud leg.; <abbrev xmlns:xlink="http://www.w3.org/1999/xlink" content-type="institution" xlink:title="Muséum national d’Histoire naturelle, Paris, France" id="ABBRID0EDCAK" xlink:type="simple">MNHN</abbrev> • 2♂♂; Nairobi; Apr. 1927; V.G.L. van Someren leg.; <named-content xmlns:xlink="http://www.w3.org/1999/xlink" content-type="dwc:institutional_code" xlink:type="simple">NHMUK</named-content> • 1♀; same collection data as for preceding; Nov. 1928 • 1♀; same collection data as for preceding; [no date]; F.J. Jackson leg. • 1♂; Ngong; 26 Oct. 1919; A. Loveridge leg.; <named-content xmlns:xlink="http://www.w3.org/1999/xlink" content-type="dwc:institutional_code" xlink:type="simple">NHMUK</named-content> • 1♀; Ngong; Apr. 1934; V.G.L. van Someren leg.; <named-content xmlns:xlink="http://www.w3.org/1999/xlink" content-type="dwc:institutional_code" xlink:type="simple">NHMUK</named-content> • 1♀; Ngong; Feb. 1941; V.G.L. van Someren leg.; <named-content xmlns:xlink="http://www.w3.org/1999/xlink" content-type="dwc:institutional_code" xlink:type="simple">NHMUK</named-content> • 1♂ 1♀; Nyeri; Dec. 1948; V.G.L. van Someren leg.; <named-content xmlns:xlink="http://www.w3.org/1999/xlink" content-type="dwc:institutional_code" xlink:type="simple">NHMUK</named-content> • 1♂; Taita Hills; Aug. 1947; V.G.L. van Someren leg.; <named-content xmlns:xlink="http://www.w3.org/1999/xlink" content-type="dwc:institutional_code" xlink:type="simple">NHMUK</named-content> • 1♀; Tumutumu; Jan. 1939; V.G.L. van Someren leg.; <named-content xmlns:xlink="http://www.w3.org/1999/xlink" content-type="dwc:institutional_code" xlink:type="simple">NHMUK</named-content> • 1♂; same collection data as for preceding; Apr. 1939 • 2♂♂; Yala River, S edge Kakumega Forest; 21–28 May 1911; S.A. Neave leg.; <named-content xmlns:xlink="http://www.w3.org/1999/xlink" content-type="dwc:institutional_code" xlink:type="simple">NHMUK</named-content>. Malawi • 1♀; Blantyre; 1914; J.B. Davey leg.; <named-content xmlns:xlink="http://www.w3.org/1999/xlink" content-type="dwc:institutional_code" xlink:type="simple">NHMUK</named-content> • 2♂♂ 1♀; Cholo; R.C. Wood leg.; <named-content xmlns:xlink="http://www.w3.org/1999/xlink" content-type="dwc:institutional_code" xlink:type="simple">NHMUK</named-content> • 1♀; Fort Anderson [= Mlanje]; 24 Jul. 1908; R. Newstead leg.; <named-content xmlns:xlink="http://www.w3.org/1999/xlink" content-type="dwc:institutional_code" xlink:type="simple">NHMUK</named-content> • 1♀; Fort Johnston [= Mangochi]; Jan. 1910; H.N. Tate leg.; <named-content xmlns:xlink="http://www.w3.org/1999/xlink" content-type="dwc:institutional_code" xlink:type="simple">NHMUK</named-content> • 1♂; Limbe; 25 Sep. 1916; R.C. Wood leg.; <named-content xmlns:xlink="http://www.w3.org/1999/xlink" content-type="dwc:institutional_code" xlink:type="simple">NHMUK</named-content> • 1♀; Maiwale; 12 m E. of Fort Johnston [= Mangochi]; 20 Sep. 1926; W.A. Lamborn leg.; <abbrev xmlns:xlink="http://www.w3.org/1999/xlink" content-type="institution" xlink:title="Oxford University Museum, Oxford, UK" id="ABBRID0EQFAK" xlink:type="simple">OXUM</abbrev> [image examined only] • 1♂; Mlanje; 7 Dec. 1912; S.A. Neave leg.; <named-content xmlns:xlink="http://www.w3.org/1999/xlink" content-type="dwc:institutional_code" xlink:type="simple">NHMUK</named-content> • 1♀; same collection data as for preceding; 20 Jan. 1913 • 1♀; same collection data as for preceding; 12 Feb. 1913 • 2♀♀; same collection data as for preceding; 7 May 1913 • 1♀; Zomba; H.S. Stannus leg.; <named-content xmlns:xlink="http://www.w3.org/1999/xlink" content-type="dwc:institutional_code" xlink:type="simple">CNC</named-content> • 4♀♀; Zomba; H.S. Stannus leg.; <named-content xmlns:xlink="http://www.w3.org/1999/xlink" content-type="dwc:institutional_code" xlink:type="simple">NHMUK</named-content> . Mozambique • 1♀; Revoué Valley, env. Andrada; Mar. 1905; G. Vasse leg.; <abbrev xmlns:xlink="http://www.w3.org/1999/xlink" content-type="institution" xlink:title="Muséum national d’Histoire naturelle, Paris, France" id="ABBRID0ENGAK" xlink:type="simple">MNHN</abbrev>. Rwanda • 1♂; Kibungu; Oct.–Dec. 1937; R. Verhulst leg.; <named-content xmlns:xlink="http://www.w3.org/1999/xlink" content-type="dwc:institutional_code" xlink:type="simple">KMMA</named-content> • 1♀; Kisenyi; 14 Feb. 1952; A.E. Bertrand leg.; <named-content xmlns:xlink="http://www.w3.org/1999/xlink" content-type="dwc:institutional_code" xlink:type="simple">KMMA</named-content> • 1♀; Rubona; 5 Apr. 1963; G. Pierrard leg.; <named-content xmlns:xlink="http://www.w3.org/1999/xlink" content-type="dwc:institutional_code" xlink:type="simple">KMMA</named-content> • 1♂; Shangugu; 23 Oct.–15 Nov. 1948; F.J. François leg.; <abbrev xmlns:xlink="http://www.w3.org/1999/xlink" content-type="institution" xlink:title="Koninklijk Belgisch Instituut voor Natuurwetenschappen, Brussels, Belgium" id="ABBRID0EKHAK" xlink:type="simple">KBIN</abbrev>. South Africa • 1♂; Entabeni Forest Station, Zoutpansberg; Jan. 1975; B. Stuckenberg leg.; <named-content xmlns:xlink="http://www.w3.org/1999/xlink" content-type="dwc:institutional_code" xlink:type="simple">NMSA</named-content> • 1♀; Schroutzich, Zoutpansberg District; 29 Mar. 1922; J. Gowdey leg.; <named-content xmlns:xlink="http://www.w3.org/1999/xlink" content-type="dwc:institutional_code" xlink:type="simple">NMSA</named-content>. Tanzania • 1♀; Bunduki; 30 Apr.–2 May 1957; P. Basilewsky and N. Leleup leg.; <named-content xmlns:xlink="http://www.w3.org/1999/xlink" content-type="dwc:institutional_code" xlink:type="simple">KMMA</named-content> • 1♀; Kibonoto; 4 May 1906; Sjöstedt leg.; <abbrev xmlns:xlink="http://www.w3.org/1999/xlink" content-type="institution" xlink:title="Muséum national d’Histoire naturelle, Paris, France" id="ABBRID0EHIAK" xlink:type="simple">MNHN</abbrev> • 1♀; Kibonoto; 2 May 1906; Sjöstedt leg.; <abbrev xmlns:xlink="http://www.w3.org/1999/xlink" content-type="institution" xlink:title="Museum für Naturkunde, Berlin, Germany" id="ABBRID0EMIAK" xlink:type="simple">MNB</abbrev> • 2♀♀; Kilema; Mar. 1912; Alluaud and Jeannel leg.; <abbrev xmlns:xlink="http://www.w3.org/1999/xlink" content-type="institution" xlink:title="Muséum national d’Histoire naturelle, Paris, France" id="ABBRID0ERIAK" xlink:type="simple">MNHN</abbrev> • 1♀; Tshihinda; 21–27 Aug. 1931; J. Ogilvie leg.; <named-content xmlns:xlink="http://www.w3.org/1999/xlink" content-type="dwc:institutional_code" xlink:type="simple">CNC</named-content> • 1♀; Ukami; <abbrev xmlns:xlink="http://www.w3.org/1999/xlink" content-type="institution" xlink:title="Muséum national d’Histoire naturelle, Paris, France" id="ABBRID0E5IAK" xlink:type="simple">MNHN</abbrev>. Uganda • 1♂; SE Ankole; 4–8 Oct. 1911; S.A. Neave leg.; <named-content xmlns:xlink="http://www.w3.org/1999/xlink" content-type="dwc:institutional_code" xlink:type="simple">NHMUK</named-content> • 2♂♂ 2♀♀; W Ankole; 10–14 Oct. 1911; S.A. Neave leg.; <named-content xmlns:xlink="http://www.w3.org/1999/xlink" content-type="dwc:institutional_code" xlink:type="simple">NHMUK</named-content> • 1♂; Buamba Forest, Semliki Valley; 3–7 Nov. 1911; S.A. Neave leg.; <named-content xmlns:xlink="http://www.w3.org/1999/xlink" content-type="dwc:institutional_code" xlink:type="simple">NHMUK</named-content> • 2♀♀; Budongo Forest, nr Lake Albert; Apr. 1972; E.B. Babyetagara leg.; <named-content xmlns:xlink="http://www.w3.org/1999/xlink" content-type="dwc:institutional_code" xlink:type="simple">CNC</named-content> • 2♂♂; Diamond Trail, Ruwenzori; 6 Dec. 2018; K. Jordaens leg.; <named-content xmlns:xlink="http://www.w3.org/1999/xlink" content-type="dwc:institutional_code" xlink:type="simple">KMMA</named-content> • 1♂ 1♀; Entebbe; 7–9 May 1912; C.C. Gowdey leg.; <named-content xmlns:xlink="http://www.w3.org/1999/xlink" content-type="dwc:institutional_code" xlink:type="simple">NHMUK</named-content> • 1♀; Fort Portal; Jan. 1909; Ch. Alluaud leg.; <abbrev xmlns:xlink="http://www.w3.org/1999/xlink" content-type="institution" xlink:title="Muséum national d’Histoire naturelle, Paris, France" id="ABBRID0ETKAK" xlink:type="simple">MNHN</abbrev> • 1♀; Ruhiza, Impenetrable Forest, Kigezi; 1–10 Jun. 1972; E.B. Babyetagara leg.; <named-content xmlns:xlink="http://www.w3.org/1999/xlink" content-type="dwc:institutional_code" xlink:type="simple">CNC</named-content> • 1♀; Jinja; Aug. 1928; V.G.L. van Someren leg.; <named-content xmlns:xlink="http://www.w3.org/1999/xlink" content-type="dwc:institutional_code" xlink:type="simple">NHMUK</named-content> • 1♀; same collection data as for preceding; Sep. 1928 • 1♀; Kayonza Forest, Kigezi District; May 1972; H. Falke leg.; <named-content xmlns:xlink="http://www.w3.org/1999/xlink" content-type="dwc:institutional_code" xlink:type="simple">CNC</named-content> • 2♂♂ 4♀♀; same collection data as for preceding; E.B. Bayetagara leg. • 3♂♂ 4♀♀; Lower Ruwenzori Mountains; 14 Apr. 1973; H. Falke leg.; <named-content xmlns:xlink="http://www.w3.org/1999/xlink" content-type="dwc:institutional_code" xlink:type="simple">CNC</named-content> • 1♀; Masinde; Feb. 1912; R. Fyffe leg.; <named-content xmlns:xlink="http://www.w3.org/1999/xlink" content-type="dwc:institutional_code" xlink:type="simple">NHMUK</named-content> • 1♀; Mpanga Forest; 26 Feb. 1912; J. Fraser leg.; <named-content xmlns:xlink="http://www.w3.org/1999/xlink" content-type="dwc:institutional_code" xlink:type="simple">NHMUK</named-content> • 4♂♂ 5♀♀; Mt Elgon; 4–8 Dec. 1972; H. Falke leg.; <named-content xmlns:xlink="http://www.w3.org/1999/xlink" content-type="dwc:institutional_code" xlink:type="simple">CNC</named-content> • 11♂♂ 17♀♀; Mt Kokanjera, SW of Elgon; 7–9 Aug. 1911; S.A. Neave leg.; <named-content xmlns:xlink="http://www.w3.org/1999/xlink" content-type="dwc:institutional_code" xlink:type="simple">NHMUK</named-content> • 1♀; Namwamba Valley; Dec. 1934–Jan. 1935; F.W. Edwards leg.; <named-content xmlns:xlink="http://www.w3.org/1999/xlink" content-type="dwc:institutional_code" xlink:type="simple">NHMUK</named-content> • 2♀♀; Nkokonjera; 23 Dec. 1910; C.C. Gowdey leg.; <named-content xmlns:xlink="http://www.w3.org/1999/xlink" content-type="dwc:institutional_code" xlink:type="simple">NHMUK</named-content> • 1♂; NW shores Vic. Nyanza; 12–15 Sep. 1911; S.A. Neave leg.; <named-content xmlns:xlink="http://www.w3.org/1999/xlink" content-type="dwc:institutional_code" xlink:type="simple">NHMUK</named-content> • 1♀; Nyabushozi, North Ankole; 21 Jan. 1975; P. Mugabi leg.; <named-content xmlns:xlink="http://www.w3.org/1999/xlink" content-type="dwc:institutional_code" xlink:type="simple">CNC</named-content> • 1♀; North Ruwenzori; 1–2 Nov. 1911; S.A. Neave leg.; <named-content xmlns:xlink="http://www.w3.org/1999/xlink" content-type="dwc:institutional_code" xlink:type="simple">NHMUK</named-content> • 2♂♂ 6♀♀; Ruwenzori Foothills; 3–8 Jan. 1972; H. Falke leg.; <named-content xmlns:xlink="http://www.w3.org/1999/xlink" content-type="dwc:institutional_code" xlink:type="simple">CNC</named-content> • 1♂ 3♀♀; Tero Forest, SE Buddu; 26–30 Sep. 1911; S.A. Neave leg.; <named-content xmlns:xlink="http://www.w3.org/1999/xlink" content-type="dwc:institutional_code" xlink:type="simple">NHMUK</named-content> • 1♂ 1♀; Usuka; 7 Dec. 1910; C.C. Gowdey leg.; <named-content xmlns:xlink="http://www.w3.org/1999/xlink" content-type="dwc:institutional_code" xlink:type="simple">NHMUK</named-content>. Zambia • 1♀; Abercorn; 23 Apr. 1951; F.O. Albrecht leg.; <named-content xmlns:xlink="http://www.w3.org/1999/xlink" content-type="dwc:institutional_code" xlink:type="simple">NHMUK</named-content>. Zimbabwe • 1♂; Bomponi, Vumba; 16 May 1965; D. Cookson leg.; <named-content xmlns:xlink="http://www.w3.org/1999/xlink" content-type="dwc:institutional_code" xlink:type="simple">NMSA</named-content> • 1♂; Cross Kopie, Umtali; 13 Feb. 1964; D. Cookson leg.; <named-content xmlns:xlink="http://www.w3.org/1999/xlink" content-type="dwc:institutional_code" xlink:type="simple">NMSA</named-content> • 1♀; Mt Selinda; 8 Feb. 1954; N.J. Myers leg.; <named-content xmlns:xlink="http://www.w3.org/1999/xlink" content-type="dwc:institutional_code" xlink:type="simple">NMSA</named-content> • 1♀; Salisbury [= Harare]; 1 Jan. 1952; J.M. Brown leg.; <named-content xmlns:xlink="http://www.w3.org/1999/xlink" content-type="dwc:institutional_code" xlink:type="simple">NMSA</named-content> • 1♀; Umtali; 21 Jan. 1952; N.J. Myers leg.; <named-content xmlns:xlink="http://www.w3.org/1999/xlink" content-type="dwc:institutional_code" xlink:type="simple">NMSA</named-content> • 1♂; N. Vumba; 6 Nov. 1965; D. Cookson leg.; <named-content xmlns:xlink="http://www.w3.org/1999/xlink" content-type="dwc:institutional_code" xlink:type="simple">NMSA</named-content>.</p><fig id="F14" position="float" orientation="portrait"><object-id xmlns:xlink="http://www.w3.org/1999/xlink" content-type="doi" xlink:type="simple">10.3897/zookeys.1003.56557.figures40-43</object-id><object-id xmlns:xlink="http://www.w3.org/1999/xlink" content-type="arpha" xlink:type="simple">6E349B93-9DE9-529A-8B7A-BA8C98482743</object-id><label>Figures 40–43.</label><caption><p>Head, frontal and lateral view <tp:taxon-name><tp:taxon-name-part taxon-name-part-type="genus" reg="Senaspis">S.</tp:taxon-name-part> <tp:taxon-name-part taxon-name-part-type="uncertainty-rank">nr</tp:taxon-name-part> <tp:taxon-name-part taxon-name-part-type="species" reg="umbrifera">umbrifera</tp:taxon-name-part></tp:taxon-name> (Walker) (<bold>40, 41</bold> ♂ <bold>42, 43</bold> ♀).</p></caption><graphic xmlns:xlink="http://www.w3.org/1999/xlink" xlink:href="zookeys-1003-083-g014.jpg" position="float" orientation="portrait" xlink:type="simple" id="oo_486710.jpg"><uri content-type="original_file" xlink:type="simple">https://binary.pensoft.net/fig/486710</uri></graphic></fig></tp:treatment-sec><tp:treatment-sec sec-type="description" id="SECID0EORAK"><title>Description.</title><p>Body length: 11.9–19.0 mm. Wing length: 8.7–13.5 mm.</p><p><bold>Male</bold> (Fig. <xref ref-type="fig" rid="F2">3</xref>). Head (Figs <xref ref-type="fig" rid="F9">20</xref>, <xref ref-type="fig" rid="F9">21</xref>). Eye bare; narrowly dichoptic, eyes separated for width at most equal to one facet, narrow separation for distance shorter than length of ocellar triangle; facets dorsally slightly larger, at most twice as large in diameter as ventral ones. Frons black-brown; largely subshiny with weak greyish pollinosity along dorsal and lateral margins; dispersed short dark pile, dorsally somewhat longer, sometimes pile more pale. Face ground colour black-brown; covered with dense silvery pollinosity except facial tubercle which is bare; in parts with dispersed short pale pile; facial tubercle strongly pronounced. Gena colour and pollinosity as face; with short to long pale pile. Occiput black-brown, covered with dull grey pollinosity; with dispersed pale pile except dorsally where sometimes darker yellow. Antennal segments black-brown to black, arista orange-brown.</p><fig id="F15" position="float" orientation="portrait"><object-id xmlns:xlink="http://www.w3.org/1999/xlink" content-type="doi" xlink:type="simple">10.3897/zookeys.1003.56557.figures44-47</object-id><object-id xmlns:xlink="http://www.w3.org/1999/xlink" content-type="arpha" xlink:type="simple">67706659-6377-58B9-A2B7-203680943785</object-id><label>Figures 44–47.</label><caption><p>Head, frontal and lateral view <bold>44, 45</bold><italic><tp:taxon-name><tp:taxon-name-part taxon-name-part-type="genus" reg="Senaspis">S.</tp:taxon-name-part> <tp:taxon-name-part taxon-name-part-type="species" reg="umbrifera">umbrifera</tp:taxon-name-part></tp:taxon-name></italic> (Walker) (♂ holotype) <bold>46, 47</bold><italic><tp:taxon-name><tp:taxon-name-part taxon-name-part-type="genus" reg="Senaspis">S.</tp:taxon-name-part> <tp:taxon-name-part taxon-name-part-type="species" reg="pennata">pennata</tp:taxon-name-part></tp:taxon-name></italic> (Hervé-Bazin) (♀).</p></caption><graphic xmlns:xlink="http://www.w3.org/1999/xlink" xlink:href="zookeys-1003-083-g015.jpg" position="float" orientation="portrait" xlink:type="simple" id="oo_486711.jpg"><uri content-type="original_file" xlink:type="simple">https://binary.pensoft.net/fig/486711</uri></graphic></fig><p><bold><italic>Thorax</italic></bold> (Figs <xref ref-type="fig" rid="F17">54</xref>, <xref ref-type="fig" rid="F17">55</xref>). Scutum and scutellum completely covered by dense pale to orange-yellow pollinosity; furthermore with dense short pile of same colour, pile longer along margins. Scutellum marginated; weakly rounded, 2.5 times wider than long. Pleura ground colour black-brown, covered with dispersed long predominantly dark pile except on meron, dorsomedial anepimeron, ventral part of katepimeron, anterior part of katepisternum and anterior anepisternum.</p><fig id="F16" position="float" orientation="portrait"><object-id xmlns:xlink="http://www.w3.org/1999/xlink" content-type="doi" xlink:type="simple">10.3897/zookeys.1003.56557.figures48-51</object-id><object-id xmlns:xlink="http://www.w3.org/1999/xlink" content-type="arpha" xlink:type="simple">8A11E07E-7D82-5D40-A2DB-73D8733180DC</object-id><label>Figures 48–51.</label><caption><p>Head, frontal and lateral view <italic><tp:taxon-name><tp:taxon-name-part taxon-name-part-type="genus" reg="Senaspis">S.</tp:taxon-name-part> <tp:taxon-name-part taxon-name-part-type="species" reg="xanthorrhoea">xanthorrhoea</tp:taxon-name-part></tp:taxon-name></italic> (Bezzi) (<bold>48, 49</bold> ♂ <bold>50, 51</bold> ♀).</p></caption><graphic xmlns:xlink="http://www.w3.org/1999/xlink" xlink:href="zookeys-1003-083-g016.jpg" position="float" orientation="portrait" xlink:type="simple" id="oo_486712.jpg"><uri content-type="original_file" xlink:type="simple">https://binary.pensoft.net/fig/486712</uri></graphic></fig><p><bold><italic>Legs</italic></bold>. Black-brown, sometimes femora more red-brown; with short black pile, along posterior margin of pro- and mesofemora and ventral margin of metafemur with longer pile. Metaleg (Fig. <xref ref-type="fig" rid="F24">82</xref>), femur thickened, with slight ventral swelling in apical fifth, pile more dense where swollen; tibia thickened and curved, pile along ventral margin in apical half to two-thirds longer and more dense.</p><p><bold><italic>Wing</italic></bold> (Fig. <xref ref-type="fig" rid="F21">68</xref>). Brownish throughout, sometimes with purplish shine when viewed from angle; alula hyaline and posterior margin narrowly and apex broadly paler; sometimes slightly paler maculae in centre of wing cells, paler areas not distinctly demarcated and sometimes absent; if present then usually in at least cells cup, dm, r<sub>4+5</sub>, and r<sub>2+3</sub> (Figs <xref ref-type="fig" rid="F21">69–71</xref>) (in type of <tp:taxon-name><tp:taxon-name-part taxon-name-part-type="genus" reg="Senaspis"/><tp:taxon-name-part taxon-name-part-type="species" reg="xanthorrhoea"/><tp:taxon-name-part taxon-name-part-type="infraspecific-rank">var.</tp:taxon-name-part> <tp:taxon-name-part taxon-name-part-type="variety" reg="claricella">claricella</tp:taxon-name-part></tp:taxon-name> wing largely hyaline with slight fumose areas surrounding veins and cross-veins). Calypters dull chalk-white with fringe of silvery white pile; sometimes calypters and fringe more yellow. Cell r<sub>1</sub> open (Fig. <xref ref-type="fig" rid="F21">69</xref>) or closed, if closed usually not distinctly petiolate (Fig. <xref ref-type="fig" rid="F21">70</xref>), rarely with very short petiole less than one third of height of stigma (Fig. <xref ref-type="fig" rid="F21">71</xref>). In type of <tp:taxon-name><tp:taxon-name-part taxon-name-part-type="genus" reg="Senaspis"/><tp:taxon-name-part taxon-name-part-type="species" reg="xanthorrhoea"/><tp:taxon-name-part taxon-name-part-type="infraspecific-rank">var.</tp:taxon-name-part> <tp:taxon-name-part taxon-name-part-type="variety" reg="claricella">claricella</tp:taxon-name-part></tp:taxon-name> narrowly open. Vein R<sub>4+5</sub> sinuate and usually distinctly short appendiculate, rarely without appendix.</p><p><bold><italic>Abdomen</italic></bold> (Fig. <xref ref-type="fig" rid="F26">93</xref>). Uniformly subshiny black to black-brown, postabdomen weakly brownish pollinose; with short dark pile except tergum 1 and postabdomen where pale pile. Sterna with long black pile. Male genitalia as in Fig. <xref ref-type="fig" rid="F28">104</xref>.</p><p><bold>Female.</bold> As male except for the following character states: Eye dichoptic (Figs <xref ref-type="fig" rid="F9">22</xref>, <xref ref-type="fig" rid="F9">23</xref>), facets equal to subequal in size. Frons with brownish pollinose fascia in dorsal part for length equal to ocellar triangle, along dorsal and ventral margin of fascia narrowly greyish pollinose; frons usually with dispersed pale pile throughout, sometimes mixed with darker pile or completely black pile. Wing coloration variable, sometimes more uniformly brownish throughout but with more distinct hyaline maculae in several cells, rarely hyaline margins posteriorly broader. Cell r<sub>1</sub> rarely narrowly open.</p></tp:treatment-sec><tp:treatment-sec sec-type="distribution" id="SECID0E5XAK"><title>Distribution.</title><p>Angola, Burundi, Democratic Republic of the Congo, Ethiopia, Kenya, Malawi, Mozambique, Rwanda, South Africa, Tanzania, Uganda, Zambia, Zimbabwe.</p></tp:treatment-sec><tp:treatment-sec sec-type="comments" id="SECID0EDYAK"><title>Comments.</title><p>The type of the variety <italic><tp:taxon-name><tp:taxon-name-part taxon-name-part-type="genus" reg="Senaspis"/><tp:taxon-name-part taxon-name-part-type="species" reg="claricella">claricella</tp:taxon-name-part></tp:taxon-name></italic> corresponds with the typical <italic><tp:taxon-name><tp:taxon-name-part taxon-name-part-type="genus" reg="Senaspis">S.</tp:taxon-name-part> <tp:taxon-name-part taxon-name-part-type="species" reg="elliotii">elliotii</tp:taxon-name-part></tp:taxon-name></italic> in all aspects except for the wing characteristics as described above. The narrowly open cell <italic>r<sub>1</sub></italic> was observed in other material. No other specimens with the hyaline maculae were observed in the material examined, although the extension and distinctiveness of hyaline maculae in the wing cells was observed to be variable. We suspect that it concerns a teneral specimen of <italic><tp:taxon-name><tp:taxon-name-part taxon-name-part-type="genus" reg="Senaspis">S.</tp:taxon-name-part> <tp:taxon-name-part taxon-name-part-type="species" reg="elliotii">elliotii</tp:taxon-name-part></tp:taxon-name></italic>.</p><p>Several authors have spelled the name of this species in variant ways, i.e., as <italic>elliottii</italic> (e.g., <xref ref-type="bibr" rid="B46">Smith and Vockeroth 1980</xref>), <italic><tp:taxon-name><tp:taxon-name-part taxon-name-part-type="genus" reg="Eristalis"/><tp:taxon-name-part taxon-name-part-type="species" reg="ellioti">ellioti</tp:taxon-name-part></tp:taxon-name></italic> (e.g., <xref ref-type="bibr" rid="B47">Speiser 1910</xref>) or <italic>elliotti</italic> (e.g., Curran 1927). In the original description <xref ref-type="bibr" rid="B2">Austen (1909)</xref> specifically stated that the species is named after Mr. G.H. Scott Elliot but indicated in the text that the specimens were collected by G.F. Scott Elliot (a Scottish botanist who collected in several African countries). In both cases the name was spelled as Elliot (with single ‘t’) and Austen gave the species name as <italic><tp:taxon-name><tp:taxon-name-part taxon-name-part-type="genus" reg="Senaspis"/><tp:taxon-name-part taxon-name-part-type="species" reg="elliotii">elliotii</tp:taxon-name-part></tp:taxon-name></italic>. This should be considered as the correct original spelling and alternative spellings should be considered as incorrect subsequent spellings according to article 33.4 of the ICZN.</p></tp:treatment-sec><tp:treatment-sec><!--Section generated to contain objects referenced in tp:taxon-treatment.--><fig id="F2" position="float" orientation="portrait"><object-id xmlns:xlink="http://www.w3.org/1999/xlink" content-type="doi" xlink:type="simple">10.3897/zookeys.1003.56557.figures3-4</object-id><object-id xmlns:xlink="http://www.w3.org/1999/xlink" content-type="arpha" xlink:type="simple">026F094A-C1BF-516C-A235-2FB090EF9653</object-id><label>Figures 3, 4</label><caption><p>. <italic><tp:taxon-name><tp:taxon-name-part taxon-name-part-type="genus" reg="Senaspis">Senaspis</tp:taxon-name-part></tp:taxon-name></italic> species, habitus, lateral view <bold>3</bold><italic><tp:taxon-name><tp:taxon-name-part taxon-name-part-type="genus" reg="Senaspis">S.</tp:taxon-name-part> <tp:taxon-name-part taxon-name-part-type="species" reg="elliotii">elliotii</tp:taxon-name-part></tp:taxon-name></italic> Austen (♂) <bold>4</bold><italic><tp:taxon-name><tp:taxon-name-part taxon-name-part-type="genus" reg="Senaspis">S.</tp:taxon-name-part> <tp:taxon-name-part taxon-name-part-type="species" reg="flaviceps">flaviceps</tp:taxon-name-part></tp:taxon-name></italic> Macquart (♂).</p></caption><graphic xmlns:xlink="http://www.w3.org/1999/xlink" xlink:href="zookeys-1003-083-g002.jpg" position="float" orientation="portrait" xlink:type="simple" id="oo_486698.jpg"><uri content-type="original_file" xlink:type="simple">https://binary.pensoft.net/fig/486698</uri></graphic></fig><fig id="F9" position="float" orientation="portrait"><object-id xmlns:xlink="http://www.w3.org/1999/xlink" content-type="doi" xlink:type="simple">10.3897/zookeys.1003.56557.figures20-23</object-id><object-id xmlns:xlink="http://www.w3.org/1999/xlink" content-type="arpha" xlink:type="simple">51FDECF7-4015-598C-BA2F-888390F8E3D3</object-id><label>Figures 20–23.</label><caption><p>Head, frontal and lateral view <italic><tp:taxon-name><tp:taxon-name-part taxon-name-part-type="genus" reg="Senaspis">S.</tp:taxon-name-part> <tp:taxon-name-part taxon-name-part-type="species" reg="elliotii">elliotii</tp:taxon-name-part></tp:taxon-name></italic> Austen (<bold>20, 21</bold> ♂ <bold>22, 23</bold> ♀).</p></caption><graphic xmlns:xlink="http://www.w3.org/1999/xlink" xlink:href="zookeys-1003-083-g009.jpg" position="float" orientation="portrait" xlink:type="simple" id="oo_486705.jpg"><uri content-type="original_file" xlink:type="simple">https://binary.pensoft.net/fig/486705</uri></graphic></fig><fig id="F17" position="float" orientation="portrait"><object-id xmlns:xlink="http://www.w3.org/1999/xlink" content-type="doi" xlink:type="simple">10.3897/zookeys.1003.56557.figures52-55</object-id><object-id xmlns:xlink="http://www.w3.org/1999/xlink" content-type="arpha" xlink:type="simple">432CCA26-5F36-5C37-BDAD-39254A2551CA</object-id><label>Figures 52–55.</label><caption><p><italic><tp:taxon-name><tp:taxon-name-part taxon-name-part-type="genus" reg="Senaspis">Senaspis</tp:taxon-name-part></tp:taxon-name></italic> species, thorax, dorsal view <bold>52</bold><italic><tp:taxon-name><tp:taxon-name-part taxon-name-part-type="genus" reg="Senaspis">S.</tp:taxon-name-part> <tp:taxon-name-part taxon-name-part-type="species" reg="dentipes">dentipes</tp:taxon-name-part></tp:taxon-name></italic> (Macquart) (♂) <bold>53</bold><italic><tp:taxon-name><tp:taxon-name-part taxon-name-part-type="genus" reg="Senaspis">S.</tp:taxon-name-part> <tp:taxon-name-part taxon-name-part-type="species" reg="dibapha">dibapha</tp:taxon-name-part></tp:taxon-name></italic> (Walker) (♂) <bold>54, 55</bold><italic><tp:taxon-name><tp:taxon-name-part taxon-name-part-type="genus" reg="Senaspis">S.</tp:taxon-name-part> <tp:taxon-name-part taxon-name-part-type="species" reg="elliotii">elliotii</tp:taxon-name-part></tp:taxon-name></italic> Austen (♂).</p></caption><graphic xmlns:xlink="http://www.w3.org/1999/xlink" xlink:href="zookeys-1003-083-g017.jpg" position="float" orientation="portrait" xlink:type="simple" id="oo_486713.jpg"><uri content-type="original_file" xlink:type="simple">https://binary.pensoft.net/fig/486713</uri></graphic></fig><fig id="F21" position="float" orientation="portrait"><object-id xmlns:xlink="http://www.w3.org/1999/xlink" content-type="doi" xlink:type="simple">10.3897/zookeys.1003.56557.figures68-73</object-id><object-id xmlns:xlink="http://www.w3.org/1999/xlink" content-type="arpha" xlink:type="simple">71363157-FFB3-54FF-8DC3-18C67DDA6F14</object-id><label>Figures 68–73.</label><caption><p><italic><tp:taxon-name><tp:taxon-name-part taxon-name-part-type="genus" reg="Senaspis">Senaspis</tp:taxon-name-part></tp:taxon-name></italic> species, right wing <bold>68</bold><italic><tp:taxon-name><tp:taxon-name-part taxon-name-part-type="genus" reg="Senaspis">S.</tp:taxon-name-part> <tp:taxon-name-part taxon-name-part-type="species" reg="elliotii">elliotii</tp:taxon-name-part></tp:taxon-name></italic> Austen (♂) <bold>69–71</bold><italic><tp:taxon-name><tp:taxon-name-part taxon-name-part-type="genus" reg="Senaspis">S.</tp:taxon-name-part> <tp:taxon-name-part taxon-name-part-type="species" reg="elliotii">elliotii</tp:taxon-name-part></tp:taxon-name></italic> Austen close-up apical end <bold>72</bold><italic><tp:taxon-name><tp:taxon-name-part taxon-name-part-type="genus" reg="Senaspis">S.</tp:taxon-name-part> <tp:taxon-name-part taxon-name-part-type="species" reg="flaviceps">flaviceps</tp:taxon-name-part></tp:taxon-name></italic> Macquart (♂) <bold>73</bold><italic><tp:taxon-name><tp:taxon-name-part taxon-name-part-type="genus" reg="Senaspis">S.</tp:taxon-name-part> <tp:taxon-name-part taxon-name-part-type="species" reg="haemorrhoa">haemorrhoa</tp:taxon-name-part></tp:taxon-name></italic> (Gerstaecker) (♂).</p></caption><graphic xmlns:xlink="http://www.w3.org/1999/xlink" xlink:href="zookeys-1003-083-g021.jpg" position="float" orientation="portrait" xlink:type="simple" id="oo_486717.jpg"><uri content-type="original_file" xlink:type="simple">https://binary.pensoft.net/fig/486717</uri></graphic></fig><fig id="F24" position="float" orientation="portrait"><object-id xmlns:xlink="http://www.w3.org/1999/xlink" content-type="doi" xlink:type="simple">10.3897/zookeys.1003.56557.figures80-85</object-id><object-id xmlns:xlink="http://www.w3.org/1999/xlink" content-type="arpha" xlink:type="simple">6BF54697-49A2-5B7A-9779-D03BDB932E07</object-id><label>Figures 80–85.</label><caption><p><italic><tp:taxon-name><tp:taxon-name-part taxon-name-part-type="genus" reg="Senaspis">Senaspis</tp:taxon-name-part></tp:taxon-name></italic> species, hind leg, anterior view <bold>80</bold><italic><tp:taxon-name><tp:taxon-name-part taxon-name-part-type="genus" reg="Senaspis">S.</tp:taxon-name-part> <tp:taxon-name-part taxon-name-part-type="species" reg="dentipes">dentipes</tp:taxon-name-part></tp:taxon-name></italic> (Macquart) (♂) <bold>81</bold><italic><tp:taxon-name><tp:taxon-name-part taxon-name-part-type="genus" reg="Senaspis">S.</tp:taxon-name-part> <tp:taxon-name-part taxon-name-part-type="species" reg="dibapha">dibapha</tp:taxon-name-part></tp:taxon-name></italic> (Walker) (♂) <bold>82</bold><italic><tp:taxon-name><tp:taxon-name-part taxon-name-part-type="genus" reg="Senaspis">S.</tp:taxon-name-part> <tp:taxon-name-part taxon-name-part-type="species" reg="elliotii">elliotii</tp:taxon-name-part></tp:taxon-name></italic> Austen (♂) <bold>83</bold><italic><tp:taxon-name><tp:taxon-name-part taxon-name-part-type="genus" reg="Senaspis">S.</tp:taxon-name-part> <tp:taxon-name-part taxon-name-part-type="species" reg="flaviceps">flaviceps</tp:taxon-name-part></tp:taxon-name></italic> Macquart (♂) <bold>84</bold><italic><tp:taxon-name><tp:taxon-name-part taxon-name-part-type="genus" reg="Senaspis">S.</tp:taxon-name-part> <tp:taxon-name-part taxon-name-part-type="species" reg="flaviceps">flaviceps</tp:taxon-name-part></tp:taxon-name></italic> Macquart (♀) <bold>85</bold><italic><tp:taxon-name><tp:taxon-name-part taxon-name-part-type="genus" reg="Senaspis">S.</tp:taxon-name-part> <tp:taxon-name-part taxon-name-part-type="species" reg="haemorrhoa">haemorrhoa</tp:taxon-name-part></tp:taxon-name></italic> (Gerstaecker) (♂).</p></caption><graphic xmlns:xlink="http://www.w3.org/1999/xlink" xlink:href="zookeys-1003-083-g024.jpg" position="float" orientation="portrait" xlink:type="simple" id="oo_486720.jpg"><uri content-type="original_file" xlink:type="simple">https://binary.pensoft.net/fig/486720</uri></graphic></fig><fig id="F26" position="float" orientation="portrait"><object-id xmlns:xlink="http://www.w3.org/1999/xlink" content-type="doi" xlink:type="simple">10.3897/zookeys.1003.56557.figures91-96</object-id><object-id xmlns:xlink="http://www.w3.org/1999/xlink" content-type="arpha" xlink:type="simple">F4BDF9E3-1C59-501D-86FC-F46E9D81362A</object-id><label>Figures 91–96.</label><caption><p><italic><tp:taxon-name><tp:taxon-name-part taxon-name-part-type="genus" reg="Senaspis">Senaspis</tp:taxon-name-part></tp:taxon-name></italic> species, abdomen, dorsal view <bold>91</bold><italic><tp:taxon-name><tp:taxon-name-part taxon-name-part-type="genus" reg="Senaspis">S.</tp:taxon-name-part> <tp:taxon-name-part taxon-name-part-type="species" reg="dentipes">dentipes</tp:taxon-name-part></tp:taxon-name></italic> (Macquart) (♂) <bold>92</bold><italic><tp:taxon-name><tp:taxon-name-part taxon-name-part-type="genus" reg="Senaspis">S.</tp:taxon-name-part> <tp:taxon-name-part taxon-name-part-type="species" reg="dibapha">dibapha</tp:taxon-name-part></tp:taxon-name></italic> (Walker) (♂) <bold>93</bold><italic><tp:taxon-name><tp:taxon-name-part taxon-name-part-type="genus" reg="Senaspis">S.</tp:taxon-name-part> <tp:taxon-name-part taxon-name-part-type="species" reg="elliotii">elliotii</tp:taxon-name-part></tp:taxon-name></italic> Austen (♂) <bold>94</bold><italic><tp:taxon-name><tp:taxon-name-part taxon-name-part-type="genus" reg="Senaspis">S.</tp:taxon-name-part> <tp:taxon-name-part taxon-name-part-type="species" reg="flaviceps">flaviceps</tp:taxon-name-part></tp:taxon-name></italic> Macquart (♂) <bold>95</bold><italic><tp:taxon-name><tp:taxon-name-part taxon-name-part-type="genus" reg="Senaspis">S.</tp:taxon-name-part> <tp:taxon-name-part taxon-name-part-type="species" reg="haemorrhoa">haemorrhoa</tp:taxon-name-part></tp:taxon-name></italic> (Gerstaecker) (♂) <bold>96</bold><italic><tp:taxon-name><tp:taxon-name-part taxon-name-part-type="genus" reg="Senaspis">S.</tp:taxon-name-part> <tp:taxon-name-part taxon-name-part-type="species" reg="melanthysana">melanthysana</tp:taxon-name-part></tp:taxon-name></italic> (Speiser) (♂).</p></caption><graphic xmlns:xlink="http://www.w3.org/1999/xlink" xlink:href="zookeys-1003-083-g026.jpg" position="float" orientation="portrait" xlink:type="simple" id="oo_486722.jpg"><uri content-type="original_file" xlink:type="simple">https://binary.pensoft.net/fig/486722</uri></graphic></fig><fig id="F28" position="float" orientation="portrait"><object-id xmlns:xlink="http://www.w3.org/1999/xlink" content-type="doi" xlink:type="simple">10.3897/zookeys.1003.56557.figures102-113</object-id><object-id xmlns:xlink="http://www.w3.org/1999/xlink" content-type="arpha" xlink:type="simple">5D59836C-5313-5BED-9878-50CB3ABC68EC</object-id><label>Figures 102–113.</label><caption><p><italic><tp:taxon-name><tp:taxon-name-part taxon-name-part-type="genus" reg="Senaspis">Senaspis</tp:taxon-name-part></tp:taxon-name></italic> species, male terminalia <bold>102–108, 110, 112</bold> dorsal view <bold>109, 111, 113</bold> lateral view <bold>102</bold><italic><tp:taxon-name><tp:taxon-name-part taxon-name-part-type="genus" reg="Senaspis">S.</tp:taxon-name-part> <tp:taxon-name-part taxon-name-part-type="species" reg="dentipes">dentipes</tp:taxon-name-part></tp:taxon-name></italic> (Macquart) <bold>103</bold><italic><tp:taxon-name><tp:taxon-name-part taxon-name-part-type="genus" reg="Senaspis">S.</tp:taxon-name-part> <tp:taxon-name-part taxon-name-part-type="species" reg="dibapha">dibapha</tp:taxon-name-part></tp:taxon-name></italic> (Walker) <bold>104</bold><italic><tp:taxon-name><tp:taxon-name-part taxon-name-part-type="genus" reg="Senaspis">S.</tp:taxon-name-part> <tp:taxon-name-part taxon-name-part-type="species" reg="elliotii">elliotii</tp:taxon-name-part></tp:taxon-name></italic> Austen <bold>105</bold><italic><tp:taxon-name><tp:taxon-name-part taxon-name-part-type="genus" reg="Senaspis">S.</tp:taxon-name-part> <tp:taxon-name-part taxon-name-part-type="species" reg="flaviceps">flaviceps</tp:taxon-name-part></tp:taxon-name></italic> Macquart <bold>106</bold><italic><tp:taxon-name><tp:taxon-name-part taxon-name-part-type="genus" reg="Senaspis">S.</tp:taxon-name-part> <tp:taxon-name-part taxon-name-part-type="species" reg="haemorrhoa">haemorrhoa</tp:taxon-name-part></tp:taxon-name></italic> (Gerstaecker) <bold>107</bold><italic><tp:taxon-name><tp:taxon-name-part taxon-name-part-type="genus" reg="Senaspis">S.</tp:taxon-name-part> <tp:taxon-name-part taxon-name-part-type="species" reg="nigrita">nigrita</tp:taxon-name-part></tp:taxon-name></italic> (Bigot) <bold>108, 109</bold><italic><tp:taxon-name><tp:taxon-name-part taxon-name-part-type="genus" reg="Senaspis">S.</tp:taxon-name-part> <tp:taxon-name-part taxon-name-part-type="species" reg="melanthysana">melanthysana</tp:taxon-name-part></tp:taxon-name></italic> (Speiser) <bold>110, 111</bold><italic><tp:taxon-name><tp:taxon-name-part taxon-name-part-type="genus" reg="Senaspis">S.</tp:taxon-name-part> <tp:taxon-name-part taxon-name-part-type="species" reg="umbrifera">umbrifera</tp:taxon-name-part></tp:taxon-name></italic> (Walker) (holotype) <bold>112, 113</bold><tp:taxon-name><tp:taxon-name-part taxon-name-part-type="genus" reg="Senaspis">S.</tp:taxon-name-part> <tp:taxon-name-part taxon-name-part-type="uncertainty-rank">nr</tp:taxon-name-part> <tp:taxon-name-part taxon-name-part-type="species" reg="umbrifera">umbrifera</tp:taxon-name-part></tp:taxon-name> (Walker).</p></caption><graphic xmlns:xlink="http://www.w3.org/1999/xlink" xlink:href="zookeys-1003-083-g028.jpg" position="float" orientation="portrait" xlink:type="simple" id="oo_486724.jpg"><uri content-type="original_file" xlink:type="simple">https://binary.pensoft.net/fig/486724</uri></graphic></fig><fig id="F3" position="float" orientation="portrait"><object-id xmlns:xlink="http://www.w3.org/1999/xlink" content-type="doi" xlink:type="simple">10.3897/zookeys.1003.56557.figures5-6</object-id><object-id xmlns:xlink="http://www.w3.org/1999/xlink" content-type="arpha" xlink:type="simple">C49DB0C3-8DFB-56C9-95DF-40B60A549BD2</object-id><label>Figures 5, 6.</label><caption><p><italic><tp:taxon-name><tp:taxon-name-part taxon-name-part-type="genus" reg="Senaspis">Senaspis</tp:taxon-name-part></tp:taxon-name></italic> species, habitus, lateral view <bold>5</bold><italic><tp:taxon-name><tp:taxon-name-part taxon-name-part-type="genus" reg="Senaspis">S.</tp:taxon-name-part> <tp:taxon-name-part taxon-name-part-type="species" reg="haemorrhoa">haemorrhoa</tp:taxon-name-part></tp:taxon-name></italic> (Gerstaecker) (♂) <bold>6</bold><italic><tp:taxon-name><tp:taxon-name-part taxon-name-part-type="genus" reg="Senaspis">S.</tp:taxon-name-part> <tp:taxon-name-part taxon-name-part-type="species" reg="melanthysana">melanthysana</tp:taxon-name-part></tp:taxon-name></italic> (Speiser) (♂).</p></caption><graphic xmlns:xlink="http://www.w3.org/1999/xlink" xlink:href="zookeys-1003-083-g003.jpg" position="float" orientation="portrait" xlink:type="simple" id="oo_486699.jpg"><uri content-type="original_file" xlink:type="simple">https://binary.pensoft.net/fig/486699</uri></graphic></fig><fig id="F5" position="float" orientation="portrait"><object-id xmlns:xlink="http://www.w3.org/1999/xlink" content-type="doi" xlink:type="simple">10.3897/zookeys.1003.56557.figures9-10</object-id><object-id xmlns:xlink="http://www.w3.org/1999/xlink" content-type="arpha" xlink:type="simple">8D680E35-D7EA-5248-A26E-BACD7A94CB33</object-id><label>Figures 9, 10.</label><caption><p><italic><tp:taxon-name><tp:taxon-name-part taxon-name-part-type="genus" reg="Senaspis">Senaspis</tp:taxon-name-part></tp:taxon-name></italic> species, habitus, lateral view <bold>9</bold><italic><tp:taxon-name><tp:taxon-name-part taxon-name-part-type="genus" reg="Senaspis">S.</tp:taxon-name-part> <tp:taxon-name-part taxon-name-part-type="species" reg="umbrifera">umbrifera</tp:taxon-name-part></tp:taxon-name></italic> (Walker) (♂ holotype) <bold>10</bold><tp:taxon-name><tp:taxon-name-part taxon-name-part-type="genus" reg="Senaspis">S.</tp:taxon-name-part> <tp:taxon-name-part taxon-name-part-type="uncertainty-rank">nr</tp:taxon-name-part> <tp:taxon-name-part taxon-name-part-type="species" reg="umbrifera">umbrifera</tp:taxon-name-part></tp:taxon-name> (Walker) (♂).</p></caption><graphic xmlns:xlink="http://www.w3.org/1999/xlink" xlink:href="zookeys-1003-083-g005.jpg" position="float" orientation="portrait" xlink:type="simple" id="oo_486701.jpg"><uri content-type="original_file" xlink:type="simple">https://binary.pensoft.net/fig/486701</uri></graphic></fig></tp:treatment-sec><ref-list><ref id="B46"><mixed-citation xmlns:xlink="http://www.w3.org/1999/xlink" xlink:type="simple"><person-group><name name-style="western"><surname>Smith</surname><given-names>KGV</given-names></name><name name-style="western"><surname>Vockeroth</surname><given-names>JR</given-names></name></person-group> (<year>1980</year>) <article-title>38. Family <tp:taxon-name><tp:taxon-name-part taxon-name-part-type="family">Syrphidae</tp:taxon-name-part></tp:taxon-name>.</article-title> In: <person-group><name name-style="western"><surname>Crosskey</surname><given-names>RW</given-names></name></person-group> (<role>Ed.</role>) <issue-title>Catalogue of the Diptera of the Afrotropical Region.</issue-title><source>British Museum (Natural History), London</source>, <fpage>488</fpage>–<lpage>510</lpage>.</mixed-citation></ref><ref id="B47"><mixed-citation xmlns:xlink="http://www.w3.org/1999/xlink" xlink:type="simple"><person-group><name name-style="western"><surname>Speiser</surname><given-names>P</given-names></name></person-group> (<year>1910</year>) 5. Cyclorhapha, <tp:taxon-name><tp:taxon-name-part taxon-name-part-type="clade">Aschiza</tp:taxon-name-part></tp:taxon-name>. Wissenschaftliche Ergebnisse der Schwedischen Zoologischen Expedition nach dem Kilimandjaro, dem Meru 10 (<tp:taxon-name><tp:taxon-name-part taxon-name-part-type="order">Diptera</tp:taxon-name-part></tp:taxon-name>): 113–202. <ext-link xlink:type="simple" ext-link-type="uri" xlink:href="https://www.biodiversitylibrary.org/page/1448273">https://www.biodiversitylibrary.org/page/1448273</ext-link></mixed-citation></ref><ref id="B2"><mixed-citation xmlns:xlink="http://www.w3.org/1999/xlink" xlink:type="simple"><person-group><name name-style="western"><surname>Austen</surname><given-names>EE</given-names></name></person-group> (<year>1909</year>) <article-title>Ruwenzori expedition reports. 10. <tp:taxon-name><tp:taxon-name-part taxon-name-part-type="order">Diptera</tp:taxon-name-part></tp:taxon-name>.</article-title><source>Transactions of the Zoological Society of London</source><volume>19</volume>: <fpage>85</fpage>–<lpage>102</lpage>. <ext-link xlink:type="simple" ext-link-type="doi" xlink:href="10.1111/j.1469-7998.1909.tb08562.x">https://doi.org/10.1111/j.1469-7998.1909.tb08562.x</ext-link></mixed-citation></ref></ref-list></tp:taxon-treatment>
