# Supplementary material for: Taxonomic revision of the Afrotropical hover fly genus Senaspis Macquart (Diptera, Syrphidae)
Source: Zookeys. 2020 Dec 14;1003:83–160. doi: 10.3897/zookeys.1003.56557 (PMC7752890; doi:10.3897/zookeys.1003.56557)
Supplement: XML Treatment for Senaspis flaviceps [file zookeys.1003.56557-treatment5.xml]

<!DOCTYPE tp:taxon-treatment
  PUBLIC "-//TaxonX//DTD Taxonomic Treatment Publishing DTD v0 20100105//EN" "tax-treatment-NSO.dtd">
<tp:taxon-treatment xmlns:tp="http://www.plazi.org/taxpub"><tp:treatment-meta><kwd-group><label>Taxon classification</label><kwd><named-content xmlns:xlink="http://www.w3.org/1999/xlink" content-type="kingdom">Animalia</named-content></kwd><kwd><named-content xmlns:xlink="http://www.w3.org/1999/xlink" content-type="order">Diptera</named-content></kwd><kwd><named-content xmlns:xlink="http://www.w3.org/1999/xlink" content-type="family">Syrphidae</named-content></kwd></kwd-group><mixed-citation publication-type="journal"><person-group><name><surname>Meyer</surname><given-names>Marc De</given-names></name><name><surname>Goergen</surname><given-names>Georg</given-names></name><name><surname>Jordaens</surname><given-names>Kurt</given-names></name></person-group><article-title>Taxonomic revision of the Afrotropical hover fly genus <italic><tp:taxon-name><tp:taxon-name-part taxon-name-part-type="genus" reg="Senaspis">Senaspis</tp:taxon-name-part></tp:taxon-name></italic> Macquart (<tp:taxon-name><tp:taxon-name-part taxon-name-part-type="order">Diptera</tp:taxon-name-part></tp:taxon-name>, <tp:taxon-name><tp:taxon-name-part taxon-name-part-type="family">Syrphidae</tp:taxon-name-part></tp:taxon-name>)</article-title><source>Zookeys</source><day>14</day><month>12</month><year>2020</year><volume>1003</volume><fpage>83</fpage><lpage>160</lpage><pub-id pub-id-type="doi">10.3897/zookeys.1003.56557</pub-id></mixed-citation></tp:treatment-meta><tp:nomenclature><tp:taxon-name><object-id xmlns:xlink="http://www.w3.org/1999/xlink" content-type="arpha" xlink:type="simple">B16BD780-3811-5BCF-880F-BF78A84F3A06</object-id>
            <tp:taxon-name-part taxon-name-part-type="genus" reg="Senaspis">Senaspis</tp:taxon-name-part>
            <tp:taxon-name-part taxon-name-part-type="species" reg="flaviceps">flaviceps</tp:taxon-name-part>
          </tp:taxon-name><tp:taxon-authority>Macquart, 1850</tp:taxon-authority><xref ref-type="fig" rid="F2">Figs 4</xref><xref ref-type="fig" rid="F10">, 24–27</xref><xref ref-type="fig" rid="F18">, 56</xref><xref ref-type="fig" rid="F21">, 72</xref><xref ref-type="fig" rid="F24">, 83</xref><xref ref-type="fig" rid="F24">, 84</xref><xref ref-type="fig" rid="F26">, 94</xref><xref ref-type="fig" rid="F28">, 105</xref><tp:nomenclature-citation-list><tp:nomenclature-citation><tp:taxon-name>
                <tp:taxon-name-part taxon-name-part-type="genus" reg="Senaspis">Senaspis</tp:taxon-name-part> <tp:taxon-name-part taxon-name-part-type="species" reg="flaviceps">flaviceps</tp:taxon-name-part></tp:taxon-name><comment>Macquart, 1850: 438.</comment></tp:nomenclature-citation><tp:nomenclature-citation><tp:taxon-name>
                <tp:taxon-name-part taxon-name-part-type="genus" reg="Protylocera">Protylocera</tp:taxon-name-part> <tp:taxon-name-part taxon-name-part-type="species" reg="apophysata">apophysata</tp:taxon-name-part></tp:taxon-name><comment>Bezzi, 1915: 64. Syn. nov.</comment></tp:nomenclature-citation></tp:nomenclature-citation-list></tp:nomenclature><tp:treatment-sec sec-type="Differential diagnosis" id="SECID0EQ4AK"><title>Differential diagnosis.</title><p>A large brown to reddish brown species (Fig. <xref ref-type="fig" rid="F2">4</xref>) differentiated from all other <italic><tp:taxon-name><tp:taxon-name-part taxon-name-part-type="genus" reg="Senaspis">Senaspis</tp:taxon-name-part></tp:taxon-name></italic> species by conspicuous yellow face and frons (Fig. <xref ref-type="fig" rid="F10">24</xref>) (dark in all other species), and a bare katepimeron (pilose in all other species). The male metafemur bears a prominent basoventral tubercle (Fig. <xref ref-type="fig" rid="F24">83</xref>) (absent in all other species).</p></tp:treatment-sec><tp:treatment-sec sec-type="material" id="SECID0EJ5AK"><title>Examined material.</title><p><italic><tp:taxon-name><tp:taxon-name-part taxon-name-part-type="genus" reg="Senaspis">Senaspis</tp:taxon-name-part> <tp:taxon-name-part taxon-name-part-type="species" reg="flaviceps">flaviceps</tp:taxon-name-part></tp:taxon-name></italic> Macquart: <bold><italic>Holotype</italic></bold>, male, “MUSEUM PARIS // MADAGASCAR // GOUDOT 1839” “86 // 39” “<tp:taxon-name><tp:taxon-name-part taxon-name-part-type="genus" reg="Senaspis">Senaspis</tp:taxon-name-part></tp:taxon-name> // <tp:taxon-name><tp:taxon-name-part taxon-name-part-type="genus" reg="Senaspis"/><tp:taxon-name-part taxon-name-part-type="species" reg="flaviceps">flaviceps</tp:taxon-name-part></tp:taxon-name>. ♂. // Macq. n. g., n. sp.” “TYPE” “TYPE // Vockeroth ‘69” “HOLOTYPE” “<abbrev xmlns:xlink="http://www.w3.org/1999/xlink" content-type="institution" xlink:title="Muséum national d’Histoire naturelle, Paris, France" id="ABBRID0EM6AK" xlink:type="simple">MNHN</abbrev>, Paris // ED6772” [<abbrev xmlns:xlink="http://www.w3.org/1999/xlink" content-type="institution" xlink:title="Muséum national d’Histoire naturelle, Paris, France" id="ABBRID0ER6AK" xlink:type="simple">MNHN</abbrev>].</p><p><italic><tp:taxon-name><tp:taxon-name-part taxon-name-part-type="genus" reg="Protylocera">Protylocera</tp:taxon-name-part> <tp:taxon-name-part taxon-name-part-type="species" reg="apophysata">apophysata</tp:taxon-name-part></tp:taxon-name></italic> Bezzi: <bold><italic>Holotype</italic></bold>, male, “<tp:taxon-name><tp:taxon-name-part taxon-name-part-type="genus" reg="Protylocera">Protylocera</tp:taxon-name-part></tp:taxon-name> // Type // <tp:taxon-name><tp:taxon-name-part taxon-name-part-type="genus" reg="Protylocera"/><tp:taxon-name-part taxon-name-part-type="species" reg="apophysata">apophysata</tp:taxon-name-part></tp:taxon-name> // Bezzi.” “Holo- // type” “Betsileo, // Madagascar // Revd. D. Cowan. // 82.30.” “<tp:taxon-name><tp:taxon-name-part taxon-name-part-type="genus" reg="Protylocera">Protylocera</tp:taxon-name-part></tp:taxon-name> // <tp:taxon-name><tp:taxon-name-part taxon-name-part-type="genus" reg="Protylocera"/><tp:taxon-name-part taxon-name-part-type="species" reg="apophysata">apophysata</tp:taxon-name-part></tp:taxon-name> // n. sp.” “NHMUK010369877” [<named-content xmlns:xlink="http://www.w3.org/1999/xlink" content-type="dwc:institutional_code" xlink:type="simple">NHMUK</named-content>].</p></tp:treatment-sec><tp:treatment-sec sec-type="material" id="SECID0EMBBK"><title>Other material.</title><p>Madagascar • 1♀; Ahitsitondrona; Dec. 1949; J. Vadon leg.; <named-content xmlns:xlink="http://www.w3.org/1999/xlink" content-type="dwc:institutional_code" xlink:type="simple">KMMA</named-content> • 1♀; Ambatosoratra, Sambava; Nov. 1960 • 2♀♀; Ambodivoangy; Aug. 1961; J. Vadon leg.; <named-content xmlns:xlink="http://www.w3.org/1999/xlink" content-type="dwc:institutional_code" xlink:type="simple">KMMA</named-content> • 1♀; Atsimo, Atsinanana, 50 km S Farafangana; 24 Feb.–3 Mar. 2007; M.E. Irwin and R. Harin’hala leg.; <named-content xmlns:xlink="http://www.w3.org/1999/xlink" content-type="dwc:institutional_code" xlink:type="simple">CDFA</named-content> • 1♀; Fampanambo; Jun. 1960; J. Vadon leg.; <named-content xmlns:xlink="http://www.w3.org/1999/xlink" content-type="dwc:institutional_code" xlink:type="simple">KMMA</named-content> • 1♀; same collection data as for preceding; Jan. 1961 • 1♀; same collection data as for preceding; Mar. 1961 • 2♂♂ 1♀; same collection data as for preceding; 1962 • 1♂ 1♀; Fort Dauphin [= Taolagnara], Mandena; 14–18 Apr. 1968; K.M.G. and P.D. leg.; <named-content xmlns:xlink="http://www.w3.org/1999/xlink" content-type="dwc:institutional_code" xlink:type="simple">NHMUK</named-content> • 1♀; Foulpointe [= Mahavelona]; Jan. 1995; A. Pauly leg.; <named-content xmlns:xlink="http://www.w3.org/1999/xlink" content-type="dwc:institutional_code" xlink:type="simple">KMMA</named-content> • 1♂; same collection data as for preceding; May 1995 • 1♀; same collection data as for preceding; 25 Oct. 1995 • 1♂; Horombe, Vohibasia National Park, Adrefana; Atsimo; 9–15 Feb. 2013; M. Irwin and Rin’ha leg.; <named-content xmlns:xlink="http://www.w3.org/1999/xlink" content-type="dwc:institutional_code" xlink:type="simple">CDFA</named-content> • 1♀; Ivolaina; Feb. 1960; Sigwalt leg.; <abbrev xmlns:xlink="http://www.w3.org/1999/xlink" content-type="institution" xlink:title="Muséum national d’Histoire naturelle, Paris, France" id="ABBRID0EKDBK" xlink:type="simple">MNHN</abbrev> • 1♀; same collection data as for preceding; Oct. 1961 • 1♂; Ivondro; Dec. 1938; A. Seyrig leg.; <abbrev xmlns:xlink="http://www.w3.org/1999/xlink" content-type="institution" xlink:title="Muséum national d’Histoire naturelle, Paris, France" id="ABBRID0EPDBK" xlink:type="simple">MNHN</abbrev> • 3♂♂; Mananara; Oct. 1963; J. Vadon leg.; <named-content xmlns:xlink="http://www.w3.org/1999/xlink" content-type="dwc:institutional_code" xlink:type="simple">KMMA</named-content> • 1♀; Maroantsetra; J. Vadon leg.; <abbrev xmlns:xlink="http://www.w3.org/1999/xlink" content-type="institution" xlink:title="Muséum national d’Histoire naturelle, Paris, France" id="ABBRID0E3DBK" xlink:type="simple">MNHN</abbrev> • 1♀; Miarinarivo; 1919; E. Séguy leg.; <abbrev xmlns:xlink="http://www.w3.org/1999/xlink" content-type="institution" xlink:title="Muséum national d’Histoire naturelle, Paris, France" id="ABBRID0EBEBK" xlink:type="simple">MNHN</abbrev> • 1♂; Mus Pragense; <named-content xmlns:xlink="http://www.w3.org/1999/xlink" content-type="dwc:institutional_code" xlink:type="simple">CNC</named-content> • 1♀; Oriental Forest, Moramanga; Jan.–May 1937; C. Lamberton leg.; <named-content xmlns:xlink="http://www.w3.org/1999/xlink" content-type="dwc:institutional_code" xlink:type="simple">CNC</named-content> • 1♂ 1♀; same collection data as for preceding; May–Sep. 1938 • 1♀; Oubanghi-Chari, Fort Sibut; 1968; Breuning leg.; <named-content xmlns:xlink="http://www.w3.org/1999/xlink" content-type="dwc:institutional_code" xlink:type="simple">KMMA</named-content> • 1♀; Ranomafana National Park; 1–10 Dec. 2009; M.E. Irwin and R. Harin’hala leg.; <named-content xmlns:xlink="http://www.w3.org/1999/xlink" content-type="dwc:institutional_code" xlink:type="simple">CDFA</named-content> • 1♀; Ranomafana National Park; 13 Jan. 2014; M. Hauser leg.; <named-content xmlns:xlink="http://www.w3.org/1999/xlink" content-type="dwc:institutional_code" xlink:type="simple">CDFA</named-content> • 1♀; Ranomafana National Park; Rogez leg.; <named-content xmlns:xlink="http://www.w3.org/1999/xlink" content-type="dwc:institutional_code" xlink:type="simple">CNC</named-content> • 2♂♂; Ranomafana National Park; 21 Dec. 2017; Schmid-Egger leg.; <named-content xmlns:xlink="http://www.w3.org/1999/xlink" content-type="dwc:institutional_code" xlink:type="simple">CDFA</named-content> • 1♀; Sorulirano; A. Seyrig leg.; <abbrev xmlns:xlink="http://www.w3.org/1999/xlink" content-type="institution" xlink:title="Muséum national d’Histoire naturelle, Paris, France" id="ABBRID0E5FBK" xlink:type="simple">MNHN</abbrev> • 1♂; Tsivory; 1906; Fauchère leg.; <abbrev xmlns:xlink="http://www.w3.org/1999/xlink" content-type="institution" xlink:title="Muséum national d’Histoire naturelle, Paris, France" id="ABBRID0EDGBK" xlink:type="simple">MNHN</abbrev> • 1♂ 1♀; no locality; 1937; A. Seyrig leg.; <abbrev xmlns:xlink="http://www.w3.org/1999/xlink" content-type="institution" xlink:title="Muséum national d’Histoire naturelle, Paris, France" id="ABBRID0EIGBK" xlink:type="simple">MNHN</abbrev>.</p><fig id="F17" position="float" orientation="portrait"><object-id xmlns:xlink="http://www.w3.org/1999/xlink" content-type="doi" xlink:type="simple">10.3897/zookeys.1003.56557.figures52-55</object-id><object-id xmlns:xlink="http://www.w3.org/1999/xlink" content-type="arpha" xlink:type="simple">432CCA26-5F36-5C37-BDAD-39254A2551CA</object-id><label>Figures 52–55.</label><caption><p><italic><tp:taxon-name><tp:taxon-name-part taxon-name-part-type="genus" reg="Senaspis">Senaspis</tp:taxon-name-part></tp:taxon-name></italic> species, thorax, dorsal view <bold>52</bold><italic><tp:taxon-name><tp:taxon-name-part taxon-name-part-type="genus" reg="Senaspis">S.</tp:taxon-name-part> <tp:taxon-name-part taxon-name-part-type="species" reg="dentipes">dentipes</tp:taxon-name-part></tp:taxon-name></italic> (Macquart) (♂) <bold>53</bold><italic><tp:taxon-name><tp:taxon-name-part taxon-name-part-type="genus" reg="Senaspis">S.</tp:taxon-name-part> <tp:taxon-name-part taxon-name-part-type="species" reg="dibapha">dibapha</tp:taxon-name-part></tp:taxon-name></italic> (Walker) (♂) <bold>54, 55</bold><italic><tp:taxon-name><tp:taxon-name-part taxon-name-part-type="genus" reg="Senaspis">S.</tp:taxon-name-part> <tp:taxon-name-part taxon-name-part-type="species" reg="elliotii">elliotii</tp:taxon-name-part></tp:taxon-name></italic> Austen (♂).</p></caption><graphic xmlns:xlink="http://www.w3.org/1999/xlink" xlink:href="zookeys-1003-083-g017.jpg" position="float" orientation="portrait" xlink:type="simple" id="oo_486713.jpg"><uri content-type="original_file" xlink:type="simple">https://binary.pensoft.net/fig/486713</uri></graphic></fig></tp:treatment-sec><tp:treatment-sec sec-type="description" id="SECID0EIIBK"><title>Description.</title><p>Body length: 17.5–23.8 mm. Wing length: 12.7–17.5 mm.</p><p><bold>Male</bold> (Fig. <xref ref-type="fig" rid="F2">4</xref>). Head (Figs <xref ref-type="fig" rid="F10">24</xref>, <xref ref-type="fig" rid="F10">25</xref>). Eye bare; holoptic, eye contiguity for distance equal to length of ocellar triangle, facets dorsally only slightly larger, at most twice as large in diameter as ventral facets. Frons yellow; weakly subshiny, largely with yellow pollinosity; dispersed yellow pile, dorsally somewhat longer. Face yellow; subshiny with yellow pollinosity, ventral part mainly yellow-orange subshiny; in parts with dispersed long pale pile; facial tubercle moderately pronounced. Gena colour and pollinosity as ventral lateral margins of face; with short to long pale pile. Occiput orange-brown, covered with orange-brown pollinosity; with dispersed pale pile except dorsally where sometimes more rufous. Antennal segments yellow; arista yellow at base, brown apically.</p><p><bold><italic>Thorax</italic></bold> (Fig. <xref ref-type="fig" rid="F18">56</xref>). Scutum subshiny black-brown, postpronotum and lateral margin broadly rufous, narrowly along transverse suture and anterior of scutellum also rufous; with weak grey pollinosity and short rufous pile. Scutellum near to three times as wide as long, apical margin straight, not rounded; rufous; with short rufous pile. Pleura ground colour black-brown, with grey pollinosity, covered with dispersed long dark (more rufous at dorsal margin of posterior anepisternum and anterior anepimeron) pile except katepimeron, meron, dorsomedial and posterior anepimeron, anterior part of katepisternum and anterior anepisternum.</p><fig id="F18" position="float" orientation="portrait"><object-id xmlns:xlink="http://www.w3.org/1999/xlink" content-type="doi" xlink:type="simple">10.3897/zookeys.1003.56557.figures56-59</object-id><object-id xmlns:xlink="http://www.w3.org/1999/xlink" content-type="arpha" xlink:type="simple">B7A99438-68C6-558F-8C3E-7848836E5887</object-id><label>Figures 56–59.</label><caption><p><italic><tp:taxon-name><tp:taxon-name-part taxon-name-part-type="genus" reg="Senaspis">Senaspis</tp:taxon-name-part></tp:taxon-name></italic> species, thorax, dorsal view <bold>56</bold><italic><tp:taxon-name><tp:taxon-name-part taxon-name-part-type="genus" reg="Senaspis">S.</tp:taxon-name-part> <tp:taxon-name-part taxon-name-part-type="species" reg="flaviceps">flaviceps</tp:taxon-name-part></tp:taxon-name></italic> Macquart (♂) <bold>57</bold><italic><tp:taxon-name><tp:taxon-name-part taxon-name-part-type="genus" reg="Senaspis">S.</tp:taxon-name-part> <tp:taxon-name-part taxon-name-part-type="species" reg="haemorrhoa">haemorrhoa</tp:taxon-name-part></tp:taxon-name></italic> (Gerstaecker) (♂) <bold>58</bold><italic><tp:taxon-name><tp:taxon-name-part taxon-name-part-type="genus" reg="Senaspis">S.</tp:taxon-name-part> <tp:taxon-name-part taxon-name-part-type="species" reg="melanthysana">melanthysana</tp:taxon-name-part></tp:taxon-name></italic> (Speiser) (♂) <bold>59</bold><italic><tp:taxon-name><tp:taxon-name-part taxon-name-part-type="genus" reg="Senaspis">S.</tp:taxon-name-part> <tp:taxon-name-part taxon-name-part-type="species" reg="nigrita">nigrita</tp:taxon-name-part></tp:taxon-name></italic> (Bigot) (♂).</p></caption><graphic xmlns:xlink="http://www.w3.org/1999/xlink" xlink:href="zookeys-1003-083-g018.jpg" position="float" orientation="portrait" xlink:type="simple" id="oo_486714.jpg"><uri content-type="original_file" xlink:type="simple">https://binary.pensoft.net/fig/486714</uri></graphic></fig><p><bold><italic>Legs</italic></bold>. Brown to black-brown, femora partly more reddish brown ventrally; with short black pile, along posterior margin of pro- and mesofemora with longer pile. Metaleg (Fig. <xref ref-type="fig" rid="F24">83</xref>), femur distinctly thickened, with one distinct ventral tubercle in basal fourth to fifth, tubercle with distinct short dark pile; tibia thickened, distinctly bent at base, and only slightly curved, no longer pile along ventral margin.</p><p><bold><italic>Wing</italic></bold> (Fig. <xref ref-type="fig" rid="F21">72</xref>). Yellowish brown tinge especially in anterior half, in parts more black-brown; towards posterior margin and apex more hyaline. Calypters black with fringe of silvery white pile. Cell r<sub>1</sub> closed, petiole at least as long as height of base of stigma. Vein R<sub>4+5</sub> sinuate but not appendiculate.</p><p><bold><italic>Abdomen</italic></bold> (Fig. <xref ref-type="fig" rid="F26">94</xref>). Uniformly subshiny brown to reddish brown, terga IV and V and postabdomen often more rufous; with short dark pile, except tergum I where grey, and postabdomen where more rufous. Sterna dark; with long pale pile. Male genitalia as in Fig. <xref ref-type="fig" rid="F28">105</xref>.</p><p><bold>Female.</bold> As male except for the following character states: Eye dichoptic (Figs <xref ref-type="fig" rid="F10">26</xref>, <xref ref-type="fig" rid="F10">27</xref>), facets of equal size. Thorax pilosity darker medially. Metafemur (Fig. <xref ref-type="fig" rid="F24">84</xref>) more slender, without ventral tubercle. Abdominal sterna IV–V with shorter dark pile.</p></tp:treatment-sec><tp:treatment-sec sec-type="distribution" id="SECID0EJNBK"><title>Distribution.</title><p>Species described from Madagascar. <xref ref-type="bibr" rid="B34">Keiser (1971)</xref> also reported the species from the Comoros (Grande Comore).</p></tp:treatment-sec><tp:treatment-sec sec-type="comments" id="SECID0ETNBK"><title>Comments.</title><p>The type material of <italic><tp:taxon-name><tp:taxon-name-part taxon-name-part-type="genus" reg="Senaspis">S.</tp:taxon-name-part> <tp:taxon-name-part taxon-name-part-type="species" reg="flaviceps">flaviceps</tp:taxon-name-part></tp:taxon-name></italic> and <italic><tp:taxon-name><tp:taxon-name-part taxon-name-part-type="genus" reg="Senaspis">S.</tp:taxon-name-part> <tp:taxon-name-part taxon-name-part-type="species" reg="apophysata">apophysata</tp:taxon-name-part></tp:taxon-name></italic> was compared and considered to be conspecific. <italic><tp:taxon-name><tp:taxon-name-part taxon-name-part-type="genus" reg="Senaspis">Senaspis</tp:taxon-name-part> <tp:taxon-name-part taxon-name-part-type="species" reg="apophysata">apophysata</tp:taxon-name-part></tp:taxon-name></italic> is thus considered as a junior synonym of <italic><tp:taxon-name><tp:taxon-name-part taxon-name-part-type="genus" reg="Senaspis">S.</tp:taxon-name-part> <tp:taxon-name-part taxon-name-part-type="species" reg="flaviceps">flaviceps</tp:taxon-name-part></tp:taxon-name></italic>. This synonymy was already suggested (<xref ref-type="bibr" rid="B50">Ssymank et al. in press</xref>, F.C. Thompson pers. comm.) but not formally published. The original description of <italic><tp:taxon-name><tp:taxon-name-part taxon-name-part-type="genus" reg="Senaspis">S.</tp:taxon-name-part> <tp:taxon-name-part taxon-name-part-type="species" reg="flaviceps">flaviceps</tp:taxon-name-part></tp:taxon-name></italic> mentions the type locality as “De l’Afrique. Cap?” but the type specimen bears a label indicating “Madagascar” // “Goudot 1839”. All studied material originates from Madagascar and no specimens collected on the African mainland were found. We, therefore, consider the current distribution of this species to be limited to Madagascar (and possibly Comoros; see <xref ref-type="bibr" rid="B34">Keiser 1971</xref>). <italic><tp:taxon-name><tp:taxon-name-part taxon-name-part-type="genus" reg="Senaspis">Senaspis</tp:taxon-name-part> <tp:taxon-name-part taxon-name-part-type="species" reg="flaviceps">flaviceps</tp:taxon-name-part></tp:taxon-name></italic> differs from all other species within the genus in some aspects, such as the bare katepimeron (pilose in the rest, albeit weakly so), the presence of a basal tubercle in the male metafemur (absent in all others), the relatively longer petiole (at least as long as height of base of stigma, shorter in all others), and the larger body size (larger than 17 mm and up to 23 mm).</p></tp:treatment-sec><tp:treatment-sec><!--Section generated to contain objects referenced in tp:taxon-treatment.--><fig id="F2" position="float" orientation="portrait"><object-id xmlns:xlink="http://www.w3.org/1999/xlink" content-type="doi" xlink:type="simple">10.3897/zookeys.1003.56557.figures3-4</object-id><object-id xmlns:xlink="http://www.w3.org/1999/xlink" content-type="arpha" xlink:type="simple">026F094A-C1BF-516C-A235-2FB090EF9653</object-id><label>Figures 3, 4</label><caption><p>. <italic><tp:taxon-name><tp:taxon-name-part taxon-name-part-type="genus" reg="Senaspis">Senaspis</tp:taxon-name-part></tp:taxon-name></italic> species, habitus, lateral view <bold>3</bold><italic><tp:taxon-name><tp:taxon-name-part taxon-name-part-type="genus" reg="Senaspis">S.</tp:taxon-name-part> <tp:taxon-name-part taxon-name-part-type="species" reg="elliotii">elliotii</tp:taxon-name-part></tp:taxon-name></italic> Austen (♂) <bold>4</bold><italic><tp:taxon-name><tp:taxon-name-part taxon-name-part-type="genus" reg="Senaspis">S.</tp:taxon-name-part> <tp:taxon-name-part taxon-name-part-type="species" reg="flaviceps">flaviceps</tp:taxon-name-part></tp:taxon-name></italic> Macquart (♂).</p></caption><graphic xmlns:xlink="http://www.w3.org/1999/xlink" xlink:href="zookeys-1003-083-g002.jpg" position="float" orientation="portrait" xlink:type="simple" id="oo_486698.jpg"><uri content-type="original_file" xlink:type="simple">https://binary.pensoft.net/fig/486698</uri></graphic></fig><fig id="F10" position="float" orientation="portrait"><object-id xmlns:xlink="http://www.w3.org/1999/xlink" content-type="doi" xlink:type="simple">10.3897/zookeys.1003.56557.figures24-27</object-id><object-id xmlns:xlink="http://www.w3.org/1999/xlink" content-type="arpha" xlink:type="simple">1A2167F8-9757-5D21-8390-12DAA405C2F7</object-id><label>Figures 24–27.</label><caption><p>Head, frontal and lateral view <italic><tp:taxon-name><tp:taxon-name-part taxon-name-part-type="genus" reg="Senaspis">S.</tp:taxon-name-part> <tp:taxon-name-part taxon-name-part-type="species" reg="flaviceps">flaviceps</tp:taxon-name-part></tp:taxon-name></italic> Macquart (<bold>24, 25</bold> ♂ <bold>26, 27</bold> ♀).</p></caption><graphic xmlns:xlink="http://www.w3.org/1999/xlink" xlink:href="zookeys-1003-083-g010.jpg" position="float" orientation="portrait" xlink:type="simple" id="oo_486706.jpg"><uri content-type="original_file" xlink:type="simple">https://binary.pensoft.net/fig/486706</uri></graphic></fig><fig id="F21" position="float" orientation="portrait"><object-id xmlns:xlink="http://www.w3.org/1999/xlink" content-type="doi" xlink:type="simple">10.3897/zookeys.1003.56557.figures68-73</object-id><object-id xmlns:xlink="http://www.w3.org/1999/xlink" content-type="arpha" xlink:type="simple">71363157-FFB3-54FF-8DC3-18C67DDA6F14</object-id><label>Figures 68–73.</label><caption><p><italic><tp:taxon-name><tp:taxon-name-part taxon-name-part-type="genus" reg="Senaspis">Senaspis</tp:taxon-name-part></tp:taxon-name></italic> species, right wing <bold>68</bold><italic><tp:taxon-name><tp:taxon-name-part taxon-name-part-type="genus" reg="Senaspis">S.</tp:taxon-name-part> <tp:taxon-name-part taxon-name-part-type="species" reg="elliotii">elliotii</tp:taxon-name-part></tp:taxon-name></italic> Austen (♂) <bold>69–71</bold><italic><tp:taxon-name><tp:taxon-name-part taxon-name-part-type="genus" reg="Senaspis">S.</tp:taxon-name-part> <tp:taxon-name-part taxon-name-part-type="species" reg="elliotii">elliotii</tp:taxon-name-part></tp:taxon-name></italic> Austen close-up apical end <bold>72</bold><italic><tp:taxon-name><tp:taxon-name-part taxon-name-part-type="genus" reg="Senaspis">S.</tp:taxon-name-part> <tp:taxon-name-part taxon-name-part-type="species" reg="flaviceps">flaviceps</tp:taxon-name-part></tp:taxon-name></italic> Macquart (♂) <bold>73</bold><italic><tp:taxon-name><tp:taxon-name-part taxon-name-part-type="genus" reg="Senaspis">S.</tp:taxon-name-part> <tp:taxon-name-part taxon-name-part-type="species" reg="haemorrhoa">haemorrhoa</tp:taxon-name-part></tp:taxon-name></italic> (Gerstaecker) (♂).</p></caption><graphic xmlns:xlink="http://www.w3.org/1999/xlink" xlink:href="zookeys-1003-083-g021.jpg" position="float" orientation="portrait" xlink:type="simple" id="oo_486717.jpg"><uri content-type="original_file" xlink:type="simple">https://binary.pensoft.net/fig/486717</uri></graphic></fig><fig id="F24" position="float" orientation="portrait"><object-id xmlns:xlink="http://www.w3.org/1999/xlink" content-type="doi" xlink:type="simple">10.3897/zookeys.1003.56557.figures80-85</object-id><object-id xmlns:xlink="http://www.w3.org/1999/xlink" content-type="arpha" xlink:type="simple">6BF54697-49A2-5B7A-9779-D03BDB932E07</object-id><label>Figures 80–85.</label><caption><p><italic><tp:taxon-name><tp:taxon-name-part taxon-name-part-type="genus" reg="Senaspis">Senaspis</tp:taxon-name-part></tp:taxon-name></italic> species, hind leg, anterior view <bold>80</bold><italic><tp:taxon-name><tp:taxon-name-part taxon-name-part-type="genus" reg="Senaspis">S.</tp:taxon-name-part> <tp:taxon-name-part taxon-name-part-type="species" reg="dentipes">dentipes</tp:taxon-name-part></tp:taxon-name></italic> (Macquart) (♂) <bold>81</bold><italic><tp:taxon-name><tp:taxon-name-part taxon-name-part-type="genus" reg="Senaspis">S.</tp:taxon-name-part> <tp:taxon-name-part taxon-name-part-type="species" reg="dibapha">dibapha</tp:taxon-name-part></tp:taxon-name></italic> (Walker) (♂) <bold>82</bold><italic><tp:taxon-name><tp:taxon-name-part taxon-name-part-type="genus" reg="Senaspis">S.</tp:taxon-name-part> <tp:taxon-name-part taxon-name-part-type="species" reg="elliotii">elliotii</tp:taxon-name-part></tp:taxon-name></italic> Austen (♂) <bold>83</bold><italic><tp:taxon-name><tp:taxon-name-part taxon-name-part-type="genus" reg="Senaspis">S.</tp:taxon-name-part> <tp:taxon-name-part taxon-name-part-type="species" reg="flaviceps">flaviceps</tp:taxon-name-part></tp:taxon-name></italic> Macquart (♂) <bold>84</bold><italic><tp:taxon-name><tp:taxon-name-part taxon-name-part-type="genus" reg="Senaspis">S.</tp:taxon-name-part> <tp:taxon-name-part taxon-name-part-type="species" reg="flaviceps">flaviceps</tp:taxon-name-part></tp:taxon-name></italic> Macquart (♀) <bold>85</bold><italic><tp:taxon-name><tp:taxon-name-part taxon-name-part-type="genus" reg="Senaspis">S.</tp:taxon-name-part> <tp:taxon-name-part taxon-name-part-type="species" reg="haemorrhoa">haemorrhoa</tp:taxon-name-part></tp:taxon-name></italic> (Gerstaecker) (♂).</p></caption><graphic xmlns:xlink="http://www.w3.org/1999/xlink" xlink:href="zookeys-1003-083-g024.jpg" position="float" orientation="portrait" xlink:type="simple" id="oo_486720.jpg"><uri content-type="original_file" xlink:type="simple">https://binary.pensoft.net/fig/486720</uri></graphic></fig><fig id="F26" position="float" orientation="portrait"><object-id xmlns:xlink="http://www.w3.org/1999/xlink" content-type="doi" xlink:type="simple">10.3897/zookeys.1003.56557.figures91-96</object-id><object-id xmlns:xlink="http://www.w3.org/1999/xlink" content-type="arpha" xlink:type="simple">F4BDF9E3-1C59-501D-86FC-F46E9D81362A</object-id><label>Figures 91–96.</label><caption><p><italic><tp:taxon-name><tp:taxon-name-part taxon-name-part-type="genus" reg="Senaspis">Senaspis</tp:taxon-name-part></tp:taxon-name></italic> species, abdomen, dorsal view <bold>91</bold><italic><tp:taxon-name><tp:taxon-name-part taxon-name-part-type="genus" reg="Senaspis">S.</tp:taxon-name-part> <tp:taxon-name-part taxon-name-part-type="species" reg="dentipes">dentipes</tp:taxon-name-part></tp:taxon-name></italic> (Macquart) (♂) <bold>92</bold><italic><tp:taxon-name><tp:taxon-name-part taxon-name-part-type="genus" reg="Senaspis">S.</tp:taxon-name-part> <tp:taxon-name-part taxon-name-part-type="species" reg="dibapha">dibapha</tp:taxon-name-part></tp:taxon-name></italic> (Walker) (♂) <bold>93</bold><italic><tp:taxon-name><tp:taxon-name-part taxon-name-part-type="genus" reg="Senaspis">S.</tp:taxon-name-part> <tp:taxon-name-part taxon-name-part-type="species" reg="elliotii">elliotii</tp:taxon-name-part></tp:taxon-name></italic> Austen (♂) <bold>94</bold><italic><tp:taxon-name><tp:taxon-name-part taxon-name-part-type="genus" reg="Senaspis">S.</tp:taxon-name-part> <tp:taxon-name-part taxon-name-part-type="species" reg="flaviceps">flaviceps</tp:taxon-name-part></tp:taxon-name></italic> Macquart (♂) <bold>95</bold><italic><tp:taxon-name><tp:taxon-name-part taxon-name-part-type="genus" reg="Senaspis">S.</tp:taxon-name-part> <tp:taxon-name-part taxon-name-part-type="species" reg="haemorrhoa">haemorrhoa</tp:taxon-name-part></tp:taxon-name></italic> (Gerstaecker) (♂) <bold>96</bold><italic><tp:taxon-name><tp:taxon-name-part taxon-name-part-type="genus" reg="Senaspis">S.</tp:taxon-name-part> <tp:taxon-name-part taxon-name-part-type="species" reg="melanthysana">melanthysana</tp:taxon-name-part></tp:taxon-name></italic> (Speiser) (♂).</p></caption><graphic xmlns:xlink="http://www.w3.org/1999/xlink" xlink:href="zookeys-1003-083-g026.jpg" position="float" orientation="portrait" xlink:type="simple" id="oo_486722.jpg"><uri content-type="original_file" xlink:type="simple">https://binary.pensoft.net/fig/486722</uri></graphic></fig><fig id="F28" position="float" orientation="portrait"><object-id xmlns:xlink="http://www.w3.org/1999/xlink" content-type="doi" xlink:type="simple">10.3897/zookeys.1003.56557.figures102-113</object-id><object-id xmlns:xlink="http://www.w3.org/1999/xlink" content-type="arpha" xlink:type="simple">5D59836C-5313-5BED-9878-50CB3ABC68EC</object-id><label>Figures 102–113.</label><caption><p><italic><tp:taxon-name><tp:taxon-name-part taxon-name-part-type="genus" reg="Senaspis">Senaspis</tp:taxon-name-part></tp:taxon-name></italic> species, male terminalia <bold>102–108, 110, 112</bold> dorsal view <bold>109, 111, 113</bold> lateral view <bold>102</bold><italic><tp:taxon-name><tp:taxon-name-part taxon-name-part-type="genus" reg="Senaspis">S.</tp:taxon-name-part> <tp:taxon-name-part taxon-name-part-type="species" reg="dentipes">dentipes</tp:taxon-name-part></tp:taxon-name></italic> (Macquart) <bold>103</bold><italic><tp:taxon-name><tp:taxon-name-part taxon-name-part-type="genus" reg="Senaspis">S.</tp:taxon-name-part> <tp:taxon-name-part taxon-name-part-type="species" reg="dibapha">dibapha</tp:taxon-name-part></tp:taxon-name></italic> (Walker) <bold>104</bold><italic><tp:taxon-name><tp:taxon-name-part taxon-name-part-type="genus" reg="Senaspis">S.</tp:taxon-name-part> <tp:taxon-name-part taxon-name-part-type="species" reg="elliotii">elliotii</tp:taxon-name-part></tp:taxon-name></italic> Austen <bold>105</bold><italic><tp:taxon-name><tp:taxon-name-part taxon-name-part-type="genus" reg="Senaspis">S.</tp:taxon-name-part> <tp:taxon-name-part taxon-name-part-type="species" reg="flaviceps">flaviceps</tp:taxon-name-part></tp:taxon-name></italic> Macquart <bold>106</bold><italic><tp:taxon-name><tp:taxon-name-part taxon-name-part-type="genus" reg="Senaspis">S.</tp:taxon-name-part> <tp:taxon-name-part taxon-name-part-type="species" reg="haemorrhoa">haemorrhoa</tp:taxon-name-part></tp:taxon-name></italic> (Gerstaecker) <bold>107</bold><italic><tp:taxon-name><tp:taxon-name-part taxon-name-part-type="genus" reg="Senaspis">S.</tp:taxon-name-part> <tp:taxon-name-part taxon-name-part-type="species" reg="nigrita">nigrita</tp:taxon-name-part></tp:taxon-name></italic> (Bigot) <bold>108, 109</bold><italic><tp:taxon-name><tp:taxon-name-part taxon-name-part-type="genus" reg="Senaspis">S.</tp:taxon-name-part> <tp:taxon-name-part taxon-name-part-type="species" reg="melanthysana">melanthysana</tp:taxon-name-part></tp:taxon-name></italic> (Speiser) <bold>110, 111</bold><italic><tp:taxon-name><tp:taxon-name-part taxon-name-part-type="genus" reg="Senaspis">S.</tp:taxon-name-part> <tp:taxon-name-part taxon-name-part-type="species" reg="umbrifera">umbrifera</tp:taxon-name-part></tp:taxon-name></italic> (Walker) (holotype) <bold>112, 113</bold><tp:taxon-name><tp:taxon-name-part taxon-name-part-type="genus" reg="Senaspis">S.</tp:taxon-name-part> <tp:taxon-name-part taxon-name-part-type="uncertainty-rank">nr</tp:taxon-name-part> <tp:taxon-name-part taxon-name-part-type="species" reg="umbrifera">umbrifera</tp:taxon-name-part></tp:taxon-name> (Walker).</p></caption><graphic xmlns:xlink="http://www.w3.org/1999/xlink" xlink:href="zookeys-1003-083-g028.jpg" position="float" orientation="portrait" xlink:type="simple" id="oo_486724.jpg"><uri content-type="original_file" xlink:type="simple">https://binary.pensoft.net/fig/486724</uri></graphic></fig></tp:treatment-sec><ref-list><ref id="B34"><mixed-citation xmlns:xlink="http://www.w3.org/1999/xlink" xlink:type="simple"><person-group><name name-style="western"><surname>Keiser</surname><given-names>F</given-names></name></person-group> (<year>1971</year>) <article-title><tp:taxon-name><tp:taxon-name-part taxon-name-part-type="family">Syrphidae</tp:taxon-name-part></tp:taxon-name> von Madagascar (Dipt.).</article-title><source>Verhandlungen der Naturforschenden Gesellschaft in Basel</source><volume>81</volume>: <fpage>223</fpage>–<lpage>318</lpage>.</mixed-citation></ref><ref id="B50"><mixed-citation xmlns:xlink="http://www.w3.org/1999/xlink" xlink:type="simple"><person-group><name name-style="western"><surname>Ssymank</surname><given-names>A</given-names></name><name name-style="western"><surname>Jordaens</surname><given-names>K</given-names></name><name name-style="western"><surname>De Meyer</surname><given-names>M</given-names></name><name name-style="western"><surname>Reemer</surname><given-names>M</given-names></name><name name-style="western"><surname>Rotheray</surname><given-names>GE</given-names></name></person-group> (<year>in press</year>) <tp:taxon-name><tp:taxon-name-part taxon-name-part-type="family">Syrphidae</tp:taxon-name-part></tp:taxon-name> (Flower Flies or Hoverflies). In: Kirk-Spriggs A (Ed.) Manual of Afrotropical <tp:taxon-name><tp:taxon-name-part taxon-name-part-type="order">Diptera</tp:taxon-name-part></tp:taxon-name>. SANBI, Pretoria.</mixed-citation></ref></ref-list></tp:taxon-treatment>
