# Supplementary material for: Taxonomic revision of the Afrotropical hover fly genus Senaspis Macquart (Diptera, Syrphidae)
Source: Zookeys. 2020 Dec 14;1003:83–160. doi: 10.3897/zookeys.1003.56557 (PMC7752890; doi:10.3897/zookeys.1003.56557)
Supplement: XML Treatment for Senaspis haemorrhoa [file zookeys.1003.56557-treatment6.xml]

<!DOCTYPE tp:taxon-treatment
  PUBLIC "-//TaxonX//DTD Taxonomic Treatment Publishing DTD v0 20100105//EN" "tax-treatment-NSO.dtd">
<tp:taxon-treatment xmlns:tp="http://www.plazi.org/taxpub"><tp:treatment-meta><kwd-group><label>Taxon classification</label><kwd><named-content xmlns:xlink="http://www.w3.org/1999/xlink" content-type="kingdom">Animalia</named-content></kwd><kwd><named-content xmlns:xlink="http://www.w3.org/1999/xlink" content-type="order">Diptera</named-content></kwd><kwd><named-content xmlns:xlink="http://www.w3.org/1999/xlink" content-type="family">Syrphidae</named-content></kwd></kwd-group><mixed-citation publication-type="journal"><person-group><name><surname>Meyer</surname><given-names>Marc De</given-names></name><name><surname>Goergen</surname><given-names>Georg</given-names></name><name><surname>Jordaens</surname><given-names>Kurt</given-names></name></person-group><article-title>Taxonomic revision of the Afrotropical hover fly genus <italic><tp:taxon-name><tp:taxon-name-part taxon-name-part-type="genus" reg="Senaspis">Senaspis</tp:taxon-name-part></tp:taxon-name></italic> Macquart (<tp:taxon-name><tp:taxon-name-part taxon-name-part-type="order">Diptera</tp:taxon-name-part></tp:taxon-name>, <tp:taxon-name><tp:taxon-name-part taxon-name-part-type="family">Syrphidae</tp:taxon-name-part></tp:taxon-name>)</article-title><source>Zookeys</source><day>14</day><month>12</month><year>2020</year><volume>1003</volume><fpage>83</fpage><lpage>160</lpage><pub-id pub-id-type="doi">10.3897/zookeys.1003.56557</pub-id></mixed-citation></tp:treatment-meta><tp:nomenclature><tp:taxon-name><object-id xmlns:xlink="http://www.w3.org/1999/xlink" content-type="arpha" xlink:type="simple">15AB87D9-805D-50F1-AAB8-4C2372E70F27</object-id>
            <tp:taxon-name-part taxon-name-part-type="genus" reg="Senaspis">Senaspis</tp:taxon-name-part>
            <tp:taxon-name-part taxon-name-part-type="species" reg="haemorrhoa">haemorrhoa</tp:taxon-name-part>
          </tp:taxon-name><tp:taxon-authority>(Gerstaecker, 1871)</tp:taxon-authority><xref ref-type="fig" rid="F3">Figs 5</xref><xref ref-type="fig" rid="F11">, 28–31</xref><xref ref-type="fig" rid="F18">, 57</xref><xref ref-type="fig" rid="F21">, 73</xref><xref ref-type="fig" rid="F24">, 85</xref><xref ref-type="fig" rid="F26">, 95</xref><xref ref-type="fig" rid="F28">, 106</xref><tp:nomenclature-citation-list><tp:nomenclature-citation><tp:taxon-name>
                <tp:taxon-name-part taxon-name-part-type="genus" reg="Plagiocera">Plagiocera</tp:taxon-name-part> <tp:taxon-name-part taxon-name-part-type="species" reg="haemorrhoa">haemorrhoa</tp:taxon-name-part></tp:taxon-name><comment>Gerstaecker, 1871: 363.</comment></tp:nomenclature-citation><tp:nomenclature-citation><tp:taxon-name>
                <tp:taxon-name-part taxon-name-part-type="genus" reg="Dolichomerus">Dolichomerus</tp:taxon-name-part> <tp:taxon-name-part taxon-name-part-type="species" reg="griseifacies">griseifacies</tp:taxon-name-part></tp:taxon-name><comment>Bezzi, 1908: 381. Syn. nov.</comment></tp:nomenclature-citation></tp:nomenclature-citation-list></tp:nomenclature><tp:treatment-sec sec-type="Differential diagnosis" id="SECID0E3SBK"><title>Differential diagnosis.</title><p>A species with a distinct medial dark brown macula on the wing (Fig. <xref ref-type="fig" rid="F21">73</xref>). It can be differentiated from other <italic><tp:taxon-name><tp:taxon-name-part taxon-name-part-type="genus" reg="Senaspis">Senaspis</tp:taxon-name-part></tp:taxon-name></italic> species with a distinct wing macula by the coloration of the abdomen: largely brown with the posterior terga conspicuously orange to orange-red and with red pile (Fig. <xref ref-type="fig" rid="F26">95</xref>) (without red pile in <italic><tp:taxon-name><tp:taxon-name-part taxon-name-part-type="genus" reg="Senaspis">S.</tp:taxon-name-part> <tp:taxon-name-part taxon-name-part-type="species" reg="dentipes">dentipes</tp:taxon-name-part></tp:taxon-name></italic> (Fig. <xref ref-type="fig" rid="F26">91</xref>); red coloration and pile more extensive in <italic><tp:taxon-name><tp:taxon-name-part taxon-name-part-type="genus" reg="Senaspis">S.</tp:taxon-name-part> <tp:taxon-name-part taxon-name-part-type="species" reg="xanthorrhoea">xanthorrhoea</tp:taxon-name-part></tp:taxon-name></italic> (Fig. <xref ref-type="fig" rid="F27">100</xref>)).</p></tp:treatment-sec><tp:treatment-sec sec-type="material" id="SECID0EPUBK"><title>Type.</title><p><italic><tp:taxon-name><tp:taxon-name-part taxon-name-part-type="genus" reg="Plagiocera">Plagiocera</tp:taxon-name-part> <tp:taxon-name-part taxon-name-part-type="species" reg="haemorrhoa">haemorrhoa</tp:taxon-name-part></tp:taxon-name></italic> Gerstaecker: Syntypes, male, female [number unknown], TANZANIA, Wanga [not examined, institutional depository unknown].</p></tp:treatment-sec><tp:treatment-sec sec-type="material" id="SECID0EAVBK"><title>Examined material.</title><p><italic><tp:taxon-name><tp:taxon-name-part taxon-name-part-type="genus" reg="Dolichomerus">Dolichomerus</tp:taxon-name-part> <tp:taxon-name-part taxon-name-part-type="species" reg="griseifacies">griseifacies</tp:taxon-name-part></tp:taxon-name></italic> Bezzi: <bold><italic>Lectotype</italic></bold> (hereby designated), male, “<tp:taxon-name><tp:taxon-name-part taxon-name-part-type="genus" reg="Senaspis">Senaspis</tp:taxon-name-part></tp:taxon-name> // <tp:taxon-name><tp:taxon-name-part taxon-name-part-type="genus" reg="Dolichomerus"/><tp:taxon-name-part taxon-name-part-type="species" reg="haemorrhoa">haemorrhoa</tp:taxon-name-part></tp:taxon-name> / det. C. Kassebeer 1996” “<tp:taxon-name><tp:taxon-name-part taxon-name-part-type="genus" reg="Dolichomerus">Dolichomerus</tp:taxon-name-part></tp:taxon-name> // <tp:taxon-name><tp:taxon-name-part taxon-name-part-type="genus" reg="Dolichomerus"/><tp:taxon-name-part taxon-name-part-type="species" reg="griseifacies">griseifacies</tp:taxon-name-part></tp:taxon-name> // ♂ n.sp.” “Cf. Ann. Soc. Ent. Belg // Vol. 52 (1908) p. 381” “Ex-typis” “M. Bezzi det., 1908 : // <tp:taxon-name><tp:taxon-name-part taxon-name-part-type="genus" reg="Dolichomerus">Dolichomerus</tp:taxon-name-part></tp:taxon-name> // griseifascies Bezzi” “Moliro // Mars–Mai 95 //J. Duvivier” “♂” ”LECTOTYPUS” [<abbrev xmlns:xlink="http://www.w3.org/1999/xlink" content-type="institution" xlink:title="Koninklijk Belgisch Instituut voor Natuurwetenschappen, Brussels, Belgium" id="ABBRID0EYWBK" xlink:type="simple">KBIN</abbrev>]. Paralectotype, male, “Cf. Ann. Soc. Ent. Belg // Vol. 52 (1908) p. 381” “Ex-typis” “M. Bezzi det., 1908: // <tp:taxon-name><tp:taxon-name-part taxon-name-part-type="genus" reg="Dolichomerus">Dolichomerus</tp:taxon-name-part></tp:taxon-name> // griseifascies Bezzi” “Moliro // Mars–Mai 95 //J. Duvivier” “♂” “PARA- // LECTOTYPUS” [<abbrev xmlns:xlink="http://www.w3.org/1999/xlink" content-type="institution" xlink:title="Koninklijk Belgisch Instituut voor Natuurwetenschappen, Brussels, Belgium" id="ABBRID0EDXBK" xlink:type="simple">KBIN</abbrev>]. Paralectotype, male, “Cf. Ann. Soc. Ent. Belg // Vol. 52 (1908) p. 381” “Ex-typis” “M. Bezzi det., 1908: // <tp:taxon-name><tp:taxon-name-part taxon-name-part-type="genus" reg="Dolichomerus">Dolichomerus</tp:taxon-name-part></tp:taxon-name> // griseifascies Bezzi” “Moliro // Mars–Mai 95 //J. Duvivier” “♂” “PARA- // LECTOTYPUS” [<abbrev xmlns:xlink="http://www.w3.org/1999/xlink" content-type="institution" xlink:title="Koninklijk Belgisch Instituut voor Natuurwetenschappen, Brussels, Belgium" id="ABBRID0EOXBK" xlink:type="simple">KBIN</abbrev>].</p><fig id="F19" position="float" orientation="portrait"><object-id xmlns:xlink="http://www.w3.org/1999/xlink" content-type="doi" xlink:type="simple">10.3897/zookeys.1003.56557.figures60-63</object-id><object-id xmlns:xlink="http://www.w3.org/1999/xlink" content-type="arpha" xlink:type="simple">6ABE207A-635D-5A3E-AE68-E2555DD63242</object-id><label>Figures 60–63.</label><caption><p><italic><tp:taxon-name><tp:taxon-name-part taxon-name-part-type="genus" reg="Senaspis">Senaspis</tp:taxon-name-part></tp:taxon-name></italic> species, thorax, dorsal view <bold>60</bold><tp:taxon-name><tp:taxon-name-part taxon-name-part-type="genus" reg="Senaspis">S.</tp:taxon-name-part> <tp:taxon-name-part taxon-name-part-type="uncertainty-rank">nr</tp:taxon-name-part> <tp:taxon-name-part taxon-name-part-type="species" reg="umbrifera">umbrifera</tp:taxon-name-part></tp:taxon-name> (Walker) (♂) <bold>61</bold><italic><tp:taxon-name><tp:taxon-name-part taxon-name-part-type="genus" reg="Senaspis">S.</tp:taxon-name-part> <tp:taxon-name-part taxon-name-part-type="species" reg="umbrifera">umbrifera</tp:taxon-name-part></tp:taxon-name></italic> (Walker) (♂ holotype) <bold>62</bold><italic><tp:taxon-name><tp:taxon-name-part taxon-name-part-type="genus" reg="Senaspis">S.</tp:taxon-name-part> <tp:taxon-name-part taxon-name-part-type="species" reg="xanthorrhoea">xanthorrhoea</tp:taxon-name-part></tp:taxon-name></italic> (Bezzi) (♂) <bold>63</bold><italic><tp:taxon-name><tp:taxon-name-part taxon-name-part-type="genus" reg="Senaspis">S.</tp:taxon-name-part> <tp:taxon-name-part taxon-name-part-type="species" reg="pennata">pennata</tp:taxon-name-part></tp:taxon-name></italic> (Hervé-Bazin) (♀).</p></caption><graphic xmlns:xlink="http://www.w3.org/1999/xlink" xlink:href="zookeys-1003-083-g019.jpg" position="float" orientation="portrait" xlink:type="simple" id="oo_486715.jpg"><uri content-type="original_file" xlink:type="simple">https://binary.pensoft.net/fig/486715</uri></graphic></fig></tp:treatment-sec><tp:treatment-sec sec-type="material" id="SECID0E4ZBK"><title>Other material.</title><p>Angola • 2♂♂; 12 mi SW Luimbale; 20–21 Mar. 1972; <named-content xmlns:xlink="http://www.w3.org/1999/xlink" content-type="dwc:institutional_code" xlink:type="simple">NHMUK</named-content> • 2♀♀; Luanda; Jun. 1957–Jul. 1958; G. Heinrich leg.; <named-content xmlns:xlink="http://www.w3.org/1999/xlink" content-type="dwc:institutional_code" xlink:type="simple">CNC</named-content> • 1♀; Roçada; 30 Feb. 1972; <named-content xmlns:xlink="http://www.w3.org/1999/xlink" content-type="dwc:institutional_code" xlink:type="simple">NHMUK</named-content>. Benin • 1♀; Cotonou; 3 Jun. 1914; W.A. Lamborn leg.; <named-content xmlns:xlink="http://www.w3.org/1999/xlink" content-type="dwc:institutional_code" xlink:type="simple">NHMUK</named-content> • 7♂♂; Porto Novo; 7 Mar. 2018; K. Jordaens leg.; <named-content xmlns:xlink="http://www.w3.org/1999/xlink" content-type="dwc:institutional_code" xlink:type="simple">KMMA</named-content> • 1♂ 1♀; Sémé; Nov. 2019; G. Goergen leg.; <named-content xmlns:xlink="http://www.w3.org/1999/xlink" content-type="dwc:institutional_code" xlink:type="simple">IITA</named-content>. Botswana • 1♂; 20 km W Chonzi; 28 Aug. 1983; C. Stockmann leg.; <named-content xmlns:xlink="http://www.w3.org/1999/xlink" content-type="dwc:institutional_code" xlink:type="simple">NMSA</named-content> • 1♀; Molepolole District; 3 Mar. 1963; T. Oatley leg.; <named-content xmlns:xlink="http://www.w3.org/1999/xlink" content-type="dwc:institutional_code" xlink:type="simple">NMSA</named-content> • 1♀; Serowe; 14 Apr. 1983; P. Forchhammer leg.; <named-content xmlns:xlink="http://www.w3.org/1999/xlink" content-type="dwc:institutional_code" xlink:type="simple">NMSA</named-content>. Burundi • 2♂♂; Bubanza, Gihanga Hill, Ruzizi; 23 Nov. 1951; F.J. François leg.; <abbrev xmlns:xlink="http://www.w3.org/1999/xlink" content-type="institution" xlink:title="Koninklijk Belgisch Instituut voor Natuurwetenschappen, Brussels, Belgium" id="ABBRID0EL3BK" xlink:type="simple">KBIN</abbrev> • 1♂; Bujumbura; 26 Feb. 1979; J. Decelle leg.; <named-content xmlns:xlink="http://www.w3.org/1999/xlink" content-type="dwc:institutional_code" xlink:type="simple">KMMA</named-content> • 1♂ 1♀; Bujumbura; 21 Feb. 2017; G. Goergen leg.; <named-content xmlns:xlink="http://www.w3.org/1999/xlink" content-type="dwc:institutional_code" xlink:type="simple">IITA</named-content> • 2♀♀; Kanyinya; Dec. 1947–Jan. 948; Dames de Marie leg.; <named-content xmlns:xlink="http://www.w3.org/1999/xlink" content-type="dwc:institutional_code" xlink:type="simple">KMMA</named-content> • 1♂; Kitega; 3 Dec. 1950; F.J. François leg.; <abbrev xmlns:xlink="http://www.w3.org/1999/xlink" content-type="institution" xlink:title="Koninklijk Belgisch Instituut voor Natuurwetenschappen, Brussels, Belgium" id="ABBRID0EI4BK" xlink:type="simple">KBIN</abbrev> • 1♂; same collection data as for preceding; 1 May 1952 • 4♂♂ 3♀♀; same collection data as for preceding; 19 May 1955 • 1♀; same collection data as for preceding; 12 Jun. 1957 • 1♀; 11 Dec. 1962; M. Fontaine leg.; <named-content xmlns:xlink="http://www.w3.org/1999/xlink" content-type="dwc:institutional_code" xlink:type="simple">KMMA</named-content> • 1♂; Murehe; 19 [?] 2013; S. Girukwishaka leg.; <abbrev xmlns:xlink="http://www.w3.org/1999/xlink" content-type="institution" xlink:title="Office Burundais pour la Protection de l’Environnement, Bujumbura, Burundi" id="ABBRID0EV4BK" xlink:type="simple">OBPE</abbrev> • 1♂; Rusizi N P; 26 [?] 2013; S. Girukwishaka leg.; <abbrev xmlns:xlink="http://www.w3.org/1999/xlink" content-type="institution" xlink:title="Office Burundais pour la Protection de l’Environnement, Bujumbura, Burundi" id="ABBRID0E14BK" xlink:type="simple">OBPE</abbrev> • 1♀; Musuma, Bututsi; 29 Nov. 1950; F.J. François leg.; <abbrev xmlns:xlink="http://www.w3.org/1999/xlink" content-type="institution" xlink:title="Koninklijk Belgisch Instituut voor Natuurwetenschappen, Brussels, Belgium" id="ABBRID0E64BK" xlink:type="simple">KBIN</abbrev> • 1♂ 9♀♀; Nyakibande, Mumirwa; 24 Apr. 2019; E. Sinzinkayo leg.; <abbrev xmlns:xlink="http://www.w3.org/1999/xlink" content-type="institution" xlink:title="Office Burundais pour la Protection de l’Environnement, Bujumbura, Burundi" id="ABBRID0EE5BK" xlink:type="simple">OBPE</abbrev> • 4♂♂ 9♀♀; same collection data as for preceding; 14 Jul. 2019 • 1♀; Nyambuye; Mumirwa; 18 Mar. 2019; E. Sinzinkayo leg.; <abbrev xmlns:xlink="http://www.w3.org/1999/xlink" content-type="institution" xlink:title="Office Burundais pour la Protection de l’Environnement, Bujumbura, Burundi" id="ABBRID0EJ5BK" xlink:type="simple">OBPE</abbrev> • 1♂ 18; same collection data as for preceding; May 2019 • 6♀♀; same collection data as for preceding; 18 Sep. 2019 • 1♀; Rumonge; 20 Apr. 1948; • 1♀; same collection data as for preceding; 19–20 Jun. 1948 • 1♂; same collection data as for preceding; Jul. 1948 • 1♀; same collection data as for preceding; May 1949 • 1♀; 19 Feb. 1950; all F.J. François leg.; <abbrev xmlns:xlink="http://www.w3.org/1999/xlink" content-type="institution" xlink:title="Koninklijk Belgisch Instituut voor Natuurwetenschappen, Brussels, Belgium" id="ABBRID0EO5BK" xlink:type="simple">KBIN</abbrev> • 5♂♂ 20♀♀; Rwegura, Kibira NP; 31 May 2018; E. Sinzinkayo leg.; <abbrev xmlns:xlink="http://www.w3.org/1999/xlink" content-type="institution" xlink:title="Office Burundais pour la Protection de l’Environnement, Bujumbura, Burundi" id="ABBRID0ET5BK" xlink:type="simple">OBPE</abbrev> • 1♀; Rusinga NP, secteur Delta; 18 May 2018; E. Sinzinkayo leg.; <abbrev xmlns:xlink="http://www.w3.org/1999/xlink" content-type="institution" xlink:title="Office Burundais pour la Protection de l’Environnement, Bujumbura, Burundi" id="ABBRID0EY5BK" xlink:type="simple">OBPE</abbrev> • 2♂♂ 10♀♀; same collection data as for preceding; 19 May 2018 • 1♂; same collection data as for preceding; 20 May 2018 • 1♂ 4♀♀; same collection data as for preceding; 24 May 2018 • 1♀; Usumbura; Sep. 1961; G. Pierrard leg.; <named-content xmlns:xlink="http://www.w3.org/1999/xlink" content-type="dwc:institutional_code" xlink:type="simple">KMMA</named-content>. Comoros • 1♂ 1♀; Le Galawa, Grande Comore; 22 Apr.–5 May 1991; K.M. Guichard leg.; <named-content xmlns:xlink="http://www.w3.org/1999/xlink" content-type="dwc:institutional_code" xlink:type="simple">NHMUK</named-content> • 1♀; M’Vouni, Grande Comore; 23 Apr.–3 May 1991; K.M. Guichard leg.; <named-content xmlns:xlink="http://www.w3.org/1999/xlink" content-type="dwc:institutional_code" xlink:type="simple">NHMUK</named-content> • 1♂ 1♀; Moroni, Grande Comore; Malet leg.; <abbrev xmlns:xlink="http://www.w3.org/1999/xlink" content-type="institution" xlink:title="Muséum national d’Histoire naturelle, Paris, France" id="ABBRID0EV6BK" xlink:type="simple">MNHN</abbrev> • 1♀; Grande Comore; 1899; <abbrev xmlns:xlink="http://www.w3.org/1999/xlink" content-type="institution" xlink:title="Muséum national d’Histoire naturelle, Paris, France" id="ABBRID0E16BK" xlink:type="simple">MNHN</abbrev>. Democratic Republic Of The Congo • 3♀♀; Albertville [= Kalemie]; 14 Aug. 1953; J. Verbeke leg.; <abbrev xmlns:xlink="http://www.w3.org/1999/xlink" content-type="institution" xlink:title="Koninklijk Belgisch Instituut voor Natuurwetenschappen, Brussels, Belgium" id="ABBRID0E66BK" xlink:type="simple">KBIN</abbrev> • 1♀; same collection data as for preceding; 17 Aug. 1953 • 1♀; same collection data as for preceding; 24 Aug. 1953 • 1♀; same collection data as for preceding; Jul. 1955; H.E. Bomans leg.; <abbrev xmlns:xlink="http://www.w3.org/1999/xlink" content-type="institution" xlink:title="Koninklijk Belgisch Instituut voor Natuurwetenschappen, Brussels, Belgium" id="ABBRID0EEACK" xlink:type="simple">KBIN</abbrev> • 1♂; same collection data as for preceding; Dec. 1918; R. Mayné leg.; <named-content xmlns:xlink="http://www.w3.org/1999/xlink" content-type="dwc:institutional_code" xlink:type="simple">KMMA</named-content> • 1♂; same collection data as for preceding; 1–20 Jan. 1919 • 1♂; same collection data as for preceding; 7 Feb. 1933; L. Burgeon leg.; <named-content xmlns:xlink="http://www.w3.org/1999/xlink" content-type="dwc:institutional_code" xlink:type="simple">KMMA</named-content> • 1♀; Bendera; Oct. 1958; N. Leleup leg.; <named-content xmlns:xlink="http://www.w3.org/1999/xlink" content-type="dwc:institutional_code" xlink:type="simple">KMMA</named-content> • 1♀; Baudouinville [= Kirungu]; May 1953; H. Bomans leg.; <named-content xmlns:xlink="http://www.w3.org/1999/xlink" content-type="dwc:institutional_code" xlink:type="simple">KMMA</named-content> • 1♂; Bukama; 18 Apr. 1911; Bequaert leg.; <named-content xmlns:xlink="http://www.w3.org/1999/xlink" content-type="dwc:institutional_code" xlink:type="simple">KMMA</named-content> • 1♂; same collection data as for preceding; 4 Jun. 1911 • 1♀; 3 Aug. 1923; Ch. Seydel leg.; <named-content xmlns:xlink="http://www.w3.org/1999/xlink" content-type="dwc:institutional_code" xlink:type="simple">KMMA</named-content> • 1♀; Buta; 1949; R.F. Hutsebaut leg.; <named-content xmlns:xlink="http://www.w3.org/1999/xlink" content-type="dwc:institutional_code" xlink:type="simple">KMMA</named-content> • 3♂♂; Chamunyonge; Lake Edward; 26 Sep. 1953; F.J. François leg.; <abbrev xmlns:xlink="http://www.w3.org/1999/xlink" content-type="institution" xlink:title="Koninklijk Belgisch Instituut voor Natuurwetenschappen, Brussels, Belgium" id="ABBRID0EBCCK" xlink:type="simple">KBIN</abbrev> • 2♂♂ 4♀♀; Costermansville [= Bukavu]; 1948; P.H. Vercammen leg.; <named-content xmlns:xlink="http://www.w3.org/1999/xlink" content-type="dwc:institutional_code" xlink:type="simple">KMMA</named-content> • 1♂; Costermansville [= Bukavu]; 13 May 1949; H. Bomans leg.; <named-content xmlns:xlink="http://www.w3.org/1999/xlink" content-type="dwc:institutional_code" xlink:type="simple">KMMA</named-content> • 1♀; Elisabethville [= Lubumbashi]; May 1964; E. Coussement leg.; <abbrev xmlns:xlink="http://www.w3.org/1999/xlink" content-type="institution" xlink:title="Koninklijk Belgisch Instituut voor Natuurwetenschappen, Brussels, Belgium" id="ABBRID0EWCCK" xlink:type="simple">KBIN</abbrev> • 2♂♂; Elisabethville [= Lubumbashi]; M. Bequaert leg.; <abbrev xmlns:xlink="http://www.w3.org/1999/xlink" content-type="institution" xlink:title="Koninklijk Belgisch Instituut voor Natuurwetenschappen, Brussels, Belgium" id="ABBRID0E2CCK" xlink:type="simple">KBIN</abbrev> • 1♂; Elisabethville [= Lubumbashi]; Nov. 1919; <named-content xmlns:xlink="http://www.w3.org/1999/xlink" content-type="dwc:institutional_code" xlink:type="simple">KMMA</named-content> • 6♂♂; Elisabethville [= Lubumbashi]; 19 Sep. 1919; J. Ghesquière leg.; <named-content xmlns:xlink="http://www.w3.org/1999/xlink" content-type="dwc:institutional_code" xlink:type="simple">KMMA</named-content> • 1♀; Elisabethville [= Lubumbashi]; 6 May 1920; M. Bequaert leg.; <named-content xmlns:xlink="http://www.w3.org/1999/xlink" content-type="dwc:institutional_code" xlink:type="simple">KMMA</named-content> • 1♀; same collection data as for preceding; 3 Jun. 1920 • 2♂♂; same collection data as for preceding; 1 Jan. 1921 • 1♀; same collection data as for preceding; 5 Jan. 1921 • 1♂; same collection data as for preceding; 7 Jan. 1921 • 1♀; same collection data as for preceding; 16 Jan. 1921 • 1♂; same collection data as for preceding; 14 Feb. 1921 • 1♂; same collection data as for preceding; 1 Jul. 1923 • 1♂; same collection data as for preceding; 2 May 1923 • 1♀; same collection data as for preceding; Nov. 1929 • 1♀; same collection data as for preceding; Dec. 1939 • 1♀; same collection data as for preceding; Dec. 1928; Ch. Seydel leg. • 1♀; 1928–1929; same collection data as for preceding; P. Quarré leg. • 1♂; Elisabethville/Lubumbashi; 5 Jan. 1920; M. Bequaert leg.; <named-content xmlns:xlink="http://www.w3.org/1999/xlink" content-type="dwc:institutional_code" xlink:type="simple">NHMUK</named-content> • 1♂; same collection data as for preceding; 23 Dec. 1920 • 1♀; same collection data as for preceding; 5 Jan. 1921 • 1♀; Goma; 1 May 1953; <abbrev xmlns:xlink="http://www.w3.org/1999/xlink" content-type="institution" xlink:title="Koninklijk Belgisch Instituut voor Natuurwetenschappen, Brussels, Belgium" id="ABBRID0EAECK" xlink:type="simple">KBIN</abbrev> • 1♂; Goma; 18 Nov. 1952; J. Verbeke leg.; <abbrev xmlns:xlink="http://www.w3.org/1999/xlink" content-type="institution" xlink:title="Koninklijk Belgisch Instituut voor Natuurwetenschappen, Brussels, Belgium" id="ABBRID0EFECK" xlink:type="simple">KBIN</abbrev> • 1♀; same collection data as for preceding; 10–15 May 1953 • 1♀; Ibembo; Uelé; Oct. 1949; R.F. Hutsebaut; <named-content xmlns:xlink="http://www.w3.org/1999/xlink" content-type="dwc:institutional_code" xlink:type="simple">KMMA</named-content> • 1♀; same collection data as for preceding; 20 May 1950 • 1♀; same collection data as for preceding; Apr. 1952 • 1♀; same collection data as for preceding; 1953 • 1♀; Jadotville [= Likasi]; 18 Aug. 1965; E. Coussement leg.; <abbrev xmlns:xlink="http://www.w3.org/1999/xlink" content-type="institution" xlink:title="Koninklijk Belgisch Instituut voor Natuurwetenschappen, Brussels, Belgium" id="ABBRID0ESECK" xlink:type="simple">KBIN</abbrev> • 1♀; Jampwe; 1912; Van den Heuvel leg.; <named-content xmlns:xlink="http://www.w3.org/1999/xlink" content-type="dwc:institutional_code" xlink:type="simple">KMMA</named-content> • 1♀; Kabinda, Lomami; <abbrev xmlns:xlink="http://www.w3.org/1999/xlink" content-type="institution" xlink:title="Koninklijk Belgisch Instituut voor Natuurwetenschappen, Brussels, Belgium" id="ABBRID0E6ECK" xlink:type="simple">KBIN</abbrev> • 1♀; Mt Kabobo, Hte Kiymbi; Sep. 1958; N. Leleup leg.; <named-content xmlns:xlink="http://www.w3.org/1999/xlink" content-type="dwc:institutional_code" xlink:type="simple">KMMA</named-content> • 1♀; Kakanda, Mutaka; 1955; R.P. Th de Caters leg.; <named-content xmlns:xlink="http://www.w3.org/1999/xlink" content-type="dwc:institutional_code" xlink:type="simple">KMMA</named-content> • 1♀; Kamaniola; 1 Feb. 1927; J. Bequaert leg.; <named-content xmlns:xlink="http://www.w3.org/1999/xlink" content-type="dwc:institutional_code" xlink:type="simple">KMMA</named-content> • 1♂; Kambove, Katanga; 11 Jun. 1907; S.A. Neave leg.; <named-content xmlns:xlink="http://www.w3.org/1999/xlink" content-type="dwc:institutional_code" xlink:type="simple">NHMUK</named-content> • 1♀; Kasongo; Sep. 1959; P.L.G. Benoit leg.; <named-content xmlns:xlink="http://www.w3.org/1999/xlink" content-type="dwc:institutional_code" xlink:type="simple">KMMA</named-content> • 4♀♀; Pons leg.; <named-content xmlns:xlink="http://www.w3.org/1999/xlink" content-type="dwc:institutional_code" xlink:type="simple">KMMA</named-content> • 1♀; Kiambi; 27 Apr. 1931; G.F. de Witte leg.; <named-content xmlns:xlink="http://www.w3.org/1999/xlink" content-type="dwc:institutional_code" xlink:type="simple">KMMA</named-content> • 1♂; Kigoma; Jul. 1918; R. Mayné leg.; <named-content xmlns:xlink="http://www.w3.org/1999/xlink" content-type="dwc:institutional_code" xlink:type="simple">KMMA</named-content> • 1♀; same collection data as for preceding; Sep. 1918 • 1♂; Kindu; 15 Nov. 1911; Rodhain leg.; <named-content xmlns:xlink="http://www.w3.org/1999/xlink" content-type="dwc:institutional_code" xlink:type="simple">KMMA</named-content> • 1♀; Kindu (300 km from) Russo; <named-content xmlns:xlink="http://www.w3.org/1999/xlink" content-type="dwc:institutional_code" xlink:type="simple">KMMA</named-content> • 1♂; Kivu; Rodhain leg.; <named-content xmlns:xlink="http://www.w3.org/1999/xlink" content-type="dwc:institutional_code" xlink:type="simple">KMMA</named-content> • 2♂♂ 1♀; Kolwezi; Lualaba; 1–6 Nov. 1952; L. Gilbert leg.; <named-content xmlns:xlink="http://www.w3.org/1999/xlink" content-type="dwc:institutional_code" xlink:type="simple">KMMA</named-content> • 1♀; same collection data as for preceding; 13 Nov. 1952 • 1♀; same collection data as for preceding; 1 Feb. 1953 • 1♀; same collection data as for preceding; 5 Feb. 1953 • 1♀; Kongolo; 6 Feb. 1974; R. Baker leg.; <named-content xmlns:xlink="http://www.w3.org/1999/xlink" content-type="dwc:institutional_code" xlink:type="simple">NHMUK</named-content> • 1♀; Kulu-Mwanza; Katanga; May 1927; A. Bayet leg.; <named-content xmlns:xlink="http://www.w3.org/1999/xlink" content-type="dwc:institutional_code" xlink:type="simple">KMMA</named-content> • 1♀; Kunda; 23 Nov. 1910; Bequaert leg.; <named-content xmlns:xlink="http://www.w3.org/1999/xlink" content-type="dwc:institutional_code" xlink:type="simple">KMMA</named-content> • 1♂; Lubongola; 1939; Hautmann leg.; <named-content xmlns:xlink="http://www.w3.org/1999/xlink" content-type="dwc:institutional_code" xlink:type="simple">KMMA</named-content> • 1♀; same collection data as for preceding; May 1939 • 1♂; Lubumbashi; 5 Jan. 1921; M. Bequaert leg.; <named-content xmlns:xlink="http://www.w3.org/1999/xlink" content-type="dwc:institutional_code" xlink:type="simple">KMMA</named-content> • 1♀; Lubumbashi; 2 Jan. 1968; A.B. Stam leg.; <named-content xmlns:xlink="http://www.w3.org/1999/xlink" content-type="dwc:institutional_code" xlink:type="simple">KMMA</named-content> • 1♂; Lubutu; 22 Jan. 1915; J. Bequaert leg.; <named-content xmlns:xlink="http://www.w3.org/1999/xlink" content-type="dwc:institutional_code" xlink:type="simple">KMMA</named-content> • 1♀; Luluabourg [= Kananga], Kabure; 1937; Soeurs du Carmel leg.; <named-content xmlns:xlink="http://www.w3.org/1999/xlink" content-type="dwc:institutional_code" xlink:type="simple">KMMA</named-content> • 1♀; Luputa, Lomami; Sep. 1934; Bouvier leg.; <named-content xmlns:xlink="http://www.w3.org/1999/xlink" content-type="dwc:institutional_code" xlink:type="simple">KMMA</named-content> • 1♀; same collection data as for preceding; Nov. 1934 • 1♀; same collection data as for preceding; 1935 • 1♀; Lusinga, P.N. Upemba; 10 Apr. 1947; G.F. de Witte leg.; <abbrev xmlns:xlink="http://www.w3.org/1999/xlink" content-type="institution" xlink:title="Koninklijk Belgisch Instituut voor Natuurwetenschappen, Brussels, Belgium" id="ABBRID0EMKCK" xlink:type="simple">KBIN</abbrev> • 1♀; same collection data as for preceding; 24 Apr. 1947; <named-content xmlns:xlink="http://www.w3.org/1999/xlink" content-type="dwc:institutional_code" xlink:type="simple">KMMA</named-content> • 1♀; same collection data as for preceding; 26 Apr. 1947 • 1♂; Luvungi, North Kivu; 12 Dec. 1932; L. Burgeon leg.; <named-content xmlns:xlink="http://www.w3.org/1999/xlink" content-type="dwc:institutional_code" xlink:type="simple">KMMA</named-content> • 4♂♂; Malondo, Katanga; Ch. Seydel leg.; <named-content xmlns:xlink="http://www.w3.org/1999/xlink" content-type="dwc:institutional_code" xlink:type="simple">KMMA</named-content> • 1♂; Matale; Jul. 1939; Hautmann leg.; <named-content xmlns:xlink="http://www.w3.org/1999/xlink" content-type="dwc:institutional_code" xlink:type="simple">KMMA</named-content> • 1♀; Moba, Tanganyika; Jun. 1931; G.F. de Witte leg.; <named-content xmlns:xlink="http://www.w3.org/1999/xlink" content-type="dwc:institutional_code" xlink:type="simple">KMMA</named-content> • 1♀; Moba, Tanganyika; Jun. 1953; H. Bomans leg.; <named-content xmlns:xlink="http://www.w3.org/1999/xlink" content-type="dwc:institutional_code" xlink:type="simple">KMMA</named-content> • 2♀♀; same collection data as for preceding; Aug.–Oct. 1953 • 2♀♀; Mpala, Tanganyika; H. Bomans leg.; <named-content xmlns:xlink="http://www.w3.org/1999/xlink" content-type="dwc:institutional_code" xlink:type="simple">KMMA</named-content> • 1♀; Nyangwe; 15 Nov. 1910; Bequaert leg.; <named-content xmlns:xlink="http://www.w3.org/1999/xlink" content-type="dwc:institutional_code" xlink:type="simple">KMMA</named-content> • 1♂ 1♀; Nyangwe; Apr.–May 1918; R. Mayné leg.; <named-content xmlns:xlink="http://www.w3.org/1999/xlink" content-type="dwc:institutional_code" xlink:type="simple">KMMA</named-content> • 1♀; Nyonga, Katanga; 18 May 1925; G.F. de Witte leg.; <named-content xmlns:xlink="http://www.w3.org/1999/xlink" content-type="dwc:institutional_code" xlink:type="simple">KMMA</named-content> • 1♀; Paulis; 29 Oct. 1959; M. Fontaine leg.; <named-content xmlns:xlink="http://www.w3.org/1999/xlink" content-type="dwc:institutional_code" xlink:type="simple">KMMA</named-content> • 1♂ 1♀; Stanleyville [= Kisangani]; Apr. 1915; Lang and Chapin leg.; <named-content xmlns:xlink="http://www.w3.org/1999/xlink" content-type="dwc:institutional_code" xlink:type="simple">CNC</named-content> • 1♀; same collection data as for preceding; Feb. 1915; <named-content xmlns:xlink="http://www.w3.org/1999/xlink" content-type="dwc:institutional_code" xlink:type="simple">KMMA</named-content> • 17♂♂ 28♀♀; same collection data as for preceding; Mar. 1915 • 2♀♀; same collection data as for preceding; 1 Apr. 1915 • 1♂ 1♀; same collection data as for preceding; 2 Apr. 1915 • 1♀; same collection data as for preceding; 4 Apr. 1915 • 1♀; same collection data as for preceding; 5 Apr. 1915 • 2♂♂ 1♀; same collection data as for preceding; 6 Apr. 1915 • 2♂♂ 8♀♀; same collection data as for preceding; 7 Apr. 1915 • 4♀♀; same collection data as for preceding; 14 Apr. 1915 • 1♀; same collection data as for preceding; Apr. 1915 • 2♂♂ 3♀♀; same collection data as for preceding; 7 Jul. 1915 • 1♀; same collection data as for preceding; 1915; J. Bequaert leg.; <named-content xmlns:xlink="http://www.w3.org/1999/xlink" content-type="dwc:institutional_code" xlink:type="simple">KMMA</named-content> • 1♀; same collection data as for preceding; 5 May 1926; H. Schouteden leg. • 1♀; same collection data as for preceding; 13 Aug. 1928; A. Collart leg. • 1♀; same collection data as for preceding; 6 Sep. 1928 • 1♂; same collection data as for preceding; 1929; J. Muller leg.; <abbrev xmlns:xlink="http://www.w3.org/1999/xlink" content-type="institution" xlink:title="Koninklijk Belgisch Instituut voor Natuurwetenschappen, Brussels, Belgium" id="ABBRID0EBOCK" xlink:type="simple">KBIN</abbrev> • 1♀; same collection data as for preceding; 28 Apr. 1932; J. Vrydagh leg.; <named-content xmlns:xlink="http://www.w3.org/1999/xlink" content-type="dwc:institutional_code" xlink:type="simple">KMMA</named-content> • 1♀; Uvira; Jul. 1927; Ch. Seydel leg.; <named-content xmlns:xlink="http://www.w3.org/1999/xlink" content-type="dwc:institutional_code" xlink:type="simple">KMMA</named-content> • 1♀; Uvira; Aug. 1949; G. Marlier leg.; <named-content xmlns:xlink="http://www.w3.org/1999/xlink" content-type="dwc:institutional_code" xlink:type="simple">KMMA</named-content> • 1♀; Vieux-Kasongo; Dec. 1910; Pons leg.; <named-content xmlns:xlink="http://www.w3.org/1999/xlink" content-type="dwc:institutional_code" xlink:type="simple">KMMA</named-content>. Ethiopia • 1♂; Abijata Shala National Park, Oromia; 1–10 Oct. 2012; A. Pauly leg.; <named-content xmlns:xlink="http://www.w3.org/1999/xlink" content-type="dwc:institutional_code" xlink:type="simple">KMMA</named-content> • 1♂ 1♀; Senkele National Park, Oromia; 17 Oct. 2012; A. Pauly leg.; <named-content xmlns:xlink="http://www.w3.org/1999/xlink" content-type="dwc:institutional_code" xlink:type="simple">KMMA</named-content>. Guinea Bissau • 2♀♀; Bolama; Jun.–Dec. 1899; L. Fea leg.; <abbrev xmlns:xlink="http://www.w3.org/1999/xlink" content-type="institution" xlink:title="Museo Civico di Storia Naturale “Giacomo Doria”, Genoa Italy" id="ABBRID0EWPCK" xlink:type="simple">MCSNG</abbrev>. Kenya • 2♀♀; Bungoma, Western Province; 29 Oct. 1968; J. Field leg.; <named-content xmlns:xlink="http://www.w3.org/1999/xlink" content-type="dwc:institutional_code" xlink:type="simple">CDFA</named-content> • 1♀; Funzi Island; 9 Jul. 2012; <abbrev xmlns:xlink="http://www.w3.org/1999/xlink" content-type="institution" xlink:title="International Centre of Insect Physiology and Ecology, Nairobi, Kenya" id="ABBRID0EDQCK" xlink:type="simple">ICIPE</abbrev> • 1♂; Gede National Park, Malindi; 1 May 1973; H. Falke leg.; <named-content xmlns:xlink="http://www.w3.org/1999/xlink" content-type="dwc:institutional_code" xlink:type="simple">CNC</named-content> • 1♀; Kibwezi; 6 Jan. 1926; W. Feather leg.; <named-content xmlns:xlink="http://www.w3.org/1999/xlink" content-type="dwc:institutional_code" xlink:type="simple">NHMUK</named-content> • 7♀♀; same collection data as for preceding; 24 Dec. 1927 • 4♀♀; same collection data as for preceding; 24 Jan. 1928 • 1♀; same collection data as for preceding; 9 Feb. 1928 • 1♀; Kisumu; Nov. 1932; V.G.L. van Someren leg.; <named-content xmlns:xlink="http://www.w3.org/1999/xlink" content-type="dwc:institutional_code" xlink:type="simple">NHMUK</named-content> • 2♀♀; Lake Mpeketoni near Kipini; 4–5 Mar. 1912; S.A. Neave leg.; <named-content xmlns:xlink="http://www.w3.org/1999/xlink" content-type="dwc:institutional_code" xlink:type="simple">NHMUK</named-content> • 1♀; Loyia Turkana; 20 Aug. 1954; <named-content xmlns:xlink="http://www.w3.org/1999/xlink" content-type="dwc:institutional_code" xlink:type="simple">NHMUK</named-content> • 1♀; Magadi; Jul. 1941; V.G.L. van Someren leg.; <named-content xmlns:xlink="http://www.w3.org/1999/xlink" content-type="dwc:institutional_code" xlink:type="simple">NHMUK</named-content> • 1♀; Mombasa; Jul. 1904; Ch. Alluaud leg.; <abbrev xmlns:xlink="http://www.w3.org/1999/xlink" content-type="institution" xlink:title="Muséum national d’Histoire naturelle, Paris, France" id="ABBRID0EYRCK" xlink:type="simple">MNHN</abbrev> • 1♀; Nairobi; 14 Dec. 1951; L.C. Edwards leg.; <named-content xmlns:xlink="http://www.w3.org/1999/xlink" content-type="dwc:institutional_code" xlink:type="simple">NHMUK</named-content> • 1♀; Nanyuki; Jul. 2010; M. Roberts leg.; <abbrev xmlns:xlink="http://www.w3.org/1999/xlink" content-type="institution" xlink:title="International Centre of Insect Physiology and Ecology, Nairobi, Kenya" id="ABBRID0EFSCK" xlink:type="simple">ICIPE</abbrev> • 1♂; New Runda; 22 Apr. 2012; F. Haas leg.; <abbrev xmlns:xlink="http://www.w3.org/1999/xlink" content-type="institution" xlink:title="International Centre of Insect Physiology and Ecology, Nairobi, Kenya" id="ABBRID0EKSCK" xlink:type="simple">ICIPE</abbrev> • 2♀♀; Rabai; May 1928; V.G.L. van Someren leg.; <named-content xmlns:xlink="http://www.w3.org/1999/xlink" content-type="dwc:institutional_code" xlink:type="simple">NHMUK</named-content> • 2♂♂; same collection data as for preceding; Jul. 1928 • 1♂; Tsavo East; 6 Jan. 1989; A.u.G. Rautenstrauch leg.; <named-content xmlns:xlink="http://www.w3.org/1999/xlink" content-type="dwc:institutional_code" xlink:type="simple">CDFA</named-content> • 1♀; Uchweni Forest; 1–3 Mar. 1912; S.A. Neave leg.; <named-content xmlns:xlink="http://www.w3.org/1999/xlink" content-type="dwc:institutional_code" xlink:type="simple">NHMUK</named-content> • 1♂ 2♀♀; Ziwani; Aug. 1947; V.G.L. van Someren leg.; <named-content xmlns:xlink="http://www.w3.org/1999/xlink" content-type="dwc:institutional_code" xlink:type="simple">NHMUK</named-content>. Malawi • 1♀; 30 km NW of Dedza; 15 Mar. 1987; J. and A. Londt leg.; <named-content xmlns:xlink="http://www.w3.org/1999/xlink" content-type="dwc:institutional_code" xlink:type="simple">NMSA</named-content> • 3♀♀; Kasungu; 9 Dec. 1980; B. Stuckenberg and J. Londt leg.; <named-content xmlns:xlink="http://www.w3.org/1999/xlink" content-type="dwc:institutional_code" xlink:type="simple">NMSA</named-content> • 1♂; Livingstonia; 3 May 1939; R.C. Wood leg.; <named-content xmlns:xlink="http://www.w3.org/1999/xlink" content-type="dwc:institutional_code" xlink:type="simple">NHMUK</named-content> • 1♀; Mulanje Mountain Forest Reserve; 12–15 Nov. 2016; K. Jordaens leg.; <named-content xmlns:xlink="http://www.w3.org/1999/xlink" content-type="dwc:institutional_code" xlink:type="simple">KMMA</named-content> • 1♂; Ruo; 4 Feb. 1916; R.C. Wood leg.; <named-content xmlns:xlink="http://www.w3.org/1999/xlink" content-type="dwc:institutional_code" xlink:type="simple">NHMUK</named-content> • 1♂ 1♀; Viphya Mountains, Chikangawa; 5–8 Dec. 1980; B. Stuckenberg and J. Londt leg.; <named-content xmlns:xlink="http://www.w3.org/1999/xlink" content-type="dwc:institutional_code" xlink:type="simple">NMSA</named-content>. Mozambique • 1♀; Chiramba, Zambeze; 1929; P. Lesne leg.; <abbrev xmlns:xlink="http://www.w3.org/1999/xlink" content-type="institution" xlink:title="Muséum national d’Histoire naturelle, Paris, France" id="ABBRID0E6UCK" xlink:type="simple">MNHN</abbrev> • 1♀; Lourenço Marques [= Maputo]; 1909; J. de O.S. de Azevedo leg.; <named-content xmlns:xlink="http://www.w3.org/1999/xlink" content-type="dwc:institutional_code" xlink:type="simple">NHMUK</named-content> • 2♂♂ 2♀♀; Lourenço Marques [= Maputo]; Sep.–Dec. 1913; H.A. Junod leg.; <named-content xmlns:xlink="http://www.w3.org/1999/xlink" content-type="dwc:institutional_code" xlink:type="simple">NHMUK</named-content> • 1♂; same collection data as for preceding; Jan.–Mar. 1914 • 1♀; Luabo, Lower Zambesi River; Jun.–Jul. 1957; <named-content xmlns:xlink="http://www.w3.org/1999/xlink" content-type="dwc:institutional_code" xlink:type="simple">CNC</named-content> • 1♀; same collection data as for preceding; Aug. 1957 • 2♀♀; Luabo; U. Stuckenberg leg.; <named-content xmlns:xlink="http://www.w3.org/1999/xlink" content-type="dwc:institutional_code" xlink:type="simple">NMSA</named-content> • 2♂♂; Manga, Beira Region; 27 Jul. 1929; P. Lesne leg.; <abbrev xmlns:xlink="http://www.w3.org/1999/xlink" content-type="institution" xlink:title="Muséum national d’Histoire naturelle, Paris, France" id="ABBRID0EEWCK" xlink:type="simple">MNHN</abbrev> • 1♂; Revoué Valley, Andrada envir.; Apr.–May 1905; G. Vasse leg.; <abbrev xmlns:xlink="http://www.w3.org/1999/xlink" content-type="institution" xlink:title="Muséum national d’Histoire naturelle, Paris, France" id="ABBRID0EJWCK" xlink:type="simple">MNHN</abbrev> • 1♀; Rikatla; H.A. Junod; <named-content xmlns:xlink="http://www.w3.org/1999/xlink" content-type="dwc:institutional_code" xlink:type="simple">NMSA</named-content> • 1♀; Siluwe Hills, W. of Beira; 3 Jun. 1964; D. Cookson leg.; <named-content xmlns:xlink="http://www.w3.org/1999/xlink" content-type="dwc:institutional_code" xlink:type="simple">NMSA</named-content> • 1♀; Tumbine Mountains, Milange District; Apr. 1958; B. and P. Stuckenberg leg.; <named-content xmlns:xlink="http://www.w3.org/1999/xlink" content-type="dwc:institutional_code" xlink:type="simple">NMSA</named-content>. Namibia • 3♀♀; Kombat; 1–6 Apr. 1972; <named-content xmlns:xlink="http://www.w3.org/1999/xlink" content-type="dwc:institutional_code" xlink:type="simple">NHMUK</named-content> • 1♀; between Omaruru and Wilhelmstad; 3 Apr. 1998; F.W. and S.K. Gess leg.; <named-content xmlns:xlink="http://www.w3.org/1999/xlink" content-type="dwc:institutional_code" xlink:type="simple">AMGS</named-content> • 1♀; WNW of Omatjete; 15 Mar. 2004; F.W. and S.K. Gess leg.; <named-content xmlns:xlink="http://www.w3.org/1999/xlink" content-type="dwc:institutional_code" xlink:type="simple">AMGS</named-content> • 1♂; Oranjemund, 28 km from checkpoint on road to Sendelingsdrift; 25 Sep. 1997; F.W. and S.K. Gess leg.; <named-content xmlns:xlink="http://www.w3.org/1999/xlink" content-type="dwc:institutional_code" xlink:type="simple">AMGS</named-content> • 1♀; Rietfontein, 23 mi W SW Grootfontein; 3 Apr. 1972; <named-content xmlns:xlink="http://www.w3.org/1999/xlink" content-type="dwc:institutional_code" xlink:type="simple">NHMUK</named-content> • 1♀; 24 km SE Stampriet, Gross Nabas; 30 Mar. 2000; F.W. and S.K. Gess leg.; <named-content xmlns:xlink="http://www.w3.org/1999/xlink" content-type="dwc:institutional_code" xlink:type="simple">AMGS</named-content> • 1♀; 71 km East Stampriet; 23 Mar. 2000; F.W. and S.K. Gess leg.; <named-content xmlns:xlink="http://www.w3.org/1999/xlink" content-type="dwc:institutional_code" xlink:type="simple">AMGS</named-content> • 1♂; 71 km West Witvlei; 17 Mar. 1984; J. Londt and B. Stuckenberg leg.; <named-content xmlns:xlink="http://www.w3.org/1999/xlink" content-type="dwc:institutional_code" xlink:type="simple">NMSA</named-content>. Nigeria • 1♀; 23 km W Lagos; 11 May 1975; J. Riley leg.; <named-content xmlns:xlink="http://www.w3.org/1999/xlink" content-type="dwc:institutional_code" xlink:type="simple">NHMUK</named-content>. Republic Of The Congo • 1♀; Brazzaville env.; 1907; E. Roubaud and A. Weiss leg.; <abbrev xmlns:xlink="http://www.w3.org/1999/xlink" content-type="institution" xlink:title="Muséum national d’Histoire naturelle, Paris, France" id="ABBRID0EOZCK" xlink:type="simple">MNHN</abbrev>. Rwanda • 1♀; Astrida [= Butare]; 22 Feb. 1953; P. Basilewsky leg.; <named-content xmlns:xlink="http://www.w3.org/1999/xlink" content-type="dwc:institutional_code" xlink:type="simple">KMMA</named-content> • 1♀; same collection data as for preceding; 5 Mar. 1955; P. Elsen leg.; • 1♀; same collection data as for preceding; 15 Mar. 1955 • 1♀; Karissimbi; Dec. 1925; H. Schouteden leg.; <named-content xmlns:xlink="http://www.w3.org/1999/xlink" content-type="dwc:institutional_code" xlink:type="simple">KMMA</named-content>. São Tomé and Príncipe • 3♂♂ 2♀♀; São Tomé, Ribeira Palma; Aug. 1900; L. Fea leg.; <abbrev xmlns:xlink="http://www.w3.org/1999/xlink" content-type="institution" xlink:title="Museo Civico di Storia Naturale “Giacomo Doria”, Genoa Italy" id="ABBRID0ED1CK" xlink:type="simple">MCSNG</abbrev> • 3♀♀; Príncipe, Roca Inf. D. Henrique; Mar. 1901; L. Fea leg.; <abbrev xmlns:xlink="http://www.w3.org/1999/xlink" content-type="institution" xlink:title="Museo Civico di Storia Naturale “Giacomo Doria”, Genoa Italy" id="ABBRID0EI1CK" xlink:type="simple">MCSNG</abbrev> • 1♀; 1900; A. Negreiros leg.; <abbrev xmlns:xlink="http://www.w3.org/1999/xlink" content-type="institution" xlink:title="Muséum national d’Histoire naturelle, Paris, France" id="ABBRID0EN1CK" xlink:type="simple">MNHN</abbrev> • 1♀; 1919–1921; H.J. Snell leg.; <named-content xmlns:xlink="http://www.w3.org/1999/xlink" content-type="dwc:institutional_code" xlink:type="simple">NHMUK</named-content> • 2♂♂ 1♀; 1920; H. Navel leg.; <abbrev xmlns:xlink="http://www.w3.org/1999/xlink" content-type="institution" xlink:title="Muséum national d’Histoire naturelle, Paris, France" id="ABBRID0E11CK" xlink:type="simple">MNHN</abbrev> • 1♀; 19 Sep. 1921; H.J. Snell leg.; <named-content xmlns:xlink="http://www.w3.org/1999/xlink" content-type="dwc:institutional_code" xlink:type="simple">NHMUK</named-content> • 1♀; no data; H. De Saeger and Prince Leopold leg.; <named-content xmlns:xlink="http://www.w3.org/1999/xlink" content-type="dwc:institutional_code" xlink:type="simple">KMMA</named-content>. Somalia • 1♀; Mogadishu; 20 Feb. 1953; <named-content xmlns:xlink="http://www.w3.org/1999/xlink" content-type="dwc:institutional_code" xlink:type="simple">NHMUK</named-content>. South Africa • 1♀; Amatikulu Nature Reserve; 14 Jun. 2011; J. Londt and T. Dikow leg.; <named-content xmlns:xlink="http://www.w3.org/1999/xlink" content-type="dwc:institutional_code" xlink:type="simple">NMSA</named-content> • 4♀♀; Ben Lavin Nature Reserve; 13 Feb. 2005; J. Londt and T. Dikow leg.; <named-content xmlns:xlink="http://www.w3.org/1999/xlink" content-type="dwc:institutional_code" xlink:type="simple">NMSA</named-content> • 1♂; Bluff, Durban; 8 Mar. 1925; <named-content xmlns:xlink="http://www.w3.org/1999/xlink" content-type="dwc:institutional_code" xlink:type="simple">NMSA</named-content> • 1♀; Blyderivierspoortdam Nature Reserve; 25–26 Oct. 1984; C.D. Eardley leg.; <named-content xmlns:xlink="http://www.w3.org/1999/xlink" content-type="dwc:institutional_code" xlink:type="simple">NMSA</named-content> • 1♀; Empangeni; 7 Apr. 1989; P. Reavell leg.; <named-content xmlns:xlink="http://www.w3.org/1999/xlink" content-type="dwc:institutional_code" xlink:type="simple">NMSA</named-content> • 1♀; False Bay; 24 Feb.–4 Mar. 1990; A.J. Weaving leg.; <named-content xmlns:xlink="http://www.w3.org/1999/xlink" content-type="dwc:institutional_code" xlink:type="simple">NMSA</named-content> • 1♀; Gillits; 24 Feb. 1957; <named-content xmlns:xlink="http://www.w3.org/1999/xlink" content-type="dwc:institutional_code" xlink:type="simple">NMSA</named-content> • 1♀; Ingwavuma; 10 Dec. 1963; B. and P. Stuckenberg leg.; <named-content xmlns:xlink="http://www.w3.org/1999/xlink" content-type="dwc:institutional_code" xlink:type="simple">NMSA</named-content> • 1♀; Irene; 24 May 1971; C.K. Brain leg.; <named-content xmlns:xlink="http://www.w3.org/1999/xlink" content-type="dwc:institutional_code" xlink:type="simple">NMSA</named-content> • 1♂; Letaba Camp, Kruger National Park; 14–18 Nov. 1961; Vari and Rorke leg.; <named-content xmlns:xlink="http://www.w3.org/1999/xlink" content-type="dwc:institutional_code" xlink:type="simple">NMSA</named-content> • 2♀♀; 37 km N Louis Trichardt, Limpopo; Jan. 1975; B. Stuckenberg leg.; <named-content xmlns:xlink="http://www.w3.org/1999/xlink" content-type="dwc:institutional_code" xlink:type="simple">NMSA</named-content> • 2♂♂ 4♀♀; Mafikeng Game Reserve, Kolobe drinking pond; 16 Mar. 2003; J.Londt leg.; <named-content xmlns:xlink="http://www.w3.org/1999/xlink" content-type="dwc:institutional_code" xlink:type="simple">NMSA</named-content> • 1♀; Mafikeng Game Reserve, Noka picnic site; 17 Mar. 2003; J. Londt leg.; <named-content xmlns:xlink="http://www.w3.org/1999/xlink" content-type="dwc:institutional_code" xlink:type="simple">NMSA</named-content> • 1♀; Malvern; Natal; Jun. 1897; G.A.K. Marshall leg.; <named-content xmlns:xlink="http://www.w3.org/1999/xlink" content-type="dwc:institutional_code" xlink:type="simple">NHMUK</named-content> • 1♀; Mntunzini, Garland Farm, Natal; 1 Aug. 1985; P. Atkinson leg.; <named-content xmlns:xlink="http://www.w3.org/1999/xlink" content-type="dwc:institutional_code" xlink:type="simple">NMSA</named-content> • 1♀; Modimolle, Limpopo; 20 Nov. 2017; A. Vujic and E. Rättel leg.; <named-content xmlns:xlink="http://www.w3.org/1999/xlink" content-type="dwc:institutional_code" xlink:type="simple">MZH</named-content> • 1♂ 2♀♀; Mpenjati Nature Reserve; 22–23 Jan. 2011; J. and A. Londt leg.; <named-content xmlns:xlink="http://www.w3.org/1999/xlink" content-type="dwc:institutional_code" xlink:type="simple">NMSA</named-content> • 1♀; Ndumu Game Reserve, staff house; 15–17 Feb. 2011; J. Londt leg.; <named-content xmlns:xlink="http://www.w3.org/1999/xlink" content-type="dwc:institutional_code" xlink:type="simple">NMSA</named-content> • 1♀; Ndumu Game Reserve, rest camp; 23–29 Nov. 1977; D. Brothers and J. Guillarmod leg.; <named-content xmlns:xlink="http://www.w3.org/1999/xlink" content-type="dwc:institutional_code" xlink:type="simple">NMSA</named-content> • 1♀; Port St John Pondoland; 1–15 Apr. 1924; B.E. Turner leg.; <named-content xmlns:xlink="http://www.w3.org/1999/xlink" content-type="dwc:institutional_code" xlink:type="simple">NHMUK</named-content> • 1♀; 5 km E Sabie, Bergvliet Road; 24 Feb. 1971; B. Stuckenberg leg.; <named-content xmlns:xlink="http://www.w3.org/1999/xlink" content-type="dwc:institutional_code" xlink:type="simple">NMSA</named-content> • 1♂ 1♀; San Lameer resort area; 11–12 Feb. 2012; J. and A. Londt leg.; <named-content xmlns:xlink="http://www.w3.org/1999/xlink" content-type="dwc:institutional_code" xlink:type="simple">NMSA</named-content> • 1♀; Shelly Beach; 29 May 1984; D. Wheeler leg.; <named-content xmlns:xlink="http://www.w3.org/1999/xlink" content-type="dwc:institutional_code" xlink:type="simple">NMSA</named-content> • 1♀; 4 km E Skukuza, Sabie River, Kruger National Park; 4 Jan. 1974; B. and P. Stuckenberg leg.; <named-content xmlns:xlink="http://www.w3.org/1999/xlink" content-type="dwc:institutional_code" xlink:type="simple">NMSA</named-content> • 1♀; Tshifhire, Venda; Jul. 1983; Neluheni leg.; <named-content xmlns:xlink="http://www.w3.org/1999/xlink" content-type="dwc:institutional_code" xlink:type="simple">NMSA</named-content> • 1♀; Umbilo; 21 Mar. 1915; L. Bevis leg.; <named-content xmlns:xlink="http://www.w3.org/1999/xlink" content-type="dwc:institutional_code" xlink:type="simple">NMSA</named-content> • 2♂♂ 1♀; Umtamvuna Nature Reserve; 14 Jan. 1981; J. Londt leg.; <named-content xmlns:xlink="http://www.w3.org/1999/xlink" content-type="dwc:institutional_code" xlink:type="simple">NMSA</named-content> • 1♂; same collection data as for preceding; 29 Oct. 1990; A. Whittington leg. • 1♀; van Reenen’s Pass, Ladysmith, Kwa-Zulu Natal; 23 Feb. 2016; G. Ståhls and E. Rättel leg.; <named-content xmlns:xlink="http://www.w3.org/1999/xlink" content-type="dwc:institutional_code" xlink:type="simple">MZH</named-content> • 1♀; Vernon Crookes Nature Reserve; 16 Nov. 2003; G.B.P. Davies leg.; <named-content xmlns:xlink="http://www.w3.org/1999/xlink" content-type="dwc:institutional_code" xlink:type="simple">NMSA</named-content>. Tanzania • 1♀; Amani; 1957; J.G. Halcrow leg.; <named-content xmlns:xlink="http://www.w3.org/1999/xlink" content-type="dwc:institutional_code" xlink:type="simple">NHMUK</named-content> • 1♀; Chenzema, Uluguru Mountains; 2–22 Jul. 1971; L. Berger; N. Leleup and J. Debecker leg.; <named-content xmlns:xlink="http://www.w3.org/1999/xlink" content-type="dwc:institutional_code" xlink:type="simple">KMMA</named-content> • 1♂; Dar es Salaam; Apr. 1961; G. Heinrich leg.; <named-content xmlns:xlink="http://www.w3.org/1999/xlink" content-type="dwc:institutional_code" xlink:type="simple">CNC</named-content> • 1♀; same collection data as for preceding; 12 Sep. 1961 • 1♀; same collection data as for preceding; 14 Sep. 1961 • 11♂♂ 1♀; same collection data as for preceding; Oct. 1961 • 1♂; same collection data as for preceding; 20 Oct. 1961 • 2♂♂; Dodoma; Nov. 2008; G. Goergen leg.; <named-content xmlns:xlink="http://www.w3.org/1999/xlink" content-type="dwc:institutional_code" xlink:type="simple">IITA</named-content> • 2♂♂; same collection data as for preceding; 27 Nov. 2008 • 8♂♂; Iringa-Morogoro; 23 Nov. 2008; G. Goergen leg.; <named-content xmlns:xlink="http://www.w3.org/1999/xlink" content-type="dwc:institutional_code" xlink:type="simple">IITA</named-content> • 1♀; Kunduchi; Jul. 1973; <named-content xmlns:xlink="http://www.w3.org/1999/xlink" content-type="dwc:institutional_code" xlink:type="simple">CDFA</named-content> • 1♀; Lake Manyara; Jun.–Aug. 1937; B. Cooper leg.; <named-content xmlns:xlink="http://www.w3.org/1999/xlink" content-type="dwc:institutional_code" xlink:type="simple">NHMUK</named-content> • 1♀; Matumbi Highlands; 25 Nov. 1989; W.R.B. Hynd leg.; <named-content xmlns:xlink="http://www.w3.org/1999/xlink" content-type="dwc:institutional_code" xlink:type="simple">NHMUK</named-content> • 1♀; Morogoro; 6 May 1925; A.H. Ritchie leg.; <named-content xmlns:xlink="http://www.w3.org/1999/xlink" content-type="dwc:institutional_code" xlink:type="simple">NHMUK</named-content> • 1♂ 1♀; same collection data as for preceding; 20 May 1925 • 2♀♀; same collection data as for preceding; 10 Jun. 1925 • 1♀; nr Morogoro, Uluguru Mountains; Jan. 1962; <named-content xmlns:xlink="http://www.w3.org/1999/xlink" content-type="dwc:institutional_code" xlink:type="simple">CNC</named-content> • 1♂; Mungula Gorge, Bunduki, Uluguru Mts; P. Basilewsky and N. Leleup leg.; <named-content xmlns:xlink="http://www.w3.org/1999/xlink" content-type="dwc:institutional_code" xlink:type="simple">KMMA</named-content> • 1♂; Musoma; 29 Nov. 2008; G. Goergen leg.; <named-content xmlns:xlink="http://www.w3.org/1999/xlink" content-type="dwc:institutional_code" xlink:type="simple">IITA</named-content> • 2♂♂; Mwanza; 30 Nov. 2008; G. Goergen leg.; <named-content xmlns:xlink="http://www.w3.org/1999/xlink" content-type="dwc:institutional_code" xlink:type="simple">IITA</named-content> • 1♂; Njombe; 23 Oct. 1951; W. Peters leg.; <named-content xmlns:xlink="http://www.w3.org/1999/xlink" content-type="dwc:institutional_code" xlink:type="simple">NHMUK</named-content> • 1♀; same collection data as for preceding; 9 Dec. 1952 • 1♂; same collection data as for preceding; 23 Oct. 1957 • 1♂; Old Shinyanga; 26 Mar. 1953; E. Burtt leg.; <named-content xmlns:xlink="http://www.w3.org/1999/xlink" content-type="dwc:institutional_code" xlink:type="simple">NHMUK</named-content> • 1♂; same collection data as for preceding; 28 Mar. 1953 • 1♂; same collection data as for preceding; 10 Apr. 1953 • 1♂; same collection data as for preceding; 11 Apr. 1953 • 1♂; Rukwa Valley; 16 Sep. 1952; <named-content xmlns:xlink="http://www.w3.org/1999/xlink" content-type="dwc:institutional_code" xlink:type="simple">NHMUK</named-content> • 2♀♀; Tanga; Apr.–May 1950; R.C.H. Sweeney leg.; <named-content xmlns:xlink="http://www.w3.org/1999/xlink" content-type="dwc:institutional_code" xlink:type="simple">NHMUK</named-content> • 3♂♂; Ukara Island; Lake Victoria; 1953; A. Smith leg.; <named-content xmlns:xlink="http://www.w3.org/1999/xlink" content-type="dwc:institutional_code" xlink:type="simple">NHMUK</named-content> • 1♀; Zanzibar; [no date]; ex coll Bigot; <named-content xmlns:xlink="http://www.w3.org/1999/xlink" content-type="dwc:institutional_code" xlink:type="simple">NHMUK</named-content> • 2♀♀; Zanzibar; C. Cooke leg.; <named-content xmlns:xlink="http://www.w3.org/1999/xlink" content-type="dwc:institutional_code" xlink:type="simple">CNC</named-content> • 1♂; Zanzibar; 17 May 1911; W.M. Aders leg.; <named-content xmlns:xlink="http://www.w3.org/1999/xlink" content-type="dwc:institutional_code" xlink:type="simple">NHMUK</named-content> • 1♂; Zanzibar; Jan.–Feb. 1925; H.J. Snell leg.; <named-content xmlns:xlink="http://www.w3.org/1999/xlink" content-type="dwc:institutional_code" xlink:type="simple">NHMUK</named-content>. Togo • 1♂; Kloto; 3 Mar. 2018; K. Jordaens leg.; <named-content xmlns:xlink="http://www.w3.org/1999/xlink" content-type="dwc:institutional_code" xlink:type="simple">KMMA</named-content>. Uganda • 1♂ 1♀; Budongo Forest, nr Lake Albert; 1 Apr. 1972; E.B. Babyetagara leg.; <named-content xmlns:xlink="http://www.w3.org/1999/xlink" content-type="dwc:institutional_code" xlink:type="simple">CNC</named-content> • 1♂ 1♀; Entebbe; May 1906; M. de Rothschild leg.; <abbrev xmlns:xlink="http://www.w3.org/1999/xlink" content-type="institution" xlink:title="Muséum national d’Histoire naturelle, Paris, France" id="ABBRID0E6IDK" xlink:type="simple">MNHN</abbrev> • 1♀; Entebbe; 20 Mar. 1911; C.C. Gowdey leg.; <named-content xmlns:xlink="http://www.w3.org/1999/xlink" content-type="dwc:institutional_code" xlink:type="simple">NHMUK</named-content> • 1♀; same collection data as for preceding; 17 Aug. 1911 • 2♂♂ 10♀♀; same collection data as for preceding; 21 Aug. 1911 • 1♀; same collection data as for preceding; 1–11 Sep. 1911 • 2♂♂ 1♀; same collection data as for preceding; 7–9 May 1912 • 1♀; same collection data as for preceding; 27 May 1912 • 5♂♂ 3♀♀; same collection data as for preceding; 3 Sep. 1912 • 2♀♀; same collection data as for preceding; 16 Oct. 1912 • 1♀; same collection data as for preceding; 14 Nov. 1912 • 1♂; same collection data as for preceding; 18–20 Nov. 1912 • 2♀♀; same collection data as for preceding; 3–4 Dec. 1912 • 1♂ 1♀; same collection data as for preceding; 12–13 Dec. 1912 • 1♀; same collection data as for preceding; 31 Dec. 1912 • 1♀; same collection data as for preceding; 20 Mar. 1913 • 5♀♀; same collection data as for preceding; 1913 • 1♀; same collection data as for preceding; 6–13 May 1912; C.A. Wiggins leg. • 1♀; Entebbe; 1 Feb. 1972; H. Falke leg.; <named-content xmlns:xlink="http://www.w3.org/1999/xlink" content-type="dwc:institutional_code" xlink:type="simple">CNC</named-content> • 2♂♂; same collection data as for preceding; 20 Nov. 1972–22 Jan. 1973 • 2♂♂; same collection data as for preceding; 25–28 Jan. 1973 • 1♀; 7 mi N Entebbe; 31 Mar. 1972; H. Falke leg.; <named-content xmlns:xlink="http://www.w3.org/1999/xlink" content-type="dwc:institutional_code" xlink:type="simple">CNC</named-content> • 3♂♂ 3♀♀; near Entebbe; 23–31 Jan. 1973; H. Falke leg.; <named-content xmlns:xlink="http://www.w3.org/1999/xlink" content-type="dwc:institutional_code" xlink:type="simple">CNC</named-content> • 1♂; Kayonza Forst, Kigezi; 1 Sep. 1972; H. Falke leg.; <named-content xmlns:xlink="http://www.w3.org/1999/xlink" content-type="dwc:institutional_code" xlink:type="simple">CNC</named-content> • 1♀; Masindi; Aug. 1945; P.A. Buxton leg.; <named-content xmlns:xlink="http://www.w3.org/1999/xlink" content-type="dwc:institutional_code" xlink:type="simple">NHMUK</named-content> • 1♀; Ruwenzori; 17 May 1911; C.C. Gowdey leg.; <named-content xmlns:xlink="http://www.w3.org/1999/xlink" content-type="dwc:institutional_code" xlink:type="simple">NHMUK</named-content> • 1♀; Sukulu; 26 Jan. 1954; <named-content xmlns:xlink="http://www.w3.org/1999/xlink" content-type="dwc:institutional_code" xlink:type="simple">NHMUK</named-content> • 1♀; Sukulu; 9 Apr. 1961; E. Burtt leg.; <named-content xmlns:xlink="http://www.w3.org/1999/xlink" content-type="dwc:institutional_code" xlink:type="simple">NHMUK</named-content> • 2♂♂ 1♀; same collection data as for preceding; 26 Jan. 1962 • 1♀; same collection data as for preceding; 31 Jan. 1962 • 1♂; Tero; 14 Apr. 1911; C.C. Gowdey leg.; <named-content xmlns:xlink="http://www.w3.org/1999/xlink" content-type="dwc:institutional_code" xlink:type="simple">NHMUK</named-content> • 1♂; Tororo; 30 Jan. 1954; <named-content xmlns:xlink="http://www.w3.org/1999/xlink" content-type="dwc:institutional_code" xlink:type="simple">NHMUK</named-content>. Zambia • 2♂♂; Abercorn; 17 Jan. 1951; F.O. Albrecht leg.; <named-content xmlns:xlink="http://www.w3.org/1999/xlink" content-type="dwc:institutional_code" xlink:type="simple">NHMUK</named-content> • 1♀; same collection data as for preceding; 12 Feb. 1951 • 1♂; same collection data as for preceding; 26 Feb. 1951 • 1♀; Jan. 1966; H. Mathes leg.; <named-content xmlns:xlink="http://www.w3.org/1999/xlink" content-type="dwc:institutional_code" xlink:type="simple">KMMA</named-content> • 1♀; Broken Hill; 1 May 1912; E.A. Copeman leg.; <named-content xmlns:xlink="http://www.w3.org/1999/xlink" content-type="dwc:institutional_code" xlink:type="simple">NHMUK</named-content> • 1♀; same collection data as for preceding; 29 May 1912 • 1♀; Mwinilunga; 9 Apr. 1914; F.V. Bruce Miller leg.; <named-content xmlns:xlink="http://www.w3.org/1999/xlink" content-type="dwc:institutional_code" xlink:type="simple">NHMUK</named-content> • 1♀; Ndola; 31 Jan. 1980; T. Grout leg.; <named-content xmlns:xlink="http://www.w3.org/1999/xlink" content-type="dwc:institutional_code" xlink:type="simple">NMSA</named-content> • 1♀; Nyamkolo; 9 May 1930; A. Loveridge leg.; <named-content xmlns:xlink="http://www.w3.org/1999/xlink" content-type="dwc:institutional_code" xlink:type="simple">CNC</named-content>. Zimbabwe • 1♀; Banket; Dec. 1950; A. Carnegie; <named-content xmlns:xlink="http://www.w3.org/1999/xlink" content-type="dwc:institutional_code" xlink:type="simple">NMSA</named-content> • 1♀; Bazely Bridge, Mutare; 14 Apr. 1964; D. Cookson leg.; <named-content xmlns:xlink="http://www.w3.org/1999/xlink" content-type="dwc:institutional_code" xlink:type="simple">NMSA</named-content> • 1♀; Bomponi; 13 May 1963; D. Cookson leg.; <named-content xmlns:xlink="http://www.w3.org/1999/xlink" content-type="dwc:institutional_code" xlink:type="simple">NMSA</named-content> • 1♂; same collection data as for preceding; 16 Jun. 1965 • 1♀; Chigudu Farm, Mvurwi; 14 Jan. 1985; A.J. Weaving leg.; <named-content xmlns:xlink="http://www.w3.org/1999/xlink" content-type="dwc:institutional_code" xlink:type="simple">NMSA</named-content> • 1♂; Melsetter District; 23 Nov. 1993; E. Bruce-Miller leg.; <named-content xmlns:xlink="http://www.w3.org/1999/xlink" content-type="dwc:institutional_code" xlink:type="simple">AMGS</named-content> • 1♂; Salisbury [= Harare]; 1 Jan. 1952; J.M. Brown leg.; <named-content xmlns:xlink="http://www.w3.org/1999/xlink" content-type="dwc:institutional_code" xlink:type="simple">NMSA</named-content> • 1♀; same collection data as for preceding; 22 Apr. 1978; P.E. Hulley leg. • 1♀; Vumba Mt; March 1938; <named-content xmlns:xlink="http://www.w3.org/1999/xlink" content-type="dwc:institutional_code" xlink:type="simple">NHMUK</named-content> • 1♀; East Vumba; 1 Jun. 1964 • 1♂; North Vumba; 27 Mar. 1964; D. Cookson leg.; <named-content xmlns:xlink="http://www.w3.org/1999/xlink" content-type="dwc:institutional_code" xlink:type="simple">NMSA</named-content> • 1♀; same collection data as for preceding; 16 Nov. 1964.</p><fig id="F20" position="float" orientation="portrait"><object-id xmlns:xlink="http://www.w3.org/1999/xlink" content-type="doi" xlink:type="simple">10.3897/zookeys.1003.56557.figures64-67</object-id><object-id xmlns:xlink="http://www.w3.org/1999/xlink" content-type="arpha" xlink:type="simple">2F593EBE-D322-55B5-947A-87776340672F</object-id><label>Figures 64–67.</label><caption><p><italic><tp:taxon-name><tp:taxon-name-part taxon-name-part-type="genus" reg="Senaspis">Senaspis</tp:taxon-name-part></tp:taxon-name></italic> species, right wing <bold>64</bold><italic><tp:taxon-name><tp:taxon-name-part taxon-name-part-type="genus" reg="Senaspis">S.</tp:taxon-name-part> <tp:taxon-name-part taxon-name-part-type="species" reg="dentipes">dentipes</tp:taxon-name-part></tp:taxon-name></italic> (Macquart) (♂) <bold>65</bold><italic><tp:taxon-name><tp:taxon-name-part taxon-name-part-type="genus" reg="Senaspis">S.</tp:taxon-name-part> <tp:taxon-name-part taxon-name-part-type="species" reg="dibapha">dibapha</tp:taxon-name-part></tp:taxon-name></italic> (Walker) (♂) <bold>66, 67</bold><italic><tp:taxon-name><tp:taxon-name-part taxon-name-part-type="genus" reg="Senaspis">S.</tp:taxon-name-part> <tp:taxon-name-part taxon-name-part-type="species" reg="dibapha">dibapha</tp:taxon-name-part></tp:taxon-name></italic> (Walker) close-up calypters.</p></caption><graphic xmlns:xlink="http://www.w3.org/1999/xlink" xlink:href="zookeys-1003-083-g020.jpg" position="float" orientation="portrait" xlink:type="simple" id="oo_486716.jpg"><uri content-type="original_file" xlink:type="simple">https://binary.pensoft.net/fig/486716</uri></graphic></fig></tp:treatment-sec><tp:treatment-sec sec-type="description" id="SECID0EHRDK"><title>Description.</title><p>Body length: 11.0–15.8 mm. Wing length: 8.0–11.0 mm.</p><p><bold>Male</bold> (Fig. <xref ref-type="fig" rid="F3">5</xref>). Head (Figs <xref ref-type="fig" rid="F11">28</xref>, <xref ref-type="fig" rid="F11">29</xref>). Eye bare; holoptic, eye contiguity for distance equal to or slightly longer than length of ocellar triangle, facets dorsally slightly larger, at most twice as large in diameter, as ventral ones. Frons black to black-brown; weakly subshiny, with dense greyish pollinosity throughout; with dispersed medium long straw-yellow pile. Face black to black-brown; weakly subshiny, with dense greyish pollinosity, facial tubercle weakly shining black, posterolateral margin of mouth shining brownish; in parts with dispersed long pale pile; facial tubercle strongly pronounced. Gena colour and pollinosity as ventral lateral margin of face; with short to long pale pile. Occiput black-brown, covered with dully grey pollinosity; with dispersed pale pile, except dorsally where pile black adjacent to vertex. Antennal segments black-brown, basoflagellomere apically more brownish, arista pale yellow.</p><p><bold><italic>Thorax</italic></bold> (Fig. <xref ref-type="fig" rid="F18">57</xref>). Scutum mainly subshiny black; sparse grey pollinose, more densely so along margins and transverse suture; pilosity variable, usually predominantly pale yellow, sometimes more or less interspersed with short black pile. Scutellum apical margin weakly rounded, distinctly marginated, slightly more than twice as wide as long; pale yellow, anterior margin narrowly black-brown; with short pale pile. Pleura ground colour black-brown, sparsely greyish pollinose; covered with dispersed long pale pile except on meron, dorsomedial anepimeron, ventral part of katepimeron, anterior part of katepisternum and anterior anepisternum.</p><fig id="F21" position="float" orientation="portrait"><object-id xmlns:xlink="http://www.w3.org/1999/xlink" content-type="doi" xlink:type="simple">10.3897/zookeys.1003.56557.figures68-73</object-id><object-id xmlns:xlink="http://www.w3.org/1999/xlink" content-type="arpha" xlink:type="simple">71363157-FFB3-54FF-8DC3-18C67DDA6F14</object-id><label>Figures 68–73.</label><caption><p><italic><tp:taxon-name><tp:taxon-name-part taxon-name-part-type="genus" reg="Senaspis">Senaspis</tp:taxon-name-part></tp:taxon-name></italic> species, right wing <bold>68</bold><italic><tp:taxon-name><tp:taxon-name-part taxon-name-part-type="genus" reg="Senaspis">S.</tp:taxon-name-part> <tp:taxon-name-part taxon-name-part-type="species" reg="elliotii">elliotii</tp:taxon-name-part></tp:taxon-name></italic> Austen (♂) <bold>69–71</bold><italic><tp:taxon-name><tp:taxon-name-part taxon-name-part-type="genus" reg="Senaspis">S.</tp:taxon-name-part> <tp:taxon-name-part taxon-name-part-type="species" reg="elliotii">elliotii</tp:taxon-name-part></tp:taxon-name></italic> Austen close-up apical end <bold>72</bold><italic><tp:taxon-name><tp:taxon-name-part taxon-name-part-type="genus" reg="Senaspis">S.</tp:taxon-name-part> <tp:taxon-name-part taxon-name-part-type="species" reg="flaviceps">flaviceps</tp:taxon-name-part></tp:taxon-name></italic> Macquart (♂) <bold>73</bold><italic><tp:taxon-name><tp:taxon-name-part taxon-name-part-type="genus" reg="Senaspis">S.</tp:taxon-name-part> <tp:taxon-name-part taxon-name-part-type="species" reg="haemorrhoa">haemorrhoa</tp:taxon-name-part></tp:taxon-name></italic> (Gerstaecker) (♂).</p></caption><graphic xmlns:xlink="http://www.w3.org/1999/xlink" xlink:href="zookeys-1003-083-g021.jpg" position="float" orientation="portrait" xlink:type="simple" id="oo_486717.jpg"><uri content-type="original_file" xlink:type="simple">https://binary.pensoft.net/fig/486717</uri></graphic></fig><p><bold><italic>Legs</italic></bold>. Dark brown to reddish brown; with short dark pile, along posterior margin of pro- and mesofemora with longer pale pile except apically, metafemur predominantly long pale pile in basal two-thirds. Metaleg (Fig. <xref ref-type="fig" rid="F24">85</xref>), femur moderately thickened, with one distinct ventral swelling in apical fifth, a second less developed thickening proximal of this; tibia thickened and slightly curved, pile along ventral margin more dense.</p><p><bold><italic>Wing</italic></bold> (Fig. <xref ref-type="fig" rid="F21">73</xref>). Largely hyaline, only with very faint yellowish brown tinge; with distinct dark brown macula running from anterior margin and covering most of stigma, parts of cell r<sub>1</sub> and r<sub>2+3</sub>, distal part of cell br and basal part of r<sub>4+5</sub>, decreasing in intensity on anterior part of cell dm, macula well demarcated apically but decreasing gradually in colour basally. Calypters white; with fringe of white pile. Cell r<sub>1</sub> closed, petiole usually approx. equal to height of base of stigma, rarely shorter. Vein R<sub>4+5</sub> sinuate and short appendiculate, rarely appendix missing.</p><fig id="F22" position="float" orientation="portrait"><object-id xmlns:xlink="http://www.w3.org/1999/xlink" content-type="doi" xlink:type="simple">10.3897/zookeys.1003.56557.figures74-76</object-id><object-id xmlns:xlink="http://www.w3.org/1999/xlink" content-type="arpha" xlink:type="simple">AA6BEAE8-2745-5F17-A682-7EF19E7C9EDD</object-id><label>Figures 74–76.</label><caption><p><italic><tp:taxon-name><tp:taxon-name-part taxon-name-part-type="genus" reg="Senaspis">Senaspis</tp:taxon-name-part></tp:taxon-name></italic> species, right wing <bold>74</bold><italic><tp:taxon-name><tp:taxon-name-part taxon-name-part-type="genus" reg="Senaspis">S.</tp:taxon-name-part> <tp:taxon-name-part taxon-name-part-type="species" reg="melanthysana">melanthysana</tp:taxon-name-part></tp:taxon-name></italic> (Speiser) (♂) <bold>75</bold><italic><tp:taxon-name><tp:taxon-name-part taxon-name-part-type="genus" reg="Senaspis">S.</tp:taxon-name-part> <tp:taxon-name-part taxon-name-part-type="species" reg="nigrita">nigrita</tp:taxon-name-part></tp:taxon-name></italic> (Bigot) (♂) <bold>76</bold><tp:taxon-name><tp:taxon-name-part taxon-name-part-type="genus" reg="Senaspis">S.</tp:taxon-name-part> <tp:taxon-name-part taxon-name-part-type="uncertainty-rank">nr</tp:taxon-name-part> <tp:taxon-name-part taxon-name-part-type="species" reg="umbrifera">umbrifera</tp:taxon-name-part></tp:taxon-name> (Walker) (♂).</p></caption><graphic xmlns:xlink="http://www.w3.org/1999/xlink" xlink:href="zookeys-1003-083-g022.jpg" position="float" orientation="portrait" xlink:type="simple" id="oo_486718.jpg"><uri content-type="original_file" xlink:type="simple">https://binary.pensoft.net/fig/486718</uri></graphic></fig><p><bold><italic>Abdomen</italic></bold> (Fig. <xref ref-type="fig" rid="F26">95</xref>). Uniformly subshiny brown to reddish brown; tergum IV, postabdomen and sometimes posterior margin of tergum III conspicuously orange to orange-red; with short dark pile, except tergum I completely, anterior half of tergum II and anterior fourth of tergum III with longer silvery to pale yellow pile; lateral margins with pale pile; orange areas with pale orange pile. Male genitalia as in Fig. <xref ref-type="fig" rid="F28">106</xref>.</p><p><bold>Female.</bold> As male except for the following character states: Eye dichoptic (Figs <xref ref-type="fig" rid="F11">30</xref>, <xref ref-type="fig" rid="F11">31</xref>), facets equal to subequal in size all over. Frons subshiny black to black-brown, in medial part with greyish pollinosity, pilosity shorter and more silvery pale except in front of ocellar triangle where short and black. Thorax, pilosity usually more extensively black, usually as fasciae. Abdomen pale pilosity along lateral margins missing; pale pilosity in tergum II at most in anterior third, tergum III predominantly with black pile. In general, thoracic and abdominal pale pilosity more silvery than in male.</p></tp:treatment-sec><tp:treatment-sec sec-type="distribution" id="SECID0EHYDK"><title>Distribution.</title><p>Angola, Benin, Botswana, Burundi, Comoros, Democratic Republic of the Congo, Ethiopia, Guinea Bissau, Kenya, Malawi, Mozambique, Namibia, Nigeria, Republic of the Congo, Rwanda, São Tomé and Príncipe, Somalia, South Africa, Tanzania, Togo, Uganda, Zambia and Zimbabwe.</p><fig id="F23" position="float" orientation="portrait"><object-id xmlns:xlink="http://www.w3.org/1999/xlink" content-type="doi" xlink:type="simple">10.3897/zookeys.1003.56557.figures77-79</object-id><object-id xmlns:xlink="http://www.w3.org/1999/xlink" content-type="arpha" xlink:type="simple">0888B538-2CED-5B13-A30E-5D23CBBC365E</object-id><label>Figures 77–79.</label><caption><p><italic><tp:taxon-name><tp:taxon-name-part taxon-name-part-type="genus" reg="Senaspis">Senaspis</tp:taxon-name-part></tp:taxon-name></italic> species, right wing <bold>77</bold><italic><tp:taxon-name><tp:taxon-name-part taxon-name-part-type="genus" reg="Senaspis">S.</tp:taxon-name-part> <tp:taxon-name-part taxon-name-part-type="species" reg="umbrifera">umbrifera</tp:taxon-name-part></tp:taxon-name></italic> (Walker) (♂ holotype) <bold>78</bold><italic><tp:taxon-name><tp:taxon-name-part taxon-name-part-type="genus" reg="Senaspis">S.</tp:taxon-name-part> <tp:taxon-name-part taxon-name-part-type="species" reg="xanthorrhoea">xanthorrhoea</tp:taxon-name-part></tp:taxon-name></italic> (Bezzi) (♂) <bold>79</bold><italic><tp:taxon-name><tp:taxon-name-part taxon-name-part-type="genus" reg="Senaspis">S.</tp:taxon-name-part> <tp:taxon-name-part taxon-name-part-type="species" reg="pennata">pennata</tp:taxon-name-part></tp:taxon-name></italic> (Hervé-Bazin) (♀).</p></caption><graphic xmlns:xlink="http://www.w3.org/1999/xlink" xlink:href="zookeys-1003-083-g023.jpg" position="float" orientation="portrait" xlink:type="simple" id="oo_486719.jpg"><uri content-type="original_file" xlink:type="simple">https://binary.pensoft.net/fig/486719</uri></graphic></fig></tp:treatment-sec><tp:treatment-sec sec-type="comments" id="SECID0EH1DK"><title>Comments.</title><p>The type material of <italic><tp:taxon-name><tp:taxon-name-part taxon-name-part-type="genus" reg="Senaspis">S.</tp:taxon-name-part> <tp:taxon-name-part taxon-name-part-type="species" reg="haemorrhoa">haemorrhoa</tp:taxon-name-part></tp:taxon-name></italic> (both male and female specimens according to the original description) could not be traced.</p><p><italic><tp:taxon-name><tp:taxon-name-part taxon-name-part-type="genus" reg="Senaspis">Senaspis</tp:taxon-name-part> <tp:taxon-name-part taxon-name-part-type="species" reg="griseifacies">griseifacies</tp:taxon-name-part></tp:taxon-name></italic> was proposed as a species by <xref ref-type="bibr" rid="B3">Bezzi (1908)</xref>, who provided a short description. <xref ref-type="bibr" rid="B4">Bezzi (1912)</xref> included <italic><tp:taxon-name><tp:taxon-name-part taxon-name-part-type="genus" reg="Senaspis"/><tp:taxon-name-part taxon-name-part-type="species" reg="griseifacies">griseifacies</tp:taxon-name-part></tp:taxon-name></italic> and <italic><tp:taxon-name><tp:taxon-name-part taxon-name-part-type="genus" reg="Senaspis"/><tp:taxon-name-part taxon-name-part-type="species" reg="haemorrhoa">haemorrhoa</tp:taxon-name-part></tp:taxon-name></italic> Gerstaecker in his key for the genus <italic><tp:taxon-name><tp:taxon-name-part taxon-name-part-type="genus" reg="Protylocera">Protylocera</tp:taxon-name-part></tp:taxon-name></italic> (page 416) and provided a more detailed description of <italic><tp:taxon-name><tp:taxon-name-part taxon-name-part-type="genus" reg="Senaspis">S.</tp:taxon-name-part> <tp:taxon-name-part taxon-name-part-type="species" reg="griseifacies">griseifacies</tp:taxon-name-part></tp:taxon-name></italic>. He differentiated the latter from <italic><tp:taxon-name><tp:taxon-name-part taxon-name-part-type="genus" reg="Senaspis">S.</tp:taxon-name-part> <tp:taxon-name-part taxon-name-part-type="species" reg="haemorrhoa">haemorrhoa</tp:taxon-name-part></tp:taxon-name></italic> mainly on characters of the wing (anterior margin basally more hyaline in <italic><tp:taxon-name><tp:taxon-name-part taxon-name-part-type="genus" reg="Senaspis">S.</tp:taxon-name-part> <tp:taxon-name-part taxon-name-part-type="species" reg="griseifacies">griseifacies</tp:taxon-name-part></tp:taxon-name></italic>, infuscated in <italic><tp:taxon-name><tp:taxon-name-part taxon-name-part-type="genus" reg="Senaspis">S.</tp:taxon-name-part> <tp:taxon-name-part taxon-name-part-type="species" reg="haemorrhoa">haemorrhoa</tp:taxon-name-part></tp:taxon-name></italic>) and the abdomen (terga II and III along posterior margin yellow in <italic><tp:taxon-name><tp:taxon-name-part taxon-name-part-type="genus" reg="Senaspis">S.</tp:taxon-name-part> <tp:taxon-name-part taxon-name-part-type="species" reg="haemorrhoa">haemorrhoa</tp:taxon-name-part></tp:taxon-name></italic>, dark in <italic><tp:taxon-name><tp:taxon-name-part taxon-name-part-type="genus" reg="Senaspis">S.</tp:taxon-name-part> <tp:taxon-name-part taxon-name-part-type="species" reg="griseifacies">griseifacies</tp:taxon-name-part></tp:taxon-name></italic>). Examination of long series of <italic><tp:taxon-name><tp:taxon-name-part taxon-name-part-type="genus" reg="Senaspis">S.</tp:taxon-name-part> <tp:taxon-name-part taxon-name-part-type="species" reg="haemorrhoa">haemorrhoa</tp:taxon-name-part></tp:taxon-name></italic> and of type material of <italic><tp:taxon-name><tp:taxon-name-part taxon-name-part-type="genus" reg="Senaspis">S.</tp:taxon-name-part> <tp:taxon-name-part taxon-name-part-type="species" reg="griseifacies">griseifacies</tp:taxon-name-part></tp:taxon-name></italic> has shown these characters to be variable. In addition, <xref ref-type="bibr" rid="B4">Bezzi (1912)</xref> contradicted the abdominal character partially in his detailed redescription where he indicated that in female specimens of <italic><tp:taxon-name><tp:taxon-name-part taxon-name-part-type="genus" reg="Senaspis">S.</tp:taxon-name-part> <tp:taxon-name-part taxon-name-part-type="species" reg="griseifacies">griseifacies</tp:taxon-name-part></tp:taxon-name></italic> the “è spesso rosso anche l’orlo posterior del terzo segment” (partially red along posterior margin of the third segment). Both species are considered conspecific and thus <italic><tp:taxon-name><tp:taxon-name-part taxon-name-part-type="genus" reg="Senaspis">S.</tp:taxon-name-part> <tp:taxon-name-part taxon-name-part-type="species" reg="griseifacies">griseifacies</tp:taxon-name-part></tp:taxon-name></italic> is considered junior synonym of <italic><tp:taxon-name><tp:taxon-name-part taxon-name-part-type="genus" reg="Senaspis">S.</tp:taxon-name-part> <tp:taxon-name-part taxon-name-part-type="species" reg="haemorrhoa">haemorrhoa</tp:taxon-name-part></tp:taxon-name></italic>. <xref ref-type="bibr" rid="B25">Hervé-Bazin (1914)</xref> already alluded to this when indicating that <italic><tp:taxon-name><tp:taxon-name-part taxon-name-part-type="genus" reg="Senaspis">S.</tp:taxon-name-part> <tp:taxon-name-part taxon-name-part-type="species" reg="griseifacies">griseifacies</tp:taxon-name-part></tp:taxon-name></italic> should be considered perhaps as a mere variety of <italic><tp:taxon-name><tp:taxon-name-part taxon-name-part-type="genus" reg="Senaspis">S.</tp:taxon-name-part> <tp:taxon-name-part taxon-name-part-type="species" reg="haemorrhoa">haemorrhoa</tp:taxon-name-part></tp:taxon-name></italic>. An identification label ‘<italic><tp:taxon-name><tp:taxon-name-part taxon-name-part-type="genus" reg="Senaspis">Senaspis</tp:taxon-name-part> <tp:taxon-name-part taxon-name-part-type="species" reg="haemorrhoa">haemorrhoa</tp:taxon-name-part></tp:taxon-name></italic>’ of 1996 by C. Kassebeer on one of the types of <italic><tp:taxon-name><tp:taxon-name-part taxon-name-part-type="genus" reg="Senaspis">S.</tp:taxon-name-part> <tp:taxon-name-part taxon-name-part-type="species" reg="griseifacies">griseifacies</tp:taxon-name-part></tp:taxon-name></italic> at the <abbrev xmlns:xlink="http://www.w3.org/1999/xlink" content-type="institution" xlink:title="Koninklijk Belgisch Instituut voor Natuurwetenschappen, Brussels, Belgium" id="ABBRID0EVBEK" xlink:type="simple">KBIN</abbrev> collection also alludes to the synonymy but apparently was never formally published.</p><fig id="F24" position="float" orientation="portrait"><object-id xmlns:xlink="http://www.w3.org/1999/xlink" content-type="doi" xlink:type="simple">10.3897/zookeys.1003.56557.figures80-85</object-id><object-id xmlns:xlink="http://www.w3.org/1999/xlink" content-type="arpha" xlink:type="simple">6BF54697-49A2-5B7A-9779-D03BDB932E07</object-id><label>Figures 80–85.</label><caption><p><italic><tp:taxon-name><tp:taxon-name-part taxon-name-part-type="genus" reg="Senaspis">Senaspis</tp:taxon-name-part></tp:taxon-name></italic> species, hind leg, anterior view <bold>80</bold><italic><tp:taxon-name><tp:taxon-name-part taxon-name-part-type="genus" reg="Senaspis">S.</tp:taxon-name-part> <tp:taxon-name-part taxon-name-part-type="species" reg="dentipes">dentipes</tp:taxon-name-part></tp:taxon-name></italic> (Macquart) (♂) <bold>81</bold><italic><tp:taxon-name><tp:taxon-name-part taxon-name-part-type="genus" reg="Senaspis">S.</tp:taxon-name-part> <tp:taxon-name-part taxon-name-part-type="species" reg="dibapha">dibapha</tp:taxon-name-part></tp:taxon-name></italic> (Walker) (♂) <bold>82</bold><italic><tp:taxon-name><tp:taxon-name-part taxon-name-part-type="genus" reg="Senaspis">S.</tp:taxon-name-part> <tp:taxon-name-part taxon-name-part-type="species" reg="elliotii">elliotii</tp:taxon-name-part></tp:taxon-name></italic> Austen (♂) <bold>83</bold><italic><tp:taxon-name><tp:taxon-name-part taxon-name-part-type="genus" reg="Senaspis">S.</tp:taxon-name-part> <tp:taxon-name-part taxon-name-part-type="species" reg="flaviceps">flaviceps</tp:taxon-name-part></tp:taxon-name></italic> Macquart (♂) <bold>84</bold><italic><tp:taxon-name><tp:taxon-name-part taxon-name-part-type="genus" reg="Senaspis">S.</tp:taxon-name-part> <tp:taxon-name-part taxon-name-part-type="species" reg="flaviceps">flaviceps</tp:taxon-name-part></tp:taxon-name></italic> Macquart (♀) <bold>85</bold><italic><tp:taxon-name><tp:taxon-name-part taxon-name-part-type="genus" reg="Senaspis">S.</tp:taxon-name-part> <tp:taxon-name-part taxon-name-part-type="species" reg="haemorrhoa">haemorrhoa</tp:taxon-name-part></tp:taxon-name></italic> (Gerstaecker) (♂).</p></caption><graphic xmlns:xlink="http://www.w3.org/1999/xlink" xlink:href="zookeys-1003-083-g024.jpg" position="float" orientation="portrait" xlink:type="simple" id="oo_486720.jpg"><uri content-type="original_file" xlink:type="simple">https://binary.pensoft.net/fig/486720</uri></graphic></fig></tp:treatment-sec><tp:treatment-sec><!--Section generated to contain objects referenced in tp:taxon-treatment.--><fig id="F3" position="float" orientation="portrait"><object-id xmlns:xlink="http://www.w3.org/1999/xlink" content-type="doi" xlink:type="simple">10.3897/zookeys.1003.56557.figures5-6</object-id><object-id xmlns:xlink="http://www.w3.org/1999/xlink" content-type="arpha" xlink:type="simple">C49DB0C3-8DFB-56C9-95DF-40B60A549BD2</object-id><label>Figures 5, 6.</label><caption><p><italic><tp:taxon-name><tp:taxon-name-part taxon-name-part-type="genus" reg="Senaspis">Senaspis</tp:taxon-name-part></tp:taxon-name></italic> species, habitus, lateral view <bold>5</bold><italic><tp:taxon-name><tp:taxon-name-part taxon-name-part-type="genus" reg="Senaspis">S.</tp:taxon-name-part> <tp:taxon-name-part taxon-name-part-type="species" reg="haemorrhoa">haemorrhoa</tp:taxon-name-part></tp:taxon-name></italic> (Gerstaecker) (♂) <bold>6</bold><italic><tp:taxon-name><tp:taxon-name-part taxon-name-part-type="genus" reg="Senaspis">S.</tp:taxon-name-part> <tp:taxon-name-part taxon-name-part-type="species" reg="melanthysana">melanthysana</tp:taxon-name-part></tp:taxon-name></italic> (Speiser) (♂).</p></caption><graphic xmlns:xlink="http://www.w3.org/1999/xlink" xlink:href="zookeys-1003-083-g003.jpg" position="float" orientation="portrait" xlink:type="simple" id="oo_486699.jpg"><uri content-type="original_file" xlink:type="simple">https://binary.pensoft.net/fig/486699</uri></graphic></fig><fig id="F11" position="float" orientation="portrait"><object-id xmlns:xlink="http://www.w3.org/1999/xlink" content-type="doi" xlink:type="simple">10.3897/zookeys.1003.56557.figures28-31</object-id><object-id xmlns:xlink="http://www.w3.org/1999/xlink" content-type="arpha" xlink:type="simple">38BA9EDE-7D13-58E6-BFBC-758937C1629F</object-id><label>Figures 28–31.</label><caption><p>Head, frontal and lateral view <italic><tp:taxon-name><tp:taxon-name-part taxon-name-part-type="genus" reg="Senaspis">S.</tp:taxon-name-part> <tp:taxon-name-part taxon-name-part-type="species" reg="haemorrhoa">haemorrhoa</tp:taxon-name-part></tp:taxon-name></italic> (Gerstaecker) (<bold>28, 29</bold> ♂ <bold>30, 31</bold> ♀).</p></caption><graphic xmlns:xlink="http://www.w3.org/1999/xlink" xlink:href="zookeys-1003-083-g011.jpg" position="float" orientation="portrait" xlink:type="simple" id="oo_486707.jpg"><uri content-type="original_file" xlink:type="simple">https://binary.pensoft.net/fig/486707</uri></graphic></fig><fig id="F18" position="float" orientation="portrait"><object-id xmlns:xlink="http://www.w3.org/1999/xlink" content-type="doi" xlink:type="simple">10.3897/zookeys.1003.56557.figures56-59</object-id><object-id xmlns:xlink="http://www.w3.org/1999/xlink" content-type="arpha" xlink:type="simple">B7A99438-68C6-558F-8C3E-7848836E5887</object-id><label>Figures 56–59.</label><caption><p><italic><tp:taxon-name><tp:taxon-name-part taxon-name-part-type="genus" reg="Senaspis">Senaspis</tp:taxon-name-part></tp:taxon-name></italic> species, thorax, dorsal view <bold>56</bold><italic><tp:taxon-name><tp:taxon-name-part taxon-name-part-type="genus" reg="Senaspis">S.</tp:taxon-name-part> <tp:taxon-name-part taxon-name-part-type="species" reg="flaviceps">flaviceps</tp:taxon-name-part></tp:taxon-name></italic> Macquart (♂) <bold>57</bold><italic><tp:taxon-name><tp:taxon-name-part taxon-name-part-type="genus" reg="Senaspis">S.</tp:taxon-name-part> <tp:taxon-name-part taxon-name-part-type="species" reg="haemorrhoa">haemorrhoa</tp:taxon-name-part></tp:taxon-name></italic> (Gerstaecker) (♂) <bold>58</bold><italic><tp:taxon-name><tp:taxon-name-part taxon-name-part-type="genus" reg="Senaspis">S.</tp:taxon-name-part> <tp:taxon-name-part taxon-name-part-type="species" reg="melanthysana">melanthysana</tp:taxon-name-part></tp:taxon-name></italic> (Speiser) (♂) <bold>59</bold><italic><tp:taxon-name><tp:taxon-name-part taxon-name-part-type="genus" reg="Senaspis">S.</tp:taxon-name-part> <tp:taxon-name-part taxon-name-part-type="species" reg="nigrita">nigrita</tp:taxon-name-part></tp:taxon-name></italic> (Bigot) (♂).</p></caption><graphic xmlns:xlink="http://www.w3.org/1999/xlink" xlink:href="zookeys-1003-083-g018.jpg" position="float" orientation="portrait" xlink:type="simple" id="oo_486714.jpg"><uri content-type="original_file" xlink:type="simple">https://binary.pensoft.net/fig/486714</uri></graphic></fig><fig id="F26" position="float" orientation="portrait"><object-id xmlns:xlink="http://www.w3.org/1999/xlink" content-type="doi" xlink:type="simple">10.3897/zookeys.1003.56557.figures91-96</object-id><object-id xmlns:xlink="http://www.w3.org/1999/xlink" content-type="arpha" xlink:type="simple">F4BDF9E3-1C59-501D-86FC-F46E9D81362A</object-id><label>Figures 91–96.</label><caption><p><italic><tp:taxon-name><tp:taxon-name-part taxon-name-part-type="genus" reg="Senaspis">Senaspis</tp:taxon-name-part></tp:taxon-name></italic> species, abdomen, dorsal view <bold>91</bold><italic><tp:taxon-name><tp:taxon-name-part taxon-name-part-type="genus" reg="Senaspis">S.</tp:taxon-name-part> <tp:taxon-name-part taxon-name-part-type="species" reg="dentipes">dentipes</tp:taxon-name-part></tp:taxon-name></italic> (Macquart) (♂) <bold>92</bold><italic><tp:taxon-name><tp:taxon-name-part taxon-name-part-type="genus" reg="Senaspis">S.</tp:taxon-name-part> <tp:taxon-name-part taxon-name-part-type="species" reg="dibapha">dibapha</tp:taxon-name-part></tp:taxon-name></italic> (Walker) (♂) <bold>93</bold><italic><tp:taxon-name><tp:taxon-name-part taxon-name-part-type="genus" reg="Senaspis">S.</tp:taxon-name-part> <tp:taxon-name-part taxon-name-part-type="species" reg="elliotii">elliotii</tp:taxon-name-part></tp:taxon-name></italic> Austen (♂) <bold>94</bold><italic><tp:taxon-name><tp:taxon-name-part taxon-name-part-type="genus" reg="Senaspis">S.</tp:taxon-name-part> <tp:taxon-name-part taxon-name-part-type="species" reg="flaviceps">flaviceps</tp:taxon-name-part></tp:taxon-name></italic> Macquart (♂) <bold>95</bold><italic><tp:taxon-name><tp:taxon-name-part taxon-name-part-type="genus" reg="Senaspis">S.</tp:taxon-name-part> <tp:taxon-name-part taxon-name-part-type="species" reg="haemorrhoa">haemorrhoa</tp:taxon-name-part></tp:taxon-name></italic> (Gerstaecker) (♂) <bold>96</bold><italic><tp:taxon-name><tp:taxon-name-part taxon-name-part-type="genus" reg="Senaspis">S.</tp:taxon-name-part> <tp:taxon-name-part taxon-name-part-type="species" reg="melanthysana">melanthysana</tp:taxon-name-part></tp:taxon-name></italic> (Speiser) (♂).</p></caption><graphic xmlns:xlink="http://www.w3.org/1999/xlink" xlink:href="zookeys-1003-083-g026.jpg" position="float" orientation="portrait" xlink:type="simple" id="oo_486722.jpg"><uri content-type="original_file" xlink:type="simple">https://binary.pensoft.net/fig/486722</uri></graphic></fig><fig id="F28" position="float" orientation="portrait"><object-id xmlns:xlink="http://www.w3.org/1999/xlink" content-type="doi" xlink:type="simple">10.3897/zookeys.1003.56557.figures102-113</object-id><object-id xmlns:xlink="http://www.w3.org/1999/xlink" content-type="arpha" xlink:type="simple">5D59836C-5313-5BED-9878-50CB3ABC68EC</object-id><label>Figures 102–113.</label><caption><p><italic><tp:taxon-name><tp:taxon-name-part taxon-name-part-type="genus" reg="Senaspis">Senaspis</tp:taxon-name-part></tp:taxon-name></italic> species, male terminalia <bold>102–108, 110, 112</bold> dorsal view <bold>109, 111, 113</bold> lateral view <bold>102</bold><italic><tp:taxon-name><tp:taxon-name-part taxon-name-part-type="genus" reg="Senaspis">S.</tp:taxon-name-part> <tp:taxon-name-part taxon-name-part-type="species" reg="dentipes">dentipes</tp:taxon-name-part></tp:taxon-name></italic> (Macquart) <bold>103</bold><italic><tp:taxon-name><tp:taxon-name-part taxon-name-part-type="genus" reg="Senaspis">S.</tp:taxon-name-part> <tp:taxon-name-part taxon-name-part-type="species" reg="dibapha">dibapha</tp:taxon-name-part></tp:taxon-name></italic> (Walker) <bold>104</bold><italic><tp:taxon-name><tp:taxon-name-part taxon-name-part-type="genus" reg="Senaspis">S.</tp:taxon-name-part> <tp:taxon-name-part taxon-name-part-type="species" reg="elliotii">elliotii</tp:taxon-name-part></tp:taxon-name></italic> Austen <bold>105</bold><italic><tp:taxon-name><tp:taxon-name-part taxon-name-part-type="genus" reg="Senaspis">S.</tp:taxon-name-part> <tp:taxon-name-part taxon-name-part-type="species" reg="flaviceps">flaviceps</tp:taxon-name-part></tp:taxon-name></italic> Macquart <bold>106</bold><italic><tp:taxon-name><tp:taxon-name-part taxon-name-part-type="genus" reg="Senaspis">S.</tp:taxon-name-part> <tp:taxon-name-part taxon-name-part-type="species" reg="haemorrhoa">haemorrhoa</tp:taxon-name-part></tp:taxon-name></italic> (Gerstaecker) <bold>107</bold><italic><tp:taxon-name><tp:taxon-name-part taxon-name-part-type="genus" reg="Senaspis">S.</tp:taxon-name-part> <tp:taxon-name-part taxon-name-part-type="species" reg="nigrita">nigrita</tp:taxon-name-part></tp:taxon-name></italic> (Bigot) <bold>108, 109</bold><italic><tp:taxon-name><tp:taxon-name-part taxon-name-part-type="genus" reg="Senaspis">S.</tp:taxon-name-part> <tp:taxon-name-part taxon-name-part-type="species" reg="melanthysana">melanthysana</tp:taxon-name-part></tp:taxon-name></italic> (Speiser) <bold>110, 111</bold><italic><tp:taxon-name><tp:taxon-name-part taxon-name-part-type="genus" reg="Senaspis">S.</tp:taxon-name-part> <tp:taxon-name-part taxon-name-part-type="species" reg="umbrifera">umbrifera</tp:taxon-name-part></tp:taxon-name></italic> (Walker) (holotype) <bold>112, 113</bold><tp:taxon-name><tp:taxon-name-part taxon-name-part-type="genus" reg="Senaspis">S.</tp:taxon-name-part> <tp:taxon-name-part taxon-name-part-type="uncertainty-rank">nr</tp:taxon-name-part> <tp:taxon-name-part taxon-name-part-type="species" reg="umbrifera">umbrifera</tp:taxon-name-part></tp:taxon-name> (Walker).</p></caption><graphic xmlns:xlink="http://www.w3.org/1999/xlink" xlink:href="zookeys-1003-083-g028.jpg" position="float" orientation="portrait" xlink:type="simple" id="oo_486724.jpg"><uri content-type="original_file" xlink:type="simple">https://binary.pensoft.net/fig/486724</uri></graphic></fig><fig id="F27" position="float" orientation="portrait"><object-id xmlns:xlink="http://www.w3.org/1999/xlink" content-type="doi" xlink:type="simple">10.3897/zookeys.1003.56557.figures97-99</object-id><object-id xmlns:xlink="http://www.w3.org/1999/xlink" content-type="arpha" xlink:type="simple">151EB362-C18D-5EAE-855F-F60E83EC7D9C</object-id><label>Figures 97–101.</label><caption><p><italic><tp:taxon-name><tp:taxon-name-part taxon-name-part-type="genus" reg="Senaspis">Senaspis</tp:taxon-name-part></tp:taxon-name></italic> species, abdomen, dorsal view <bold>97</bold><italic><tp:taxon-name><tp:taxon-name-part taxon-name-part-type="genus" reg="Senaspis">S.</tp:taxon-name-part> <tp:taxon-name-part taxon-name-part-type="species" reg="nigrita">nigrita</tp:taxon-name-part></tp:taxon-name></italic> (Bigot) (♂) <bold>98</bold><italic><tp:taxon-name><tp:taxon-name-part taxon-name-part-type="genus" reg="Senaspis">S.</tp:taxon-name-part> <tp:taxon-name-part taxon-name-part-type="species" reg="umbrifera">umbrifera</tp:taxon-name-part></tp:taxon-name></italic> (Walker) (♂ holotype) <bold>99</bold><tp:taxon-name><tp:taxon-name-part taxon-name-part-type="genus" reg="Senaspis">S.</tp:taxon-name-part> <tp:taxon-name-part taxon-name-part-type="uncertainty-rank">nr</tp:taxon-name-part> <tp:taxon-name-part taxon-name-part-type="species" reg="umbrifera">umbrifera</tp:taxon-name-part></tp:taxon-name> (Walker) (♂) <bold>100</bold><italic><tp:taxon-name><tp:taxon-name-part taxon-name-part-type="genus" reg="Senaspis">S.</tp:taxon-name-part> <tp:taxon-name-part taxon-name-part-type="species" reg="xanthorrhoea">xanthorrhoea</tp:taxon-name-part></tp:taxon-name></italic> (Bezzi) (♀) <bold>101</bold><italic><tp:taxon-name><tp:taxon-name-part taxon-name-part-type="genus" reg="Senaspis">S.</tp:taxon-name-part> <tp:taxon-name-part taxon-name-part-type="species" reg="pennata">pennata</tp:taxon-name-part></tp:taxon-name></italic> (Hervé-Bazin) (♀).</p></caption><graphic xmlns:xlink="http://www.w3.org/1999/xlink" xlink:href="zookeys-1003-083-g027.jpg" position="float" orientation="portrait" xlink:type="simple" id="oo_486723.jpg"><uri content-type="original_file" xlink:type="simple">https://binary.pensoft.net/fig/486723</uri></graphic></fig></tp:treatment-sec><ref-list><ref id="B3"><mixed-citation xmlns:xlink="http://www.w3.org/1999/xlink" xlink:type="simple"><person-group><name name-style="western"><surname>Bezzi</surname><given-names>M</given-names></name></person-group> (<year>1908</year>) <article-title>Diagnoses d’espèces nouvelles de Diptères d’Afrique.</article-title><source>Annales de la Société entomologique de Belgique</source><volume>52</volume>: <fpage>374</fpage>–<lpage>388</lpage>. <ext-link xlink:type="simple" ext-link-type="uri" xlink:href="https://www.biodiversitylibrary.org/page/13193730">https://www.biodiversitylibrary.org/page/13193730</ext-link></mixed-citation></ref><ref id="B4"><mixed-citation xmlns:xlink="http://www.w3.org/1999/xlink" xlink:type="simple"><person-group><name name-style="western"><surname>Bezzi</surname><given-names>M</given-names></name></person-group> (<year>1912</year>) <article-title>Ditteri racolti de Leonardo Fe adurante il suo viaggio nell’Africa occidentale. Parte 1a: <tp:taxon-name><tp:taxon-name-part taxon-name-part-type="family">Syrphidae</tp:taxon-name-part></tp:taxon-name>.</article-title><source>Annali del Museo Civico di Storia Naturale, Genova</source><volume>45</volume>: <fpage>400</fpage>–<lpage>443</lpage>. <ext-link xlink:type="simple" ext-link-type="uri" xlink:href="https://www.biodiversitylibrary.org/page/10812452">https://www.biodiversitylibrary.org/page/10812452</ext-link></mixed-citation></ref><ref id="B25"><mixed-citation xmlns:xlink="http://www.w3.org/1999/xlink" xlink:type="simple"><person-group><name name-style="western"><surname>Hervé-Bazin</surname><given-names>J</given-names></name></person-group> (<year>1914</year>) <article-title><tp:taxon-name><tp:taxon-name-part taxon-name-part-type="family">Syrphidae</tp:taxon-name-part></tp:taxon-name> (Dipt.) recueillis au Congo belge par le Dr J. Bequaert. IV.</article-title><source>Revue Zoologique Africaine</source><volume>3</volume>: <fpage>279</fpage>–<lpage>298</lpage>. <ext-link xlink:type="simple" ext-link-type="uri" xlink:href="https://www.biodiversitylibrary.org/page/32991575">https://www.biodiversitylibrary.org/page/32991575</ext-link></mixed-citation></ref></ref-list></tp:taxon-treatment>
