# Supplementary material for: Taxonomic revision of the Afrotropical hover fly genus Senaspis Macquart (Diptera, Syrphidae)
Source: Zookeys. 2020 Dec 14;1003:83–160. doi: 10.3897/zookeys.1003.56557 (PMC7752890; doi:10.3897/zookeys.1003.56557)
Supplement: XML Treatment for Senaspis melanthysana [file zookeys.1003.56557-treatment7.xml]

<!DOCTYPE tp:taxon-treatment
  PUBLIC "-//TaxonX//DTD Taxonomic Treatment Publishing DTD v0 20100105//EN" "tax-treatment-NSO.dtd">
<tp:taxon-treatment xmlns:tp="http://www.plazi.org/taxpub"><tp:treatment-meta><kwd-group><label>Taxon classification</label><kwd><named-content xmlns:xlink="http://www.w3.org/1999/xlink" content-type="kingdom">Animalia</named-content></kwd><kwd><named-content xmlns:xlink="http://www.w3.org/1999/xlink" content-type="order">Diptera</named-content></kwd><kwd><named-content xmlns:xlink="http://www.w3.org/1999/xlink" content-type="family">Syrphidae</named-content></kwd></kwd-group><mixed-citation publication-type="journal"><person-group><name><surname>Meyer</surname><given-names>Marc De</given-names></name><name><surname>Goergen</surname><given-names>Georg</given-names></name><name><surname>Jordaens</surname><given-names>Kurt</given-names></name></person-group><article-title>Taxonomic revision of the Afrotropical hover fly genus <italic><tp:taxon-name><tp:taxon-name-part taxon-name-part-type="genus" reg="Senaspis">Senaspis</tp:taxon-name-part></tp:taxon-name></italic> Macquart (<tp:taxon-name><tp:taxon-name-part taxon-name-part-type="order">Diptera</tp:taxon-name-part></tp:taxon-name>, <tp:taxon-name><tp:taxon-name-part taxon-name-part-type="family">Syrphidae</tp:taxon-name-part></tp:taxon-name>)</article-title><source>Zookeys</source><day>14</day><month>12</month><year>2020</year><volume>1003</volume><fpage>83</fpage><lpage>160</lpage><pub-id pub-id-type="doi">10.3897/zookeys.1003.56557</pub-id></mixed-citation></tp:treatment-meta><tp:nomenclature><tp:taxon-name><object-id xmlns:xlink="http://www.w3.org/1999/xlink" content-type="arpha" xlink:type="simple">DEF3A16C-793B-534A-9CD9-23287183A425</object-id>
            <tp:taxon-name-part taxon-name-part-type="genus" reg="Senaspis">Senaspis</tp:taxon-name-part>
            <tp:taxon-name-part taxon-name-part-type="species" reg="melanthysana">melanthysana</tp:taxon-name-part>
          </tp:taxon-name><tp:taxon-authority>(Speiser, 1913)</tp:taxon-authority><xref ref-type="fig" rid="F3">Figs 6</xref><xref ref-type="fig" rid="F12">, 32–35</xref><xref ref-type="fig" rid="F18">, 58</xref><xref ref-type="fig" rid="F22">, 74</xref><xref ref-type="fig" rid="F25">, 86</xref><xref ref-type="fig" rid="F26">, 96</xref><xref ref-type="fig" rid="F28">, 108</xref><xref ref-type="fig" rid="F28">, 109</xref><tp:nomenclature-citation-list><tp:nomenclature-citation><tp:taxon-name>
                <tp:taxon-name-part taxon-name-part-type="genus" reg="Protylocera">Protylocera</tp:taxon-name-part> <tp:taxon-name-part taxon-name-part-type="species" reg="melanthysana">melanthysana</tp:taxon-name-part></tp:taxon-name><comment>Speiser, 1913: 122.</comment></tp:nomenclature-citation></tp:nomenclature-citation-list></tp:nomenclature><tp:treatment-sec sec-type="Differential diagnosis" id="SECID0ENHEK"><title>Differential diagnosis.</title><p>A dark species (Fig. <xref ref-type="fig" rid="F3">6</xref>) without distinct macula on wing but with darker medial area (Fig. <xref ref-type="fig" rid="F22">74</xref>). It can be differentiated from <italic><tp:taxon-name><tp:taxon-name-part taxon-name-part-type="genus" reg="Senaspis">S.</tp:taxon-name-part> <tp:taxon-name-part taxon-name-part-type="species" reg="nigrita">nigrita</tp:taxon-name-part></tp:taxon-name></italic> by the basal half of the scutellum largely concolourous with the scutum (Fig. <xref ref-type="fig" rid="F18">58</xref>) (scutellum largely yellow, contrasting with dark scutum in <italic><tp:taxon-name><tp:taxon-name-part taxon-name-part-type="genus" reg="Senaspis">S.</tp:taxon-name-part> <tp:taxon-name-part taxon-name-part-type="species" reg="nigrita">nigrita</tp:taxon-name-part></tp:taxon-name></italic>; Fig. <xref ref-type="fig" rid="F18">59</xref>). It resembles strongly <italic><tp:taxon-name><tp:taxon-name-part taxon-name-part-type="genus" reg="Senaspis">S.</tp:taxon-name-part> <tp:taxon-name-part taxon-name-part-type="species" reg="umbrifera">umbrifera</tp:taxon-name-part></tp:taxon-name></italic> but can be differentiated by the following characters: metafemur moderately thickened and straight to slight convex ventrally (Fig. <xref ref-type="fig" rid="F25">86</xref>) (thicker and concave in <italic><tp:taxon-name><tp:taxon-name-part taxon-name-part-type="genus" reg="Senaspis">S.</tp:taxon-name-part> <tp:taxon-name-part taxon-name-part-type="species" reg="umbrifera">umbrifera</tp:taxon-name-part></tp:taxon-name></italic>; Fig. <xref ref-type="fig" rid="F25">88</xref>); abdomen with long dark pile along lateral margins (Fig. <xref ref-type="fig" rid="F26">96</xref>) (mixed short pale and dark pile in <italic><tp:taxon-name><tp:taxon-name-part taxon-name-part-type="genus" reg="Senaspis">S.</tp:taxon-name-part> <tp:taxon-name-part taxon-name-part-type="species" reg="umbrifera">umbrifera</tp:taxon-name-part></tp:taxon-name></italic>; Figs <xref ref-type="fig" rid="F27">98</xref>, <xref ref-type="fig" rid="F27">99</xref>); long dark pile on all sterna (Fig. <xref ref-type="fig" rid="F3">6</xref>) (pale pile on sterna II and III in <italic><tp:taxon-name><tp:taxon-name-part taxon-name-part-type="genus" reg="Senaspis">S.</tp:taxon-name-part> <tp:taxon-name-part taxon-name-part-type="species" reg="umbrifera">umbrifera</tp:taxon-name-part></tp:taxon-name></italic>; Fig. <xref ref-type="fig" rid="F5">10</xref>).</p></tp:treatment-sec><tp:treatment-sec sec-type="material" id="SECID0EBLEK"><title>Type.</title><p><italic><tp:taxon-name><tp:taxon-name-part taxon-name-part-type="genus" reg="Protylocera">Protylocera</tp:taxon-name-part> <tp:taxon-name-part taxon-name-part-type="species" reg="melanthysana">melanthysana</tp:taxon-name-part></tp:taxon-name></italic> Speiser: Holotype, female, CAMEROON, Soppo am Kamerunberge, von Rothkirch [institutional depository unknown; not examined].</p><fig id="F25" position="float" orientation="portrait"><object-id xmlns:xlink="http://www.w3.org/1999/xlink" content-type="doi" xlink:type="simple">10.3897/zookeys.1003.56557.figures86-90</object-id><object-id xmlns:xlink="http://www.w3.org/1999/xlink" content-type="arpha" xlink:type="simple">4E836D05-0AE7-564D-A8AF-58465AE1AC59</object-id><label>Figures 86–90.</label><caption><p><italic><tp:taxon-name><tp:taxon-name-part taxon-name-part-type="genus" reg="Senaspis">Senaspis</tp:taxon-name-part></tp:taxon-name></italic> species, hind leg, anterior view <bold>86</bold><italic><tp:taxon-name><tp:taxon-name-part taxon-name-part-type="genus" reg="Senaspis">S.</tp:taxon-name-part> <tp:taxon-name-part taxon-name-part-type="species" reg="melanthysana">melanthysana</tp:taxon-name-part></tp:taxon-name></italic> (Speiser) (♂) <bold>87</bold><italic><tp:taxon-name><tp:taxon-name-part taxon-name-part-type="genus" reg="Senaspis">S.</tp:taxon-name-part> <tp:taxon-name-part taxon-name-part-type="species" reg="nigrita">nigrita</tp:taxon-name-part></tp:taxon-name></italic> (Bigot) (♂) <bold>88</bold><tp:taxon-name><tp:taxon-name-part taxon-name-part-type="genus" reg="Senaspis">S.</tp:taxon-name-part> <tp:taxon-name-part taxon-name-part-type="uncertainty-rank">nr</tp:taxon-name-part> <tp:taxon-name-part taxon-name-part-type="species" reg="umbrifera">umbrifera</tp:taxon-name-part></tp:taxon-name> (Walker) (♂) <bold>89</bold><italic><tp:taxon-name><tp:taxon-name-part taxon-name-part-type="genus" reg="Senaspis">S.</tp:taxon-name-part> <tp:taxon-name-part taxon-name-part-type="species" reg="xanthorrhoea">xanthorrhoea</tp:taxon-name-part></tp:taxon-name></italic> (Bezzi) (♂) <bold>90</bold><italic><tp:taxon-name><tp:taxon-name-part taxon-name-part-type="genus" reg="Senaspis">S.</tp:taxon-name-part> <tp:taxon-name-part taxon-name-part-type="species" reg="pennata">pennata</tp:taxon-name-part></tp:taxon-name></italic> (Hervé-Bazin) (♀).</p></caption><graphic xmlns:xlink="http://www.w3.org/1999/xlink" xlink:href="zookeys-1003-083-g025.jpg" position="float" orientation="portrait" xlink:type="simple" id="oo_486721.jpg"><uri content-type="original_file" xlink:type="simple">https://binary.pensoft.net/fig/486721</uri></graphic></fig></tp:treatment-sec><tp:treatment-sec sec-type="material" id="SECID0EJOEK"><title>Examined material.</title><p>Cameroon • 1♀; Yaoundé; Molez leg.; <abbrev xmlns:xlink="http://www.w3.org/1999/xlink" content-type="institution" xlink:title="Muséum national d’Histoire naturelle, Paris, France" id="ABBRID0EPOEK" xlink:type="simple">MNHN</abbrev>. Democratic Republic of the Congo • 1♂; Bamania; 11 May 1924; J. Béquaert leg.; <named-content xmlns:xlink="http://www.w3.org/1999/xlink" content-type="dwc:institutional_code" xlink:type="simple">KMMA</named-content> • 1♀; Bayenge, Wamba; 8 Jul. 1956; R. Castelain leg.; <named-content xmlns:xlink="http://www.w3.org/1999/xlink" content-type="dwc:institutional_code" xlink:type="simple">KMMA</named-content> • Eala; 3♂♂; Eala; 29 Jul. 1935; J. Ghesquière leg.; <abbrev xmlns:xlink="http://www.w3.org/1999/xlink" content-type="institution" xlink:title="Koninklijk Belgisch Instituut voor Natuurwetenschappen, Brussels, Belgium" id="ABBRID0EEPEK" xlink:type="simple">KBIN</abbrev> • 1♂; same collection data as for preceding; 22 Aug. 1935 • 1♂; same collection data as for preceding; Sep. 1935 • 1♂; same collection data as for preceding; 6 Feb. 1936 • 1♀; same collection data as for preceding; Mar. 1936 • 1♂; same collection data as for preceding; Aug. 1936 • 1♀; same collection data as for preceding; Oct. 1936 • 1♀; same collection data as for preceding; Jan. 1935; <named-content xmlns:xlink="http://www.w3.org/1999/xlink" content-type="dwc:institutional_code" xlink:type="simple">KMMA</named-content> • 1♂; same collection data as for preceding; Aug. 1935 • 1♂; Poko; Aug. 1913; <named-content xmlns:xlink="http://www.w3.org/1999/xlink" content-type="dwc:institutional_code" xlink:type="simple">NHMUK</named-content> • 5♂♂ 1♀; Stanleyville [= Kisangani]; Mar. 1915; Lang and Chapin leg.; <named-content xmlns:xlink="http://www.w3.org/1999/xlink" content-type="dwc:institutional_code" xlink:type="simple">AMNH</named-content> • 1♀; same collection data as for preceding; <named-content xmlns:xlink="http://www.w3.org/1999/xlink" content-type="dwc:institutional_code" xlink:type="simple">NHMUK</named-content> • 1♀; same collection data as for preceding; <named-content xmlns:xlink="http://www.w3.org/1999/xlink" content-type="dwc:institutional_code" xlink:type="simple">CNC</named-content> • 6♂♂ 3♀♀; same collection data as for preceding; <named-content xmlns:xlink="http://www.w3.org/1999/xlink" content-type="dwc:institutional_code" xlink:type="simple">KMMA</named-content> • 1♂; same collection data as for preceding; Apr. 1915; <named-content xmlns:xlink="http://www.w3.org/1999/xlink" content-type="dwc:institutional_code" xlink:type="simple">AMNH</named-content> • 1♂; same collection data as for preceding; <named-content xmlns:xlink="http://www.w3.org/1999/xlink" content-type="dwc:institutional_code" xlink:type="simple">CNC</named-content> • 1♀; same collection data as for preceding; 2 Apr. 1915; <named-content xmlns:xlink="http://www.w3.org/1999/xlink" content-type="dwc:institutional_code" xlink:type="simple">AMNH</named-content> • 1♂; same collection data as for preceding; 5 Apr. 1915 • 1♂ 1♀; same collection data as for preceding; 6 Apr. 1915 • 1♀; same collection data as for preceding; 7 Jul. 1915. Kenya • 1♀; Ngong; Apr. 1944; V.G.L. van Someren leg.; <named-content xmlns:xlink="http://www.w3.org/1999/xlink" content-type="dwc:institutional_code" xlink:type="simple">NHMUK</named-content>. Uganda • 1♀; Entebbe; 1–11 Sep. 1911; S.A. Neave leg.; <named-content xmlns:xlink="http://www.w3.org/1999/xlink" content-type="dwc:institutional_code" xlink:type="simple">NHMUK</named-content> • 1♀; same collection data as for preceding; 12–20 Jan. 1912.</p><fig id="F26" position="float" orientation="portrait"><object-id xmlns:xlink="http://www.w3.org/1999/xlink" content-type="doi" xlink:type="simple">10.3897/zookeys.1003.56557.figures91-96</object-id><object-id xmlns:xlink="http://www.w3.org/1999/xlink" content-type="arpha" xlink:type="simple">F4BDF9E3-1C59-501D-86FC-F46E9D81362A</object-id><label>Figures 91–96.</label><caption><p><italic><tp:taxon-name><tp:taxon-name-part taxon-name-part-type="genus" reg="Senaspis">Senaspis</tp:taxon-name-part></tp:taxon-name></italic> species, abdomen, dorsal view <bold>91</bold><italic><tp:taxon-name><tp:taxon-name-part taxon-name-part-type="genus" reg="Senaspis">S.</tp:taxon-name-part> <tp:taxon-name-part taxon-name-part-type="species" reg="dentipes">dentipes</tp:taxon-name-part></tp:taxon-name></italic> (Macquart) (♂) <bold>92</bold><italic><tp:taxon-name><tp:taxon-name-part taxon-name-part-type="genus" reg="Senaspis">S.</tp:taxon-name-part> <tp:taxon-name-part taxon-name-part-type="species" reg="dibapha">dibapha</tp:taxon-name-part></tp:taxon-name></italic> (Walker) (♂) <bold>93</bold><italic><tp:taxon-name><tp:taxon-name-part taxon-name-part-type="genus" reg="Senaspis">S.</tp:taxon-name-part> <tp:taxon-name-part taxon-name-part-type="species" reg="elliotii">elliotii</tp:taxon-name-part></tp:taxon-name></italic> Austen (♂) <bold>94</bold><italic><tp:taxon-name><tp:taxon-name-part taxon-name-part-type="genus" reg="Senaspis">S.</tp:taxon-name-part> <tp:taxon-name-part taxon-name-part-type="species" reg="flaviceps">flaviceps</tp:taxon-name-part></tp:taxon-name></italic> Macquart (♂) <bold>95</bold><italic><tp:taxon-name><tp:taxon-name-part taxon-name-part-type="genus" reg="Senaspis">S.</tp:taxon-name-part> <tp:taxon-name-part taxon-name-part-type="species" reg="haemorrhoa">haemorrhoa</tp:taxon-name-part></tp:taxon-name></italic> (Gerstaecker) (♂) <bold>96</bold><italic><tp:taxon-name><tp:taxon-name-part taxon-name-part-type="genus" reg="Senaspis">S.</tp:taxon-name-part> <tp:taxon-name-part taxon-name-part-type="species" reg="melanthysana">melanthysana</tp:taxon-name-part></tp:taxon-name></italic> (Speiser) (♂).</p></caption><graphic xmlns:xlink="http://www.w3.org/1999/xlink" xlink:href="zookeys-1003-083-g026.jpg" position="float" orientation="portrait" xlink:type="simple" id="oo_486722.jpg"><uri content-type="original_file" xlink:type="simple">https://binary.pensoft.net/fig/486722</uri></graphic></fig></tp:treatment-sec><tp:treatment-sec sec-type="description" id="SECID0EDVEK"><title>Description.</title><p>Body length: 12.6–19.0 mm. Wing length: 9.5–14.3 mm.</p><p><bold>Male</bold> (Fig. <xref ref-type="fig" rid="F3">6</xref>). Head (Figs <xref ref-type="fig" rid="F12">32</xref>, <xref ref-type="fig" rid="F12">33</xref>). Eye bare; holoptic, eye contiguity for distance equal to length or 1.5 times length of ocellar triangle, facets dorsally slightly larger, at most twice as large in diameter as ventral ones. Frons black-brown; largely subshiny with black pollinosity in dorsal fifth only, along eye margins narrowly silver-grey pollinose; dispersed short dark pile, dorsally somewhat longer. Face black-brown; subshiny with pale brownish to greyish pollinosity, in parts more densely so, medial part and ventral lateral parts largely devoid of pollinosity; pollinose parts with dispersed long pale pile; facial tubercle strongly pronounced. Gena as pollinose parts of face; with short to long pale pile. Occiput black-brown, covered with dully grey pollinosity; with dispersed pale pile except dorsally where sometimes darker yellow to black. Antennal segments black-brown, arista orange-brown.</p><p><bold><italic>Thorax</italic></bold> (Fig. <xref ref-type="fig" rid="F18">58</xref>). Scutum subshiny black, with brownish to brownish grey pollinosity; with short pale pile. Scutellum apical margin rounded, distinctly marginate, ca. 2.5–3 times as wide as long; pale brownish, anterior margin narrowly darker brown; with short pale pile, longer along margin. Pleura ground colour black-brown, greyish pollinose, anepimeron less so; covered with dispersed long pale pile except on meron, dorsomedial anepimeron, ventral part of katepimeron, anterior part of katepisternum and anterior anepisternum, pilosity on posterior anepisternum more conspicuous.</p><p><bold><italic>Legs</italic></bold>. Mainly black to black-brown; with short black pile, along posterior margin of pro- and mesofemora and along ventral margin of metafemur with longer dark pile, sometimes base of pro- and mesofemora narrowly with more pale brownish pile; along ventral margin of metafemur with longer dark pile, basally with anterodorsal patch of longer dark pile. Metaleg (Fig. <xref ref-type="fig" rid="F25">86</xref>), femur moderately thickened, with ventral swelling in apical fifth; tibia slightly bent at base, thickened and curved, pile along ventral margin in apical half to two-thirds longer and more dense.</p><p><bold><italic>Wing</italic></bold> (Fig. <xref ref-type="fig" rid="F22">74</xref>). Usually distinct fumose yellow-brown tinge, especially in medial part cell r<sub>1</sub>, basal part r<sub>2+3</sub> and distal part R; towards posterior margin and apex more greyish, sometimes posteriorly more hyaline. Calypters dark brown, concolourous with or darker than medial part wing; with fringe of black pile. Cell r<sub>1</sub> closed and petiolate, petiole at most as long as half the height of base of stigma. Vein R<sub>4+5</sub> sinuate; usually not appendiculate, rarely with short appendix.</p><p><bold><italic>Abdomen</italic></bold> (Fig. <xref ref-type="fig" rid="F26">96</xref>). Uniformly subshiny brown to black-brown; with short dark pile, except tergum I, and anterolateral parts of tergum II where pale; pilosity along lateral margins of all terga conspicuous and dense, along tergum IV and postabdomen longer. Postabdomen small. All sterna with dispersed long dark pile. Male genitalia as in Figs <xref ref-type="fig" rid="F28">108</xref>, <xref ref-type="fig" rid="F28">109</xref>.</p><p><bold>Female.</bold> As male except for the following character states: Eye dichoptic (Figs <xref ref-type="fig" rid="F12">34</xref>, <xref ref-type="fig" rid="F12">35</xref>), facets equal to subequal in size. Frons with black pollinose fascia in dorsal part for length at least equal to ocellar triangle, bordered by very narrow and less dense greyish-brown fascia. Abdomen, pilosity along lateral margins of all terga short and more dispersed.</p></tp:treatment-sec><tp:treatment-sec sec-type="distribution" id="SECID0EAYEK"><title>Distribution.</title><p>Cameroon, Democratic Republic of the Congo, Uganda. Also recorded from Kenya (<xref ref-type="bibr" rid="B14">De Meyer et al. 1995</xref>) but this needs to be confirmed as the material was unavailable for this study.</p><fig id="F27" position="float" orientation="portrait"><object-id xmlns:xlink="http://www.w3.org/1999/xlink" content-type="doi" xlink:type="simple">10.3897/zookeys.1003.56557.figures97-99</object-id><object-id xmlns:xlink="http://www.w3.org/1999/xlink" content-type="arpha" xlink:type="simple">151EB362-C18D-5EAE-855F-F60E83EC7D9C</object-id><label>Figures 97–101.</label><caption><p><italic><tp:taxon-name><tp:taxon-name-part taxon-name-part-type="genus" reg="Senaspis">Senaspis</tp:taxon-name-part></tp:taxon-name></italic> species, abdomen, dorsal view <bold>97</bold><italic><tp:taxon-name><tp:taxon-name-part taxon-name-part-type="genus" reg="Senaspis">S.</tp:taxon-name-part> <tp:taxon-name-part taxon-name-part-type="species" reg="nigrita">nigrita</tp:taxon-name-part></tp:taxon-name></italic> (Bigot) (♂) <bold>98</bold><italic><tp:taxon-name><tp:taxon-name-part taxon-name-part-type="genus" reg="Senaspis">S.</tp:taxon-name-part> <tp:taxon-name-part taxon-name-part-type="species" reg="umbrifera">umbrifera</tp:taxon-name-part></tp:taxon-name></italic> (Walker) (♂ holotype) <bold>99</bold><tp:taxon-name><tp:taxon-name-part taxon-name-part-type="genus" reg="Senaspis">S.</tp:taxon-name-part> <tp:taxon-name-part taxon-name-part-type="uncertainty-rank">nr</tp:taxon-name-part> <tp:taxon-name-part taxon-name-part-type="species" reg="umbrifera">umbrifera</tp:taxon-name-part></tp:taxon-name> (Walker) (♂) <bold>100</bold><italic><tp:taxon-name><tp:taxon-name-part taxon-name-part-type="genus" reg="Senaspis">S.</tp:taxon-name-part> <tp:taxon-name-part taxon-name-part-type="species" reg="xanthorrhoea">xanthorrhoea</tp:taxon-name-part></tp:taxon-name></italic> (Bezzi) (♀) <bold>101</bold><italic><tp:taxon-name><tp:taxon-name-part taxon-name-part-type="genus" reg="Senaspis">S.</tp:taxon-name-part> <tp:taxon-name-part taxon-name-part-type="species" reg="pennata">pennata</tp:taxon-name-part></tp:taxon-name></italic> (Hervé-Bazin) (♀).</p></caption><graphic xmlns:xlink="http://www.w3.org/1999/xlink" xlink:href="zookeys-1003-083-g027.jpg" position="float" orientation="portrait" xlink:type="simple" id="oo_486723.jpg"><uri content-type="original_file" xlink:type="simple">https://binary.pensoft.net/fig/486723</uri></graphic></fig></tp:treatment-sec><tp:treatment-sec sec-type="comments" id="SECID0EB2EK"><title>Comments.</title><p>For similarities and differences with <italic><tp:taxon-name><tp:taxon-name-part taxon-name-part-type="genus" reg="Senaspis"/><tp:taxon-name-part taxon-name-part-type="species" reg="umbrifera">umbrifera</tp:taxon-name-part></tp:taxon-name></italic>, see comments under the latter. Both species occur sympatrically, like in the Democratic Republic of the Congo (Kisangani) and Uganda (Entebbe) (see material examined), but <italic><tp:taxon-name><tp:taxon-name-part taxon-name-part-type="genus" reg="Senaspis">S.</tp:taxon-name-part> <tp:taxon-name-part taxon-name-part-type="species" reg="umbrifera">umbrifera</tp:taxon-name-part></tp:taxon-name></italic> has a larger distribution throughout. The holotype could not be found but the original description defines the main diagnostic character states and corresponds with material studied.</p><fig id="F28" position="float" orientation="portrait"><object-id xmlns:xlink="http://www.w3.org/1999/xlink" content-type="doi" xlink:type="simple">10.3897/zookeys.1003.56557.figures102-113</object-id><object-id xmlns:xlink="http://www.w3.org/1999/xlink" content-type="arpha" xlink:type="simple">5D59836C-5313-5BED-9878-50CB3ABC68EC</object-id><label>Figures 102–113.</label><caption><p><italic><tp:taxon-name><tp:taxon-name-part taxon-name-part-type="genus" reg="Senaspis">Senaspis</tp:taxon-name-part></tp:taxon-name></italic> species, male terminalia <bold>102–108, 110, 112</bold> dorsal view <bold>109, 111, 113</bold> lateral view <bold>102</bold><italic><tp:taxon-name><tp:taxon-name-part taxon-name-part-type="genus" reg="Senaspis">S.</tp:taxon-name-part> <tp:taxon-name-part taxon-name-part-type="species" reg="dentipes">dentipes</tp:taxon-name-part></tp:taxon-name></italic> (Macquart) <bold>103</bold><italic><tp:taxon-name><tp:taxon-name-part taxon-name-part-type="genus" reg="Senaspis">S.</tp:taxon-name-part> <tp:taxon-name-part taxon-name-part-type="species" reg="dibapha">dibapha</tp:taxon-name-part></tp:taxon-name></italic> (Walker) <bold>104</bold><italic><tp:taxon-name><tp:taxon-name-part taxon-name-part-type="genus" reg="Senaspis">S.</tp:taxon-name-part> <tp:taxon-name-part taxon-name-part-type="species" reg="elliotii">elliotii</tp:taxon-name-part></tp:taxon-name></italic> Austen <bold>105</bold><italic><tp:taxon-name><tp:taxon-name-part taxon-name-part-type="genus" reg="Senaspis">S.</tp:taxon-name-part> <tp:taxon-name-part taxon-name-part-type="species" reg="flaviceps">flaviceps</tp:taxon-name-part></tp:taxon-name></italic> Macquart <bold>106</bold><italic><tp:taxon-name><tp:taxon-name-part taxon-name-part-type="genus" reg="Senaspis">S.</tp:taxon-name-part> <tp:taxon-name-part taxon-name-part-type="species" reg="haemorrhoa">haemorrhoa</tp:taxon-name-part></tp:taxon-name></italic> (Gerstaecker) <bold>107</bold><italic><tp:taxon-name><tp:taxon-name-part taxon-name-part-type="genus" reg="Senaspis">S.</tp:taxon-name-part> <tp:taxon-name-part taxon-name-part-type="species" reg="nigrita">nigrita</tp:taxon-name-part></tp:taxon-name></italic> (Bigot) <bold>108, 109</bold><italic><tp:taxon-name><tp:taxon-name-part taxon-name-part-type="genus" reg="Senaspis">S.</tp:taxon-name-part> <tp:taxon-name-part taxon-name-part-type="species" reg="melanthysana">melanthysana</tp:taxon-name-part></tp:taxon-name></italic> (Speiser) <bold>110, 111</bold><italic><tp:taxon-name><tp:taxon-name-part taxon-name-part-type="genus" reg="Senaspis">S.</tp:taxon-name-part> <tp:taxon-name-part taxon-name-part-type="species" reg="umbrifera">umbrifera</tp:taxon-name-part></tp:taxon-name></italic> (Walker) (holotype) <bold>112, 113</bold><tp:taxon-name><tp:taxon-name-part taxon-name-part-type="genus" reg="Senaspis">S.</tp:taxon-name-part> <tp:taxon-name-part taxon-name-part-type="uncertainty-rank">nr</tp:taxon-name-part> <tp:taxon-name-part taxon-name-part-type="species" reg="umbrifera">umbrifera</tp:taxon-name-part></tp:taxon-name> (Walker).</p></caption><graphic xmlns:xlink="http://www.w3.org/1999/xlink" xlink:href="zookeys-1003-083-g028.jpg" position="float" orientation="portrait" xlink:type="simple" id="oo_486724.jpg"><uri content-type="original_file" xlink:type="simple">https://binary.pensoft.net/fig/486724</uri></graphic></fig></tp:treatment-sec><tp:treatment-sec><!--Section generated to contain objects referenced in tp:taxon-treatment.--><fig id="F3" position="float" orientation="portrait"><object-id xmlns:xlink="http://www.w3.org/1999/xlink" content-type="doi" xlink:type="simple">10.3897/zookeys.1003.56557.figures5-6</object-id><object-id xmlns:xlink="http://www.w3.org/1999/xlink" content-type="arpha" xlink:type="simple">C49DB0C3-8DFB-56C9-95DF-40B60A549BD2</object-id><label>Figures 5, 6.</label><caption><p><italic><tp:taxon-name><tp:taxon-name-part taxon-name-part-type="genus" reg="Senaspis">Senaspis</tp:taxon-name-part></tp:taxon-name></italic> species, habitus, lateral view <bold>5</bold><italic><tp:taxon-name><tp:taxon-name-part taxon-name-part-type="genus" reg="Senaspis">S.</tp:taxon-name-part> <tp:taxon-name-part taxon-name-part-type="species" reg="haemorrhoa">haemorrhoa</tp:taxon-name-part></tp:taxon-name></italic> (Gerstaecker) (♂) <bold>6</bold><italic><tp:taxon-name><tp:taxon-name-part taxon-name-part-type="genus" reg="Senaspis">S.</tp:taxon-name-part> <tp:taxon-name-part taxon-name-part-type="species" reg="melanthysana">melanthysana</tp:taxon-name-part></tp:taxon-name></italic> (Speiser) (♂).</p></caption><graphic xmlns:xlink="http://www.w3.org/1999/xlink" xlink:href="zookeys-1003-083-g003.jpg" position="float" orientation="portrait" xlink:type="simple" id="oo_486699.jpg"><uri content-type="original_file" xlink:type="simple">https://binary.pensoft.net/fig/486699</uri></graphic></fig><fig id="F12" position="float" orientation="portrait"><object-id xmlns:xlink="http://www.w3.org/1999/xlink" content-type="doi" xlink:type="simple">10.3897/zookeys.1003.56557.figures32-35</object-id><object-id xmlns:xlink="http://www.w3.org/1999/xlink" content-type="arpha" xlink:type="simple">4DE075B1-1C07-5C9C-B38A-56EC8119F3EE</object-id><label>Figures 32–35.</label><caption><p>Head, frontal and lateral view <italic><tp:taxon-name><tp:taxon-name-part taxon-name-part-type="genus" reg="Senaspis">S.</tp:taxon-name-part> <tp:taxon-name-part taxon-name-part-type="species" reg="melanthysana">melanthysana</tp:taxon-name-part></tp:taxon-name></italic> (Speiser) (<bold>32, 33</bold> ♂ <bold>34, 35</bold> ♀).</p></caption><graphic xmlns:xlink="http://www.w3.org/1999/xlink" xlink:href="zookeys-1003-083-g012.jpg" position="float" orientation="portrait" xlink:type="simple" id="oo_486708.jpg"><uri content-type="original_file" xlink:type="simple">https://binary.pensoft.net/fig/486708</uri></graphic></fig><fig id="F18" position="float" orientation="portrait"><object-id xmlns:xlink="http://www.w3.org/1999/xlink" content-type="doi" xlink:type="simple">10.3897/zookeys.1003.56557.figures56-59</object-id><object-id xmlns:xlink="http://www.w3.org/1999/xlink" content-type="arpha" xlink:type="simple">B7A99438-68C6-558F-8C3E-7848836E5887</object-id><label>Figures 56–59.</label><caption><p><italic><tp:taxon-name><tp:taxon-name-part taxon-name-part-type="genus" reg="Senaspis">Senaspis</tp:taxon-name-part></tp:taxon-name></italic> species, thorax, dorsal view <bold>56</bold><italic><tp:taxon-name><tp:taxon-name-part taxon-name-part-type="genus" reg="Senaspis">S.</tp:taxon-name-part> <tp:taxon-name-part taxon-name-part-type="species" reg="flaviceps">flaviceps</tp:taxon-name-part></tp:taxon-name></italic> Macquart (♂) <bold>57</bold><italic><tp:taxon-name><tp:taxon-name-part taxon-name-part-type="genus" reg="Senaspis">S.</tp:taxon-name-part> <tp:taxon-name-part taxon-name-part-type="species" reg="haemorrhoa">haemorrhoa</tp:taxon-name-part></tp:taxon-name></italic> (Gerstaecker) (♂) <bold>58</bold><italic><tp:taxon-name><tp:taxon-name-part taxon-name-part-type="genus" reg="Senaspis">S.</tp:taxon-name-part> <tp:taxon-name-part taxon-name-part-type="species" reg="melanthysana">melanthysana</tp:taxon-name-part></tp:taxon-name></italic> (Speiser) (♂) <bold>59</bold><italic><tp:taxon-name><tp:taxon-name-part taxon-name-part-type="genus" reg="Senaspis">S.</tp:taxon-name-part> <tp:taxon-name-part taxon-name-part-type="species" reg="nigrita">nigrita</tp:taxon-name-part></tp:taxon-name></italic> (Bigot) (♂).</p></caption><graphic xmlns:xlink="http://www.w3.org/1999/xlink" xlink:href="zookeys-1003-083-g018.jpg" position="float" orientation="portrait" xlink:type="simple" id="oo_486714.jpg"><uri content-type="original_file" xlink:type="simple">https://binary.pensoft.net/fig/486714</uri></graphic></fig><fig id="F22" position="float" orientation="portrait"><object-id xmlns:xlink="http://www.w3.org/1999/xlink" content-type="doi" xlink:type="simple">10.3897/zookeys.1003.56557.figures74-76</object-id><object-id xmlns:xlink="http://www.w3.org/1999/xlink" content-type="arpha" xlink:type="simple">AA6BEAE8-2745-5F17-A682-7EF19E7C9EDD</object-id><label>Figures 74–76.</label><caption><p><italic><tp:taxon-name><tp:taxon-name-part taxon-name-part-type="genus" reg="Senaspis">Senaspis</tp:taxon-name-part></tp:taxon-name></italic> species, right wing <bold>74</bold><italic><tp:taxon-name><tp:taxon-name-part taxon-name-part-type="genus" reg="Senaspis">S.</tp:taxon-name-part> <tp:taxon-name-part taxon-name-part-type="species" reg="melanthysana">melanthysana</tp:taxon-name-part></tp:taxon-name></italic> (Speiser) (♂) <bold>75</bold><italic><tp:taxon-name><tp:taxon-name-part taxon-name-part-type="genus" reg="Senaspis">S.</tp:taxon-name-part> <tp:taxon-name-part taxon-name-part-type="species" reg="nigrita">nigrita</tp:taxon-name-part></tp:taxon-name></italic> (Bigot) (♂) <bold>76</bold><tp:taxon-name><tp:taxon-name-part taxon-name-part-type="genus" reg="Senaspis">S.</tp:taxon-name-part> <tp:taxon-name-part taxon-name-part-type="uncertainty-rank">nr</tp:taxon-name-part> <tp:taxon-name-part taxon-name-part-type="species" reg="umbrifera">umbrifera</tp:taxon-name-part></tp:taxon-name> (Walker) (♂).</p></caption><graphic xmlns:xlink="http://www.w3.org/1999/xlink" xlink:href="zookeys-1003-083-g022.jpg" position="float" orientation="portrait" xlink:type="simple" id="oo_486718.jpg"><uri content-type="original_file" xlink:type="simple">https://binary.pensoft.net/fig/486718</uri></graphic></fig><fig id="F5" position="float" orientation="portrait"><object-id xmlns:xlink="http://www.w3.org/1999/xlink" content-type="doi" xlink:type="simple">10.3897/zookeys.1003.56557.figures9-10</object-id><object-id xmlns:xlink="http://www.w3.org/1999/xlink" content-type="arpha" xlink:type="simple">8D680E35-D7EA-5248-A26E-BACD7A94CB33</object-id><label>Figures 9, 10.</label><caption><p><italic><tp:taxon-name><tp:taxon-name-part taxon-name-part-type="genus" reg="Senaspis">Senaspis</tp:taxon-name-part></tp:taxon-name></italic> species, habitus, lateral view <bold>9</bold><italic><tp:taxon-name><tp:taxon-name-part taxon-name-part-type="genus" reg="Senaspis">S.</tp:taxon-name-part> <tp:taxon-name-part taxon-name-part-type="species" reg="umbrifera">umbrifera</tp:taxon-name-part></tp:taxon-name></italic> (Walker) (♂ holotype) <bold>10</bold><tp:taxon-name><tp:taxon-name-part taxon-name-part-type="genus" reg="Senaspis">S.</tp:taxon-name-part> <tp:taxon-name-part taxon-name-part-type="uncertainty-rank">nr</tp:taxon-name-part> <tp:taxon-name-part taxon-name-part-type="species" reg="umbrifera">umbrifera</tp:taxon-name-part></tp:taxon-name> (Walker) (♂).</p></caption><graphic xmlns:xlink="http://www.w3.org/1999/xlink" xlink:href="zookeys-1003-083-g005.jpg" position="float" orientation="portrait" xlink:type="simple" id="oo_486701.jpg"><uri content-type="original_file" xlink:type="simple">https://binary.pensoft.net/fig/486701</uri></graphic></fig></tp:treatment-sec><ref-list><ref id="B14"><mixed-citation xmlns:xlink="http://www.w3.org/1999/xlink" xlink:type="simple"><person-group><name name-style="western"><surname>De Meyer</surname><given-names>M</given-names></name><name name-style="western"><surname>Vanden Berghe</surname><given-names>E</given-names></name><name name-style="western"><surname>Whittington</surname><given-names>AE</given-names></name></person-group> (<year>1995</year>) <article-title>Specimen database <tp:taxon-name><tp:taxon-name-part taxon-name-part-type="family">Syrphidae</tp:taxon-name-part></tp:taxon-name> (<tp:taxon-name><tp:taxon-name-part taxon-name-part-type="order">Diptera</tp:taxon-name-part></tp:taxon-name>) of East Africa.</article-title><source>Centre for Biodiversity Research Reports, Biodiversity database</source><volume>1</volume>: <fpage>1</fpage>–<lpage>11</lpage>.</mixed-citation></ref></ref-list></tp:taxon-treatment>
