# Supplementary material for: Taxonomic revision of the Afrotropical hover fly genus Senaspis Macquart (Diptera, Syrphidae)
Source: Zookeys. 2020 Dec 14;1003:83–160. doi: 10.3897/zookeys.1003.56557 (PMC7752890; doi:10.3897/zookeys.1003.56557)
Supplement: XML Treatment for Senaspis nigrita [file zookeys.1003.56557-treatment8.xml]

<!DOCTYPE tp:taxon-treatment
  PUBLIC "-//TaxonX//DTD Taxonomic Treatment Publishing DTD v0 20100105//EN" "tax-treatment-NSO.dtd">
<tp:taxon-treatment xmlns:tp="http://www.plazi.org/taxpub"><tp:treatment-meta><kwd-group><label>Taxon classification</label><kwd><named-content xmlns:xlink="http://www.w3.org/1999/xlink" content-type="kingdom">Animalia</named-content></kwd><kwd><named-content xmlns:xlink="http://www.w3.org/1999/xlink" content-type="order">Diptera</named-content></kwd><kwd><named-content xmlns:xlink="http://www.w3.org/1999/xlink" content-type="family">Syrphidae</named-content></kwd></kwd-group><mixed-citation publication-type="journal"><person-group><name><surname>Meyer</surname><given-names>Marc De</given-names></name><name><surname>Goergen</surname><given-names>Georg</given-names></name><name><surname>Jordaens</surname><given-names>Kurt</given-names></name></person-group><article-title>Taxonomic revision of the Afrotropical hover fly genus <italic><tp:taxon-name><tp:taxon-name-part taxon-name-part-type="genus" reg="Senaspis">Senaspis</tp:taxon-name-part></tp:taxon-name></italic> Macquart (<tp:taxon-name><tp:taxon-name-part taxon-name-part-type="order">Diptera</tp:taxon-name-part></tp:taxon-name>, <tp:taxon-name><tp:taxon-name-part taxon-name-part-type="family">Syrphidae</tp:taxon-name-part></tp:taxon-name>)</article-title><source>Zookeys</source><day>14</day><month>12</month><year>2020</year><volume>1003</volume><fpage>83</fpage><lpage>160</lpage><pub-id pub-id-type="doi">10.3897/zookeys.1003.56557</pub-id></mixed-citation></tp:treatment-meta><tp:nomenclature><tp:taxon-name><object-id xmlns:xlink="http://www.w3.org/1999/xlink" content-type="arpha" xlink:type="simple">66EEEDF5-8397-5B93-929D-33E91AFC394C</object-id>
            <tp:taxon-name-part taxon-name-part-type="genus" reg="Senaspis">Senaspis</tp:taxon-name-part>
            <tp:taxon-name-part taxon-name-part-type="species" reg="nigrita">nigrita</tp:taxon-name-part>
          </tp:taxon-name><tp:taxon-authority>(Bigot, 1859)</tp:taxon-authority><xref ref-type="fig" rid="F4">Figs 7</xref><xref ref-type="fig" rid="F13">, 36–39</xref><xref ref-type="fig" rid="F18">, 59</xref><xref ref-type="fig" rid="F22">, 75</xref><xref ref-type="fig" rid="F25">, 87</xref><xref ref-type="fig" rid="F27">, 97</xref><xref ref-type="fig" rid="F28">, 107</xref><tp:nomenclature-citation-list><tp:nomenclature-citation><tp:taxon-name>
                <tp:taxon-name-part taxon-name-part-type="genus" reg="Dolichomerus">Dolichomerus</tp:taxon-name-part> <tp:taxon-name-part taxon-name-part-type="species" reg="nigritus">nigritus</tp:taxon-name-part></tp:taxon-name><comment>Bigot, 1859: 431.</comment></tp:nomenclature-citation></tp:nomenclature-citation-list></tp:nomenclature><tp:treatment-sec sec-type="Differential diagnosis" id="SECID0EYCFK"><title>Differential diagnosis.</title><p>A brown to black-brown species (Fig. <xref ref-type="fig" rid="F4">7</xref>) without distinct macula on wing but with darker medial area (Fig. <xref ref-type="fig" rid="F22">75</xref>). It can be diferentiated from other <italic><tp:taxon-name><tp:taxon-name-part taxon-name-part-type="genus" reg="Senaspis">Senaspis</tp:taxon-name-part></tp:taxon-name></italic> species with dark scutum and similar wing marking (<italic><tp:taxon-name><tp:taxon-name-part taxon-name-part-type="genus" reg="Senaspis">S.</tp:taxon-name-part> <tp:taxon-name-part taxon-name-part-type="species" reg="melanthysana">melanthysana</tp:taxon-name-part></tp:taxon-name></italic>, <italic><tp:taxon-name><tp:taxon-name-part taxon-name-part-type="genus" reg="Senaspis">S.</tp:taxon-name-part> <tp:taxon-name-part taxon-name-part-type="species" reg="umbrifera">umbrifera</tp:taxon-name-part></tp:taxon-name></italic>) by the contrasting yellow scutellum (Fig. <xref ref-type="fig" rid="F18">59</xref>) (scutellum largely concolourous with scutum, at least along basal half in other species (Figs <xref ref-type="fig" rid="F18">58</xref>, <xref ref-type="fig" rid="F19">61</xref>).</p></tp:treatment-sec><tp:treatment-sec sec-type="material" id="SECID0EPEFK"><title>Examined material.</title><p><italic><tp:taxon-name><tp:taxon-name-part taxon-name-part-type="genus" reg="Dolichomerus">Dolichomerus</tp:taxon-name-part> <tp:taxon-name-part taxon-name-part-type="species" reg="nigritus">nigritus</tp:taxon-name-part></tp:taxon-name></italic> Bigot: <bold><italic>Lectotype</italic></bold> (hereby designated), female, “Syn- // type” “ex. coll. Bigot. // Prs. by // G.H. Verrall. // B.M. 1901–14.” “SYNTYPE ♀ of // <tp:taxon-name><tp:taxon-name-part taxon-name-part-type="genus" reg="Dolichomerus">Dolichomerus</tp:taxon-name-part></tp:taxon-name> // <tp:taxon-name><tp:taxon-name-part taxon-name-part-type="genus" reg="Dolichomerus"/><tp:taxon-name-part taxon-name-part-type="species" reg="nigritus">nigritus</tp:taxon-name-part></tp:taxon-name> Bigot // MADAGASCAR” “BMNH(E) # // 230785” “NHMUK010369878” “LECTOTYPUS” [<named-content xmlns:xlink="http://www.w3.org/1999/xlink" content-type="dwc:institutional_code" xlink:type="simple">NHMUK</named-content>]. <bold><italic>Paralectotype</italic></bold>, female, “Syn- / /type” “SYNTYPE ♀ of // <tp:taxon-name><tp:taxon-name-part taxon-name-part-type="genus" reg="Dolichomerus">Dolichomerus</tp:taxon-name-part></tp:taxon-name> // <tp:taxon-name><tp:taxon-name-part taxon-name-part-type="genus" reg="Dolichomerus"/><tp:taxon-name-part taxon-name-part-type="species" reg="nigritus">nigritus</tp:taxon-name-part></tp:taxon-name> Bigot // MADAGASCAR” “ex. coll. Bigot. // Pres. by // G.H. Verrall. // B.M.1901–14.” “BMNH(E) # // 230786” “PARA- // LECTOTYPUS” [<named-content xmlns:xlink="http://www.w3.org/1999/xlink" content-type="dwc:institutional_code" xlink:type="simple">NHMUK</named-content>].</p></tp:treatment-sec><tp:treatment-sec sec-type="material" id="SECID0EUGFK"><title>Other material.</title><p>Madagascar • 2♂♂ 1♀; 5 km N Ampotaka, Beloha; 5–15 Mar. 2009; M. Irwin and R. Harin’Hala leg.; <named-content xmlns:xlink="http://www.w3.org/1999/xlink" content-type="dwc:institutional_code" xlink:type="simple">CDFA</named-content> • 1♀; Ambatobevandza; 1919; R. Decary leg.; <abbrev xmlns:xlink="http://www.w3.org/1999/xlink" content-type="institution" xlink:title="Muséum national d’Histoire naturelle, Paris, France" id="ABBRID0ECHFK" xlink:type="simple">MNHN</abbrev> • 1♀; Ambatolampy; 1931; Lasère leg.; <abbrev xmlns:xlink="http://www.w3.org/1999/xlink" content-type="institution" xlink:title="Muséum national d’Histoire naturelle, Paris, France" id="ABBRID0EHHFK" xlink:type="simple">MNHN</abbrev> • 1♀; Ambatosoratra; Nov. 1960; P. Soga leg.; <abbrev xmlns:xlink="http://www.w3.org/1999/xlink" content-type="institution" xlink:title="Muséum national d’Histoire naturelle, Paris, France" id="ABBRID0EMHFK" xlink:type="simple">MNHN</abbrev> • 1♀; Ambodivoangy; Jan. 1967; J. Vadon leg.; <named-content xmlns:xlink="http://www.w3.org/1999/xlink" content-type="dwc:institutional_code" xlink:type="simple">KMMA</named-content> • 1♀; Ambre; Oct. 1902; <abbrev xmlns:xlink="http://www.w3.org/1999/xlink" content-type="institution" xlink:title="Muséum national d’Histoire naturelle, Paris, France" id="ABBRID0EZHFK" xlink:type="simple">MNHN</abbrev> • 1♀; Ampassamadinika, Tamatave; 26 Jan. 1992; A. Pauly leg.; <named-content xmlns:xlink="http://www.w3.org/1999/xlink" content-type="dwc:institutional_code" xlink:type="simple">KMMA</named-content> • 1♀; Analmalotra; 1 Nov. 1993; C. Kassebeer leg.; <named-content xmlns:xlink="http://www.w3.org/1999/xlink" content-type="dwc:institutional_code" xlink:type="simple">CDFA</named-content> • 1♀; Andasibe National Park; 17 Dec. 2017; Schmid-Egger leg.; <named-content xmlns:xlink="http://www.w3.org/1999/xlink" content-type="dwc:institutional_code" xlink:type="simple">CDFA</named-content> • 1♀; Andranobe Forest, route d’Andriamena; <abbrev xmlns:xlink="http://www.w3.org/1999/xlink" content-type="institution" xlink:title="Muséum national d’Histoire naturelle, Paris, France" id="ABBRID0EWIFK" xlink:type="simple">MNHN</abbrev> • 1♀; Anja Reserve, 10 km SSW Ambalavao; 24 Dec. 2017; Schmid-Egger leg.; <named-content xmlns:xlink="http://www.w3.org/1999/xlink" content-type="dwc:institutional_code" xlink:type="simple">CDFA</named-content> • 1♀; Ankaratra Massif, Manjakatompo; Dec. 1951; Benoist leg.; <named-content xmlns:xlink="http://www.w3.org/1999/xlink" content-type="dwc:institutional_code" xlink:type="simple">KMMA</named-content> • 1♂; Ankaratra Massif, Manjakatompo; Jan. 1958; B. Stuckenberg leg.; <named-content xmlns:xlink="http://www.w3.org/1999/xlink" content-type="dwc:institutional_code" xlink:type="simple">NMSA</named-content> • 1♂; Anosibé; Breuning leg.; <named-content xmlns:xlink="http://www.w3.org/1999/xlink" content-type="dwc:institutional_code" xlink:type="simple">KMMA</named-content> • 1♀; Bekily; Mar. 1930; A. Seyrig leg.; <abbrev xmlns:xlink="http://www.w3.org/1999/xlink" content-type="institution" xlink:title="Muséum national d’Histoire naturelle, Paris, France" id="ABBRID0E2JFK" xlink:type="simple">MNHN</abbrev> • 1♂; same collection data as for preceding; May 1933 • 1♂; same collection data as for preceding; Jun. 1933 • 1♂ 5♀♀; Belambo, 20 km NW Boriziny, Mahajanga; 4 Jan. 2007; A.H. Kirk-Spriggs leg.; <named-content xmlns:xlink="http://www.w3.org/1999/xlink" content-type="dwc:institutional_code" xlink:type="simple">AMGS</named-content> • 1♀; Betafo, Ambositra and Miandrivazo regions, Central; 1905; Bouet leg.; <abbrev xmlns:xlink="http://www.w3.org/1999/xlink" content-type="institution" xlink:title="Muséum national d’Histoire naturelle, Paris, France" id="ABBRID0EIKFK" xlink:type="simple">MNHN</abbrev> • 1♀; Betsileo; <named-content xmlns:xlink="http://www.w3.org/1999/xlink" content-type="dwc:institutional_code" xlink:type="simple">NHMUK</named-content> • 1♀; Brickaville; Jul. 1959; Sigwalt leg.; <abbrev xmlns:xlink="http://www.w3.org/1999/xlink" content-type="institution" xlink:title="Muséum national d’Histoire naturelle, Paris, France" id="ABBRID0EVKFK" xlink:type="simple">MNHN</abbrev> • 2♂♂ 3♀♀; Bevilany, Tulear, 12 Apr. 1968; K.M.G. and P.D. leg.; <named-content xmlns:xlink="http://www.w3.org/1999/xlink" content-type="dwc:institutional_code" xlink:type="simple">NHMUK</named-content> • 1♀; same collection data as for preceding; 14–18 Apr. 1968 • 1♂; Didy; 12 Apr. 1992; A. Pauly leg.; <named-content xmlns:xlink="http://www.w3.org/1999/xlink" content-type="dwc:institutional_code" xlink:type="simple">KMMA</named-content> • 1♂; same collection data as for preceding; 16 Apr. 1992 • 1♀; Fampanambo; 1962; J. Vadon leg.; <named-content xmlns:xlink="http://www.w3.org/1999/xlink" content-type="dwc:institutional_code" xlink:type="simple">KMMA</named-content> • 1♀; Fianarantsoa; A. Bigneux leg.; <named-content xmlns:xlink="http://www.w3.org/1999/xlink" content-type="dwc:institutional_code" xlink:type="simple">CNC</named-content> • 2♀♀; Forest Belt; S. Hutchins leg.; <named-content xmlns:xlink="http://www.w3.org/1999/xlink" content-type="dwc:institutional_code" xlink:type="simple">NHMUK</named-content> • 1♀; Fort Dauphin [= Taolagnaro]; <named-content xmlns:xlink="http://www.w3.org/1999/xlink" content-type="dwc:institutional_code" xlink:type="simple">NHMUK</named-content> • 1♀; Foulpointe [= Mahavelona]; 12 Nov. 1993; A. Pauly leg.; <named-content xmlns:xlink="http://www.w3.org/1999/xlink" content-type="dwc:institutional_code" xlink:type="simple">KMMA</named-content> • 1♂ 2♀♀; same collection data as for preceding; May 1995 • 1♂ 5♀♀; Imerina, Andrangoloaka Forest; A. Grandidier leg.; <abbrev xmlns:xlink="http://www.w3.org/1999/xlink" content-type="institution" xlink:title="Muséum national d’Histoire naturelle, Paris, France" id="ABBRID0ESMFK" xlink:type="simple">MNHN</abbrev> • 1♀; Ivoloina; Mar. 1960; Sigwalt leg.; <abbrev xmlns:xlink="http://www.w3.org/1999/xlink" content-type="institution" xlink:title="Muséum national d’Histoire naturelle, Paris, France" id="ABBRID0EXMFK" xlink:type="simple">MNHN</abbrev> • 1♂; Lac Froid, Ambatolampy; 11–15 Dec. 1957; B. Stuckenberg leg.; <named-content xmlns:xlink="http://www.w3.org/1999/xlink" content-type="dwc:institutional_code" xlink:type="simple">NMSA</named-content> • 1♀; 7 km N Joffreville; 20 Mar.–7 Apr. 2001; R. Harin’Hala leg.; <named-content xmlns:xlink="http://www.w3.org/1999/xlink" content-type="dwc:institutional_code" xlink:type="simple">CDFA</named-content> • 1♂ 2♀♀; Mananjara Province; 1910; Goissaud leg.; <abbrev xmlns:xlink="http://www.w3.org/1999/xlink" content-type="institution" xlink:title="Muséum national d’Histoire naturelle, Paris, France" id="ABBRID0EMNFK" xlink:type="simple">MNHN</abbrev> • 1♀; Maroantsetra; J. Vadon leg.; <abbrev xmlns:xlink="http://www.w3.org/1999/xlink" content-type="institution" xlink:title="Muséum national d’Histoire naturelle, Paris, France" id="ABBRID0ERNFK" xlink:type="simple">MNHN</abbrev> • 1♀; same collection data as for preceding; Nov. 1959; <named-content xmlns:xlink="http://www.w3.org/1999/xlink" content-type="dwc:institutional_code" xlink:type="simple">KMMA</named-content> • 1♀; Montagne d’Ambre; L. Chopard leg.; <abbrev xmlns:xlink="http://www.w3.org/1999/xlink" content-type="institution" xlink:title="Muséum national d’Histoire naturelle, Paris, France" id="ABBRID0E5NFK" xlink:type="simple">MNHN</abbrev> • 1♀; Ranomafana National Park; 21 Dec. 2017; Schmid-Egger leg.; <named-content xmlns:xlink="http://www.w3.org/1999/xlink" content-type="dwc:institutional_code" xlink:type="simple">CDFA</named-content> • 1♀; Ranomafana National Park, Radio Tower; 16 Nov. 2001; M.E. Irwin; F.D. Parker and R. Harin’hala leg.; <named-content xmlns:xlink="http://www.w3.org/1999/xlink" content-type="dwc:institutional_code" xlink:type="simple">CDFA</named-content> • 3♀♀; Ranomafana National Park, ValBio Research Centre; 15–17 Jan. 2007; A.H. Kirk-Spriggs leg.; <named-content xmlns:xlink="http://www.w3.org/1999/xlink" content-type="dwc:institutional_code" xlink:type="simple">AMGS</named-content> • 4♀♀; same collection data as for preceding; 13 Jan. 2014; M. Hauser leg.; <named-content xmlns:xlink="http://www.w3.org/1999/xlink" content-type="dwc:institutional_code" xlink:type="simple">CDFA</named-content> • 3♀♀; Ranomafana National Park, Talatakely; 11 June 2014; A.H. Kirk-Spriggs and R. Harin’Hala leg.; <named-content xmlns:xlink="http://www.w3.org/1999/xlink" content-type="dwc:institutional_code" xlink:type="simple">BMSA</named-content> • 1♀; Sakalava Beach; 7–25 Jun. 2001; R. Harin’Hala leg.; <named-content xmlns:xlink="http://www.w3.org/1999/xlink" content-type="dwc:institutional_code" xlink:type="simple">CDFA</named-content> • 1♀; Tananarive; 1897; E. Dorr leg.; <abbrev xmlns:xlink="http://www.w3.org/1999/xlink" content-type="institution" xlink:title="Muséum national d’Histoire naturelle, Paris, France" id="ABBRID0ETPFK" xlink:type="simple">MNHN</abbrev> • 1♂ 5♀♀; same collection data as for preceding; 1914; G. Waterlot leg.; • 1♂ 1♀; same collection data as for preceding; 1916 • 3♀♀; same collection data as for preceding; 1919 • 1♀; same collection data as for preceding; 22 Dec. 1920; R. Decary leg. • 1♂; same collection data as for preceding; 29 Dec. 1920 • 1♀; same collection data as for preceding; 6 Jan. 1921 • 1♀; same collection data as for preceding; 17 Jan. 1921 • 1♀; same collection data as for preceding; 1921 • 1♀; same collection data as for preceding; Jan. 1922 • 1♀; same collection data as for preceding; 1931; Lasère leg. • 2♂♂; Tananarive; Nov. 1952; E.S. Brown leg.; <named-content xmlns:xlink="http://www.w3.org/1999/xlink" content-type="dwc:institutional_code" xlink:type="simple">NHMUK</named-content> • 1♂ 1♀; Tananarive; Jan. 1958; B. Stuckenberg leg.; <named-content xmlns:xlink="http://www.w3.org/1999/xlink" content-type="dwc:institutional_code" xlink:type="simple">NMSA</named-content> • 1♀; Tananarive; 8 Jan. 1971; H May Daly leg.; <named-content xmlns:xlink="http://www.w3.org/1999/xlink" content-type="dwc:institutional_code" xlink:type="simple">NHMUK</named-content> • 1♀; Tananarive; [no date]; <abbrev xmlns:xlink="http://www.w3.org/1999/xlink" content-type="institution" xlink:title="Muséum national d’Histoire naturelle, Paris, France" id="ABBRID0EQQFK" xlink:type="simple">MNHN</abbrev> • 1♀; same collection data as for preceding; <named-content xmlns:xlink="http://www.w3.org/1999/xlink" content-type="dwc:institutional_code" xlink:type="simple">KMMA</named-content> • 1♀; Tananarive; [no date]; Le Moult leg.; <abbrev xmlns:xlink="http://www.w3.org/1999/xlink" content-type="institution" xlink:title="Muséum national d’Histoire naturelle, Paris, France" id="ABBRID0E4QFK" xlink:type="simple">MNHN</abbrev> • 1♀; same collection data as for preceding; Leray leg. • 1♀; Tsimbazaza, Antanan. Park; 16–22 Oct. 1993; C. Kassebeer leg.; <named-content xmlns:xlink="http://www.w3.org/1999/xlink" content-type="dwc:institutional_code" xlink:type="simple">CNC</named-content> • 2♂♂; Vitambani Forest, 5 km N Ampotaka, Beloha; 12 Aug.–29 Sep. 2009; M. Irwin and Rin’ha leg.; <named-content xmlns:xlink="http://www.w3.org/1999/xlink" content-type="dwc:institutional_code" xlink:type="simple">CDFA</named-content> • 1♂; [no locality]; 1894; P. Camboué leg.; <abbrev xmlns:xlink="http://www.w3.org/1999/xlink" content-type="institution" xlink:title="Muséum national d’Histoire naturelle, Paris, France" id="ABBRID0ESRFK" xlink:type="simple">MNHN</abbrev>• 1♀; 1898; Delcroix leg.; <abbrev xmlns:xlink="http://www.w3.org/1999/xlink" content-type="institution" xlink:title="Muséum national d’Histoire naturelle, Paris, France" id="ABBRID0EXRFK" xlink:type="simple">MNHN</abbrev> • 1♀; 1906; <abbrev xmlns:xlink="http://www.w3.org/1999/xlink" content-type="institution" xlink:title="Muséum national d’Histoire naturelle, Paris, France" id="ABBRID0E3RFK" xlink:type="simple">MNHN</abbrev> • F. Geay leg.; <abbrev xmlns:xlink="http://www.w3.org/1999/xlink" content-type="institution" xlink:title="Muséum national d’Histoire naturelle, Paris, France" id="ABBRID0EBSFK" xlink:type="simple">MNHN</abbrev> • 2♂♂ 13♀♀; P. Camboué leg.</p></tp:treatment-sec><tp:treatment-sec sec-type="description" id="SECID0EGSFK"><title>Description.</title><p>Body length: 14.2–18.2 mm. Wing length: 8.7–13.5 mm.</p><p><bold>Male</bold> (Fig. <xref ref-type="fig" rid="F4">7</xref>). Head (Figs <xref ref-type="fig" rid="F13">36</xref>, <xref ref-type="fig" rid="F13">37</xref>). Eye bare; holoptic, eye contiguity for distance equal to length of ocellar triangle, facets dorsally slightly larger, approx. three times as large in diameter as ventral ones. Frons black-brown; subshiny with brownish pollinosity; long pale yellow pile, especially dorsally and along eye margin. Face black-brown; subshiny with pale brownish to greyish pollinosity, in parts more densely so, ventral lateral margins largely devoid of pollinosity; in parts with dispersed long pale pile; facial tubercle strongly pronounced. Gena colour and pollinosity as ventral lateral margins of face; with short to long pale pile. Occiput black-brown, covered with grey pollinosity; with dispersed pale pile except dorsally where sometimes darker yellow. Antennal segments black-brown, basoflagellomere apically more brown, arista orange-brown.</p><p><bold><italic>Thorax</italic></bold> (Fig. <xref ref-type="fig" rid="F18">59</xref>). Scutum subshiny black, weak brownish pollinose; with short pale brown pile in anterior half, posterior part more black pile; postpronotum and notopleuron with longer mixed pale and dark pile. Scutellum apical margin weakly rounded, distinctly marginated, three times as wide as long; pale yellow to straw yellow, anterior margin narrowly black-brown; with short pale pile, along posterior margin somewhat longer. Pleura ground colour black-brown, covered with dispersed long pale or dark pile except on meron, dorsomedial anepimeron, ventral part of katepimeron, anterior part of katepisternum and anterior anepisternum.</p><p><bold><italic>Legs</italic></bold>. Brown to black-brown, sometimes more rufous; with short black pile, along posterior margin of pro- and mesofemora with longer pale pile, along ventral margin of metafemur with longer dark pile. Metaleg (Fig. <xref ref-type="fig" rid="F25">87</xref>), femur slightly thickened, with two distinct ventral swellings in apical third, swellings with dispersed short thick setae; tibia bent at base, thickened and slightly curved, pile along ventral margin in apical half to two-thirds longer and more dense.</p><p><bold><italic>Wing</italic></bold> (Fig. <xref ref-type="fig" rid="F22">75</xref>). Faint yellowish tinge, near cross-veins r-m and bm-cu more yellow-brown but no distinct medial macula; distal part of cells r<sub>2+3</sub> and r<sub>4+5</sub> more hyaline, as well as along posterior margin, paler areas not distinctly demarcated; alula largely hyaline. Calypters dull straw yellow with fringe of silvery white pile. Cell r<sub>1</sub> closed, petiole very short, at most half height of base of stigma, rarely longer. Vein R<sub>4+5</sub> sinuate, appendix absent or present.</p><p><bold><italic>Abdomen</italic></bold> (Fig. <xref ref-type="fig" rid="F27">97</xref>). Uniformly subshiny brown to black-brown, sometimes more rufous; with short dark pile except tergum I where more densely silver-grey pile; lateral margins intermixed with short pale pile, especially near postabdomen. Terga with dispersed long pale pile. Male genitalia as in Fig. <xref ref-type="fig" rid="F28">107</xref>.</p><p><bold>Female.</bold> As male except for the following character states: Eye dichoptic (Figs <xref ref-type="fig" rid="F13">38</xref>, <xref ref-type="fig" rid="F13">39</xref>), facets subequal in size. Frons and face pollinosity predominantly greyish; frons with short dark pile dorsally, greyish pile ventrally; with narrow pale fascia dorsally of antennal implant. Thorax dark pile sometimes more extensively so. Leg pilosity sometimes more brownish.</p></tp:treatment-sec><tp:treatment-sec sec-type="distribution" id="SECID0E6UFK"><title>Distribution.</title><p>Madagascar. Records from Tanzania (<xref ref-type="bibr" rid="B31">Karsch 1888</xref>; <xref ref-type="bibr" rid="B46">Smith and Vockeroth 1980</xref>) and Uganda (<xref ref-type="bibr" rid="B46">Smith and Vockeroth 1980</xref>) could not be confirmed.</p></tp:treatment-sec><tp:treatment-sec><!--Section generated to contain objects referenced in tp:taxon-treatment.--><fig id="F4" position="float" orientation="portrait"><object-id xmlns:xlink="http://www.w3.org/1999/xlink" content-type="doi" xlink:type="simple">10.3897/zookeys.1003.56557.figures7-8</object-id><object-id xmlns:xlink="http://www.w3.org/1999/xlink" content-type="arpha" xlink:type="simple">60CB1B01-1850-5067-8B5C-28FAD97A2C19</object-id><label>Figures 7, 8.</label><caption><p><italic><tp:taxon-name><tp:taxon-name-part taxon-name-part-type="genus" reg="Senaspis">Senaspis</tp:taxon-name-part></tp:taxon-name></italic> species, habitus, lateral view <bold>7</bold><italic><tp:taxon-name><tp:taxon-name-part taxon-name-part-type="genus" reg="Senaspis">S.</tp:taxon-name-part> <tp:taxon-name-part taxon-name-part-type="species" reg="nigrita">nigrita</tp:taxon-name-part></tp:taxon-name></italic> (Bigot) (♂) <bold>8</bold><italic><tp:taxon-name><tp:taxon-name-part taxon-name-part-type="genus" reg="Senaspis">S.</tp:taxon-name-part> <tp:taxon-name-part taxon-name-part-type="species" reg="xanthorrhoea">xanthorrhoea</tp:taxon-name-part></tp:taxon-name></italic> (Bezzi) (♂).</p></caption><graphic xmlns:xlink="http://www.w3.org/1999/xlink" xlink:href="zookeys-1003-083-g004.jpg" position="float" orientation="portrait" xlink:type="simple" id="oo_486700.jpg"><uri content-type="original_file" xlink:type="simple">https://binary.pensoft.net/fig/486700</uri></graphic></fig><fig id="F13" position="float" orientation="portrait"><object-id xmlns:xlink="http://www.w3.org/1999/xlink" content-type="doi" xlink:type="simple">10.3897/zookeys.1003.56557.figures36-39</object-id><object-id xmlns:xlink="http://www.w3.org/1999/xlink" content-type="arpha" xlink:type="simple">D0856B16-3A3B-5826-88C9-B87622B28CD1</object-id><label>Figures 36–39.</label><caption><p>Head, frontal and lateral view <italic><tp:taxon-name><tp:taxon-name-part taxon-name-part-type="genus" reg="Senaspis">S.</tp:taxon-name-part> <tp:taxon-name-part taxon-name-part-type="species" reg="nigrita">nigrita</tp:taxon-name-part></tp:taxon-name></italic> (Bigot) (<bold>36, 37</bold> ♂ <bold>38, 39</bold> ♀).</p></caption><graphic xmlns:xlink="http://www.w3.org/1999/xlink" xlink:href="zookeys-1003-083-g013.jpg" position="float" orientation="portrait" xlink:type="simple" id="oo_486709.jpg"><uri content-type="original_file" xlink:type="simple">https://binary.pensoft.net/fig/486709</uri></graphic></fig><fig id="F18" position="float" orientation="portrait"><object-id xmlns:xlink="http://www.w3.org/1999/xlink" content-type="doi" xlink:type="simple">10.3897/zookeys.1003.56557.figures56-59</object-id><object-id xmlns:xlink="http://www.w3.org/1999/xlink" content-type="arpha" xlink:type="simple">B7A99438-68C6-558F-8C3E-7848836E5887</object-id><label>Figures 56–59.</label><caption><p><italic><tp:taxon-name><tp:taxon-name-part taxon-name-part-type="genus" reg="Senaspis">Senaspis</tp:taxon-name-part></tp:taxon-name></italic> species, thorax, dorsal view <bold>56</bold><italic><tp:taxon-name><tp:taxon-name-part taxon-name-part-type="genus" reg="Senaspis">S.</tp:taxon-name-part> <tp:taxon-name-part taxon-name-part-type="species" reg="flaviceps">flaviceps</tp:taxon-name-part></tp:taxon-name></italic> Macquart (♂) <bold>57</bold><italic><tp:taxon-name><tp:taxon-name-part taxon-name-part-type="genus" reg="Senaspis">S.</tp:taxon-name-part> <tp:taxon-name-part taxon-name-part-type="species" reg="haemorrhoa">haemorrhoa</tp:taxon-name-part></tp:taxon-name></italic> (Gerstaecker) (♂) <bold>58</bold><italic><tp:taxon-name><tp:taxon-name-part taxon-name-part-type="genus" reg="Senaspis">S.</tp:taxon-name-part> <tp:taxon-name-part taxon-name-part-type="species" reg="melanthysana">melanthysana</tp:taxon-name-part></tp:taxon-name></italic> (Speiser) (♂) <bold>59</bold><italic><tp:taxon-name><tp:taxon-name-part taxon-name-part-type="genus" reg="Senaspis">S.</tp:taxon-name-part> <tp:taxon-name-part taxon-name-part-type="species" reg="nigrita">nigrita</tp:taxon-name-part></tp:taxon-name></italic> (Bigot) (♂).</p></caption><graphic xmlns:xlink="http://www.w3.org/1999/xlink" xlink:href="zookeys-1003-083-g018.jpg" position="float" orientation="portrait" xlink:type="simple" id="oo_486714.jpg"><uri content-type="original_file" xlink:type="simple">https://binary.pensoft.net/fig/486714</uri></graphic></fig><fig id="F22" position="float" orientation="portrait"><object-id xmlns:xlink="http://www.w3.org/1999/xlink" content-type="doi" xlink:type="simple">10.3897/zookeys.1003.56557.figures74-76</object-id><object-id xmlns:xlink="http://www.w3.org/1999/xlink" content-type="arpha" xlink:type="simple">AA6BEAE8-2745-5F17-A682-7EF19E7C9EDD</object-id><label>Figures 74–76.</label><caption><p><italic><tp:taxon-name><tp:taxon-name-part taxon-name-part-type="genus" reg="Senaspis">Senaspis</tp:taxon-name-part></tp:taxon-name></italic> species, right wing <bold>74</bold><italic><tp:taxon-name><tp:taxon-name-part taxon-name-part-type="genus" reg="Senaspis">S.</tp:taxon-name-part> <tp:taxon-name-part taxon-name-part-type="species" reg="melanthysana">melanthysana</tp:taxon-name-part></tp:taxon-name></italic> (Speiser) (♂) <bold>75</bold><italic><tp:taxon-name><tp:taxon-name-part taxon-name-part-type="genus" reg="Senaspis">S.</tp:taxon-name-part> <tp:taxon-name-part taxon-name-part-type="species" reg="nigrita">nigrita</tp:taxon-name-part></tp:taxon-name></italic> (Bigot) (♂) <bold>76</bold><tp:taxon-name><tp:taxon-name-part taxon-name-part-type="genus" reg="Senaspis">S.</tp:taxon-name-part> <tp:taxon-name-part taxon-name-part-type="uncertainty-rank">nr</tp:taxon-name-part> <tp:taxon-name-part taxon-name-part-type="species" reg="umbrifera">umbrifera</tp:taxon-name-part></tp:taxon-name> (Walker) (♂).</p></caption><graphic xmlns:xlink="http://www.w3.org/1999/xlink" xlink:href="zookeys-1003-083-g022.jpg" position="float" orientation="portrait" xlink:type="simple" id="oo_486718.jpg"><uri content-type="original_file" xlink:type="simple">https://binary.pensoft.net/fig/486718</uri></graphic></fig><fig id="F25" position="float" orientation="portrait"><object-id xmlns:xlink="http://www.w3.org/1999/xlink" content-type="doi" xlink:type="simple">10.3897/zookeys.1003.56557.figures86-90</object-id><object-id xmlns:xlink="http://www.w3.org/1999/xlink" content-type="arpha" xlink:type="simple">4E836D05-0AE7-564D-A8AF-58465AE1AC59</object-id><label>Figures 86–90.</label><caption><p><italic><tp:taxon-name><tp:taxon-name-part taxon-name-part-type="genus" reg="Senaspis">Senaspis</tp:taxon-name-part></tp:taxon-name></italic> species, hind leg, anterior view <bold>86</bold><italic><tp:taxon-name><tp:taxon-name-part taxon-name-part-type="genus" reg="Senaspis">S.</tp:taxon-name-part> <tp:taxon-name-part taxon-name-part-type="species" reg="melanthysana">melanthysana</tp:taxon-name-part></tp:taxon-name></italic> (Speiser) (♂) <bold>87</bold><italic><tp:taxon-name><tp:taxon-name-part taxon-name-part-type="genus" reg="Senaspis">S.</tp:taxon-name-part> <tp:taxon-name-part taxon-name-part-type="species" reg="nigrita">nigrita</tp:taxon-name-part></tp:taxon-name></italic> (Bigot) (♂) <bold>88</bold><tp:taxon-name><tp:taxon-name-part taxon-name-part-type="genus" reg="Senaspis">S.</tp:taxon-name-part> <tp:taxon-name-part taxon-name-part-type="uncertainty-rank">nr</tp:taxon-name-part> <tp:taxon-name-part taxon-name-part-type="species" reg="umbrifera">umbrifera</tp:taxon-name-part></tp:taxon-name> (Walker) (♂) <bold>89</bold><italic><tp:taxon-name><tp:taxon-name-part taxon-name-part-type="genus" reg="Senaspis">S.</tp:taxon-name-part> <tp:taxon-name-part taxon-name-part-type="species" reg="xanthorrhoea">xanthorrhoea</tp:taxon-name-part></tp:taxon-name></italic> (Bezzi) (♂) <bold>90</bold><italic><tp:taxon-name><tp:taxon-name-part taxon-name-part-type="genus" reg="Senaspis">S.</tp:taxon-name-part> <tp:taxon-name-part taxon-name-part-type="species" reg="pennata">pennata</tp:taxon-name-part></tp:taxon-name></italic> (Hervé-Bazin) (♀).</p></caption><graphic xmlns:xlink="http://www.w3.org/1999/xlink" xlink:href="zookeys-1003-083-g025.jpg" position="float" orientation="portrait" xlink:type="simple" id="oo_486721.jpg"><uri content-type="original_file" xlink:type="simple">https://binary.pensoft.net/fig/486721</uri></graphic></fig><fig id="F27" position="float" orientation="portrait"><object-id xmlns:xlink="http://www.w3.org/1999/xlink" content-type="doi" xlink:type="simple">10.3897/zookeys.1003.56557.figures97-99</object-id><object-id xmlns:xlink="http://www.w3.org/1999/xlink" content-type="arpha" xlink:type="simple">151EB362-C18D-5EAE-855F-F60E83EC7D9C</object-id><label>Figures 97–101.</label><caption><p><italic><tp:taxon-name><tp:taxon-name-part taxon-name-part-type="genus" reg="Senaspis">Senaspis</tp:taxon-name-part></tp:taxon-name></italic> species, abdomen, dorsal view <bold>97</bold><italic><tp:taxon-name><tp:taxon-name-part taxon-name-part-type="genus" reg="Senaspis">S.</tp:taxon-name-part> <tp:taxon-name-part taxon-name-part-type="species" reg="nigrita">nigrita</tp:taxon-name-part></tp:taxon-name></italic> (Bigot) (♂) <bold>98</bold><italic><tp:taxon-name><tp:taxon-name-part taxon-name-part-type="genus" reg="Senaspis">S.</tp:taxon-name-part> <tp:taxon-name-part taxon-name-part-type="species" reg="umbrifera">umbrifera</tp:taxon-name-part></tp:taxon-name></italic> (Walker) (♂ holotype) <bold>99</bold><tp:taxon-name><tp:taxon-name-part taxon-name-part-type="genus" reg="Senaspis">S.</tp:taxon-name-part> <tp:taxon-name-part taxon-name-part-type="uncertainty-rank">nr</tp:taxon-name-part> <tp:taxon-name-part taxon-name-part-type="species" reg="umbrifera">umbrifera</tp:taxon-name-part></tp:taxon-name> (Walker) (♂) <bold>100</bold><italic><tp:taxon-name><tp:taxon-name-part taxon-name-part-type="genus" reg="Senaspis">S.</tp:taxon-name-part> <tp:taxon-name-part taxon-name-part-type="species" reg="xanthorrhoea">xanthorrhoea</tp:taxon-name-part></tp:taxon-name></italic> (Bezzi) (♀) <bold>101</bold><italic><tp:taxon-name><tp:taxon-name-part taxon-name-part-type="genus" reg="Senaspis">S.</tp:taxon-name-part> <tp:taxon-name-part taxon-name-part-type="species" reg="pennata">pennata</tp:taxon-name-part></tp:taxon-name></italic> (Hervé-Bazin) (♀).</p></caption><graphic xmlns:xlink="http://www.w3.org/1999/xlink" xlink:href="zookeys-1003-083-g027.jpg" position="float" orientation="portrait" xlink:type="simple" id="oo_486723.jpg"><uri content-type="original_file" xlink:type="simple">https://binary.pensoft.net/fig/486723</uri></graphic></fig><fig id="F28" position="float" orientation="portrait"><object-id xmlns:xlink="http://www.w3.org/1999/xlink" content-type="doi" xlink:type="simple">10.3897/zookeys.1003.56557.figures102-113</object-id><object-id xmlns:xlink="http://www.w3.org/1999/xlink" content-type="arpha" xlink:type="simple">5D59836C-5313-5BED-9878-50CB3ABC68EC</object-id><label>Figures 102–113.</label><caption><p><italic><tp:taxon-name><tp:taxon-name-part taxon-name-part-type="genus" reg="Senaspis">Senaspis</tp:taxon-name-part></tp:taxon-name></italic> species, male terminalia <bold>102–108, 110, 112</bold> dorsal view <bold>109, 111, 113</bold> lateral view <bold>102</bold><italic><tp:taxon-name><tp:taxon-name-part taxon-name-part-type="genus" reg="Senaspis">S.</tp:taxon-name-part> <tp:taxon-name-part taxon-name-part-type="species" reg="dentipes">dentipes</tp:taxon-name-part></tp:taxon-name></italic> (Macquart) <bold>103</bold><italic><tp:taxon-name><tp:taxon-name-part taxon-name-part-type="genus" reg="Senaspis">S.</tp:taxon-name-part> <tp:taxon-name-part taxon-name-part-type="species" reg="dibapha">dibapha</tp:taxon-name-part></tp:taxon-name></italic> (Walker) <bold>104</bold><italic><tp:taxon-name><tp:taxon-name-part taxon-name-part-type="genus" reg="Senaspis">S.</tp:taxon-name-part> <tp:taxon-name-part taxon-name-part-type="species" reg="elliotii">elliotii</tp:taxon-name-part></tp:taxon-name></italic> Austen <bold>105</bold><italic><tp:taxon-name><tp:taxon-name-part taxon-name-part-type="genus" reg="Senaspis">S.</tp:taxon-name-part> <tp:taxon-name-part taxon-name-part-type="species" reg="flaviceps">flaviceps</tp:taxon-name-part></tp:taxon-name></italic> Macquart <bold>106</bold><italic><tp:taxon-name><tp:taxon-name-part taxon-name-part-type="genus" reg="Senaspis">S.</tp:taxon-name-part> <tp:taxon-name-part taxon-name-part-type="species" reg="haemorrhoa">haemorrhoa</tp:taxon-name-part></tp:taxon-name></italic> (Gerstaecker) <bold>107</bold><italic><tp:taxon-name><tp:taxon-name-part taxon-name-part-type="genus" reg="Senaspis">S.</tp:taxon-name-part> <tp:taxon-name-part taxon-name-part-type="species" reg="nigrita">nigrita</tp:taxon-name-part></tp:taxon-name></italic> (Bigot) <bold>108, 109</bold><italic><tp:taxon-name><tp:taxon-name-part taxon-name-part-type="genus" reg="Senaspis">S.</tp:taxon-name-part> <tp:taxon-name-part taxon-name-part-type="species" reg="melanthysana">melanthysana</tp:taxon-name-part></tp:taxon-name></italic> (Speiser) <bold>110, 111</bold><italic><tp:taxon-name><tp:taxon-name-part taxon-name-part-type="genus" reg="Senaspis">S.</tp:taxon-name-part> <tp:taxon-name-part taxon-name-part-type="species" reg="umbrifera">umbrifera</tp:taxon-name-part></tp:taxon-name></italic> (Walker) (holotype) <bold>112, 113</bold><tp:taxon-name><tp:taxon-name-part taxon-name-part-type="genus" reg="Senaspis">S.</tp:taxon-name-part> <tp:taxon-name-part taxon-name-part-type="uncertainty-rank">nr</tp:taxon-name-part> <tp:taxon-name-part taxon-name-part-type="species" reg="umbrifera">umbrifera</tp:taxon-name-part></tp:taxon-name> (Walker).</p></caption><graphic xmlns:xlink="http://www.w3.org/1999/xlink" xlink:href="zookeys-1003-083-g028.jpg" position="float" orientation="portrait" xlink:type="simple" id="oo_486724.jpg"><uri content-type="original_file" xlink:type="simple">https://binary.pensoft.net/fig/486724</uri></graphic></fig><fig id="F19" position="float" orientation="portrait"><object-id xmlns:xlink="http://www.w3.org/1999/xlink" content-type="doi" xlink:type="simple">10.3897/zookeys.1003.56557.figures60-63</object-id><object-id xmlns:xlink="http://www.w3.org/1999/xlink" content-type="arpha" xlink:type="simple">6ABE207A-635D-5A3E-AE68-E2555DD63242</object-id><label>Figures 60–63.</label><caption><p><italic><tp:taxon-name><tp:taxon-name-part taxon-name-part-type="genus" reg="Senaspis">Senaspis</tp:taxon-name-part></tp:taxon-name></italic> species, thorax, dorsal view <bold>60</bold><tp:taxon-name><tp:taxon-name-part taxon-name-part-type="genus" reg="Senaspis">S.</tp:taxon-name-part> <tp:taxon-name-part taxon-name-part-type="uncertainty-rank">nr</tp:taxon-name-part> <tp:taxon-name-part taxon-name-part-type="species" reg="umbrifera">umbrifera</tp:taxon-name-part></tp:taxon-name> (Walker) (♂) <bold>61</bold><italic><tp:taxon-name><tp:taxon-name-part taxon-name-part-type="genus" reg="Senaspis">S.</tp:taxon-name-part> <tp:taxon-name-part taxon-name-part-type="species" reg="umbrifera">umbrifera</tp:taxon-name-part></tp:taxon-name></italic> (Walker) (♂ holotype) <bold>62</bold><italic><tp:taxon-name><tp:taxon-name-part taxon-name-part-type="genus" reg="Senaspis">S.</tp:taxon-name-part> <tp:taxon-name-part taxon-name-part-type="species" reg="xanthorrhoea">xanthorrhoea</tp:taxon-name-part></tp:taxon-name></italic> (Bezzi) (♂) <bold>63</bold><italic><tp:taxon-name><tp:taxon-name-part taxon-name-part-type="genus" reg="Senaspis">S.</tp:taxon-name-part> <tp:taxon-name-part taxon-name-part-type="species" reg="pennata">pennata</tp:taxon-name-part></tp:taxon-name></italic> (Hervé-Bazin) (♀).</p></caption><graphic xmlns:xlink="http://www.w3.org/1999/xlink" xlink:href="zookeys-1003-083-g019.jpg" position="float" orientation="portrait" xlink:type="simple" id="oo_486715.jpg"><uri content-type="original_file" xlink:type="simple">https://binary.pensoft.net/fig/486715</uri></graphic></fig></tp:treatment-sec><ref-list><ref id="B31"><mixed-citation xmlns:xlink="http://www.w3.org/1999/xlink" xlink:type="simple"><person-group><name name-style="western"><surname>Karsch</surname><given-names>FA</given-names></name></person-group> (<year>1888</year>) <article-title>Bericht über die durch Herrn Lieutenant Dr Carl Wilhelm Schmidt in Ost-Afrika gesammelten und von der zoologischen Abtheilung des Königlichen Museums für Naturkunde in Berlin erworbenen Dipteren.</article-title><source>Entomologische Zeitschrift</source><volume>31</volume>: <fpage>367</fpage>–<lpage>382</lpage>. <ext-link xlink:type="simple" ext-link-type="doi" xlink:href="10.1002/mmnd.18880310225">https://doi.org/10.1002/mmnd.18880310225</ext-link></mixed-citation></ref><ref id="B46"><mixed-citation xmlns:xlink="http://www.w3.org/1999/xlink" xlink:type="simple"><person-group><name name-style="western"><surname>Smith</surname><given-names>KGV</given-names></name><name name-style="western"><surname>Vockeroth</surname><given-names>JR</given-names></name></person-group> (<year>1980</year>) <article-title>38. Family <tp:taxon-name><tp:taxon-name-part taxon-name-part-type="family">Syrphidae</tp:taxon-name-part></tp:taxon-name>.</article-title> In: <person-group><name name-style="western"><surname>Crosskey</surname><given-names>RW</given-names></name></person-group> (<role>Ed.</role>) <issue-title>Catalogue of the Diptera of the Afrotropical Region.</issue-title><source>British Museum (Natural History), London</source>, <fpage>488</fpage>–<lpage>510</lpage>.</mixed-citation></ref></ref-list></tp:taxon-treatment>
