# Supplementary material for: Taxonomic revision of the Afrotropical hover fly genus Senaspis Macquart (Diptera, Syrphidae)
Source: Zookeys. 2020 Dec 14;1003:83–160. doi: 10.3897/zookeys.1003.56557 (PMC7752890; doi:10.3897/zookeys.1003.56557)
Supplement: XML Treatment for Senaspis umbrifera [file zookeys.1003.56557-treatment9.xml]

<!DOCTYPE tp:taxon-treatment
  PUBLIC "-//TaxonX//DTD Taxonomic Treatment Publishing DTD v0 20100105//EN" "tax-treatment-NSO.dtd">
<tp:taxon-treatment xmlns:tp="http://www.plazi.org/taxpub"><tp:treatment-meta><kwd-group><label>Taxon classification</label><kwd><named-content xmlns:xlink="http://www.w3.org/1999/xlink" content-type="kingdom">Animalia</named-content></kwd><kwd><named-content xmlns:xlink="http://www.w3.org/1999/xlink" content-type="order">Diptera</named-content></kwd><kwd><named-content xmlns:xlink="http://www.w3.org/1999/xlink" content-type="family">Syrphidae</named-content></kwd></kwd-group><mixed-citation publication-type="journal"><person-group><name><surname>Meyer</surname><given-names>Marc De</given-names></name><name><surname>Goergen</surname><given-names>Georg</given-names></name><name><surname>Jordaens</surname><given-names>Kurt</given-names></name></person-group><article-title>Taxonomic revision of the Afrotropical hover fly genus <italic><tp:taxon-name><tp:taxon-name-part taxon-name-part-type="genus" reg="Senaspis">Senaspis</tp:taxon-name-part></tp:taxon-name></italic> Macquart (<tp:taxon-name><tp:taxon-name-part taxon-name-part-type="order">Diptera</tp:taxon-name-part></tp:taxon-name>, <tp:taxon-name><tp:taxon-name-part taxon-name-part-type="family">Syrphidae</tp:taxon-name-part></tp:taxon-name>)</article-title><source>Zookeys</source><day>14</day><month>12</month><year>2020</year><volume>1003</volume><fpage>83</fpage><lpage>160</lpage><pub-id pub-id-type="doi">10.3897/zookeys.1003.56557</pub-id></mixed-citation></tp:treatment-meta><tp:nomenclature><tp:taxon-name><object-id xmlns:xlink="http://www.w3.org/1999/xlink" content-type="arpha" xlink:type="simple">F7618E05-16F5-509B-A054-731C3FD59D5B</object-id>
            <tp:taxon-name-part taxon-name-part-type="genus" reg="Senaspis">Senaspis</tp:taxon-name-part>
            <tp:taxon-name-part taxon-name-part-type="species" reg="umbrifera">umbrifera</tp:taxon-name-part>
          </tp:taxon-name><tp:taxon-authority>(Walker, 1849)</tp:taxon-authority><xref ref-type="fig" rid="F5">Figs 9</xref><xref ref-type="fig" rid="F5">, 10</xref><xref ref-type="fig" rid="F14">, 40–43</xref><xref ref-type="fig" rid="F15">, 44–45</xref><xref ref-type="fig" rid="F19">, 60</xref><xref ref-type="fig" rid="F19">, 61</xref><xref ref-type="fig" rid="F22">, 76</xref><xref ref-type="fig" rid="F23">, 77</xref><xref ref-type="fig" rid="F25">, 88</xref><xref ref-type="fig" rid="F27">, 98</xref><xref ref-type="fig" rid="F27">, 99</xref><xref ref-type="fig" rid="F28">, 110–113</xref><tp:nomenclature-citation-list><tp:nomenclature-citation><tp:taxon-name>
                <tp:taxon-name-part taxon-name-part-type="genus" reg="Merodon">Merodon</tp:taxon-name-part> <tp:taxon-name-part taxon-name-part-type="species" reg="umbrifer">umbrifer</tp:taxon-name-part></tp:taxon-name><comment>Walker, 1849: 601.</comment></tp:nomenclature-citation></tp:nomenclature-citation-list></tp:nomenclature><tp:treatment-sec sec-type="Differential diagnosis" id="SECID0ESYFK"><title>Differential diagnosis.</title><p>A dark species (Figs <xref ref-type="fig" rid="F5">9</xref>, <xref ref-type="fig" rid="F5">10</xref>) without distinct macula on wing but with darker medial area (Figs <xref ref-type="fig" rid="F22">76</xref>, <xref ref-type="fig" rid="F23">77</xref>). It can be differentiated from <italic><tp:taxon-name><tp:taxon-name-part taxon-name-part-type="genus" reg="Senaspis">S.</tp:taxon-name-part> <tp:taxon-name-part taxon-name-part-type="species" reg="nigrita">nigrita</tp:taxon-name-part></tp:taxon-name></italic> by the basal half of the scutellum largely concolourous with the scutum (Figs <xref ref-type="fig" rid="F19">60</xref>, <xref ref-type="fig" rid="F19">61</xref>) (scutellum largely yellow, contrasting with dark scutum in <italic><tp:taxon-name><tp:taxon-name-part taxon-name-part-type="genus" reg="Senaspis">S.</tp:taxon-name-part> <tp:taxon-name-part taxon-name-part-type="species" reg="nigrita">nigrita</tp:taxon-name-part></tp:taxon-name></italic>; Fig. <xref ref-type="fig" rid="F18">59</xref>). It resembles strongly <italic><tp:taxon-name><tp:taxon-name-part taxon-name-part-type="genus" reg="Senaspis">S.</tp:taxon-name-part> <tp:taxon-name-part taxon-name-part-type="species" reg="melanthysana">melanthysana</tp:taxon-name-part></tp:taxon-name></italic> but can be differentiated by the following characters: metafemur (Fig. <xref ref-type="fig" rid="F25">88</xref>) strongly thickened and distinctly concave ventrally (moderately thickened and straight to slight convex ventrally in <italic><tp:taxon-name><tp:taxon-name-part taxon-name-part-type="genus" reg="Senaspis">S.</tp:taxon-name-part> <tp:taxon-name-part taxon-name-part-type="species" reg="melanthysana">melanthysana</tp:taxon-name-part></tp:taxon-name></italic>; Fig. <xref ref-type="fig" rid="F25">86</xref>); abdomen with mixed short pale and dark pile long lateral margins (Figs <xref ref-type="fig" rid="F27">98</xref>, <xref ref-type="fig" rid="F27">99</xref>) (long dark pile in <italic><tp:taxon-name><tp:taxon-name-part taxon-name-part-type="genus" reg="Senaspis">S.</tp:taxon-name-part> <tp:taxon-name-part taxon-name-part-type="species" reg="melanthysana">melanthysana</tp:taxon-name-part></tp:taxon-name></italic>; Fig. <xref ref-type="fig" rid="F26">96</xref>); long pale pile on sterna, except on sterna IV and V where dark (Fig. <xref ref-type="fig" rid="F5">10</xref>) (long dark pile on all sterna in <italic><tp:taxon-name><tp:taxon-name-part taxon-name-part-type="genus" reg="Senaspis">S.</tp:taxon-name-part> <tp:taxon-name-part taxon-name-part-type="species" reg="melanthysana">melanthysana</tp:taxon-name-part></tp:taxon-name></italic>; Fig. <xref ref-type="fig" rid="F3">6</xref>).</p></tp:treatment-sec><tp:treatment-sec sec-type="material" id="SECID0ES3FK"><title>Examined material.</title><p><italic><tp:taxon-name><tp:taxon-name-part taxon-name-part-type="genus" reg="Merodon">Merodon</tp:taxon-name-part> <tp:taxon-name-part taxon-name-part-type="species" reg="umbrifer">umbrifer</tp:taxon-name-part></tp:taxon-name></italic> Walker: <bold><italic>Holotype</italic></bold>, male, “Type” “Holo- // type” “38 // 11. 8 // 292” “HOLOTYPE ♂ of // <tp:taxon-name><tp:taxon-name-part taxon-name-part-type="genus" reg="Merodon">Merodon</tp:taxon-name-part></tp:taxon-name> // <tp:taxon-name><tp:taxon-name-part taxon-name-part-type="genus" reg="Merodon"/><tp:taxon-name-part taxon-name-part-type="species" reg="umbrifer">umbrifer</tp:taxon-name-part></tp:taxon-name> Walker // SIERA LEONE // Pres by the Rev. // D.F. Morgan” “merodon // <tp:taxon-name><tp:taxon-name-part taxon-name-part-type="genus" reg="Merodon"/><tp:taxon-name-part taxon-name-part-type="species" reg="umbrifer">umbrifer</tp:taxon-name-part></tp:taxon-name>. // Wlk.” “NHMUK010369875” [<named-content xmlns:xlink="http://www.w3.org/1999/xlink" content-type="dwc:institutional_code" xlink:type="simple">NHMUK</named-content>].</p></tp:treatment-sec><tp:treatment-sec sec-type="material" id="SECID0EG5FK"><title>Other material.</title><p>(belonging to <tp:taxon-name><tp:taxon-name-part taxon-name-part-type="genus" reg="Senaspis"/><tp:taxon-name-part taxon-name-part-type="uncertainty-rank">near</tp:taxon-name-part> <tp:taxon-name-part taxon-name-part-type="species" reg="umbrifera">umbrifera</tp:taxon-name-part></tp:taxon-name>; see Comments). Benin • 1♀; Niaouli; 10 Dec. 2013; K. Jordaens and G. Goergen leg.; <named-content xmlns:xlink="http://www.w3.org/1999/xlink" content-type="dwc:institutional_code" xlink:type="simple">KMMA</named-content>. Central African Republic • 1♀; Swane de Bébé; 7 Sep. 1970; L. Matile leg.; <abbrev xmlns:xlink="http://www.w3.org/1999/xlink" content-type="institution" xlink:title="Muséum national d’Histoire naturelle, Paris, France" id="ABBRID0EA6FK" xlink:type="simple">MNHN</abbrev>. Democratic Republic of the Congo • 1♀; Bamanya; 1–15 Sep. 1963; P. Hulstaert leg.; <named-content xmlns:xlink="http://www.w3.org/1999/xlink" content-type="dwc:institutional_code" xlink:type="simple">KMMA</named-content> • 1♀; Banningville [= Bandundu]; Aug. 1985; A. Fain leg.; <named-content xmlns:xlink="http://www.w3.org/1999/xlink" content-type="dwc:institutional_code" xlink:type="simple">KMMA</named-content> • 1♀; Basankusu; 1949; O.L.V. ten Bunderen leg.; <named-content xmlns:xlink="http://www.w3.org/1999/xlink" content-type="dwc:institutional_code" xlink:type="simple">KMMA</named-content> • 1♂ 1♀; Bokuma; Jul. 1952; P. Lootens leg.; <named-content xmlns:xlink="http://www.w3.org/1999/xlink" content-type="dwc:institutional_code" xlink:type="simple">KMMA</named-content> • 1♂; Eala; Jan. 1935; J. Ghesquière leg.; <named-content xmlns:xlink="http://www.w3.org/1999/xlink" content-type="dwc:institutional_code" xlink:type="simple">CNC</named-content> • 1♂; same collection data as for preceding; 26 Jul. 1935; <abbrev xmlns:xlink="http://www.w3.org/1999/xlink" content-type="institution" xlink:title="Koninklijk Belgisch Instituut voor Natuurwetenschappen, Brussels, Belgium" id="ABBRID0ENAGK" xlink:type="simple">KBIN</abbrev> • 1♀; same collection data as for preceding; Oct. 1935 • 1♂; same collection data as for preceding; Aug. 1935; <named-content xmlns:xlink="http://www.w3.org/1999/xlink" content-type="dwc:institutional_code" xlink:type="simple">KMMA</named-content> • 2♂♂; Eala, Sep. 1935; <abbrev xmlns:xlink="http://www.w3.org/1999/xlink" content-type="institution" xlink:title="Koninklijk Belgisch Instituut voor Natuurwetenschappen, Brussels, Belgium" id="ABBRID0E1AGK" xlink:type="simple">KBIN</abbrev> • 1♂; Eala; <named-content xmlns:xlink="http://www.w3.org/1999/xlink" content-type="dwc:institutional_code" xlink:type="simple">KMMA</named-content> • 1♂; Ituri Forest; Jul. 1976; E.B. Babyetagara leg.; <named-content xmlns:xlink="http://www.w3.org/1999/xlink" content-type="dwc:institutional_code" xlink:type="simple">CNC</named-content> • Kavumu to Kabuga road, Kivu; May 1951; H. Bomans leg.; <named-content xmlns:xlink="http://www.w3.org/1999/xlink" content-type="dwc:institutional_code" xlink:type="simple">KMMA</named-content> • 1♀; Kapanga, Lulua; Nov. 1932; F.G. Overlaet leg.; <named-content xmlns:xlink="http://www.w3.org/1999/xlink" content-type="dwc:institutional_code" xlink:type="simple">CNC</named-content> • 1♂; Leopoldville [= Kinshasa]; 1911; Mouchet leg.; <named-content xmlns:xlink="http://www.w3.org/1999/xlink" content-type="dwc:institutional_code" xlink:type="simple">KMMA</named-content> • 1♂ 1♀; Medje; Ituri; Sep. 1910; Lang and Chapin leg.; <named-content xmlns:xlink="http://www.w3.org/1999/xlink" content-type="dwc:institutional_code" xlink:type="simple">AMNH</named-content> • 1♀; same collection data as for preceding; 1–10 Aug. 1910; <named-content xmlns:xlink="http://www.w3.org/1999/xlink" content-type="dwc:institutional_code" xlink:type="simple">KMMA</named-content> • 1♂; same collection data as for preceding; 11–24 Aug. 1910 • 1♂; same collection data as for preceding; 25–30 Aug. 1910 • 1♂; same collection data as for preceding; 26–30 Sep. 1910 • 1♀; same collection data as for preceding; Sep. 1910 • 1♂; Niangara; Nov. 1910; Lang and Chapin leg.; <named-content xmlns:xlink="http://www.w3.org/1999/xlink" content-type="dwc:institutional_code" xlink:type="simple">AMNH</named-content> • 1♂; Poko; Aug. 1913; C.J. Wainwright leg.; <named-content xmlns:xlink="http://www.w3.org/1999/xlink" content-type="dwc:institutional_code" xlink:type="simple">NHMUK</named-content> • 1♀; Rwankwi, N of Lake Kivu; Apr. 1948; J May Leroy leg.; <named-content xmlns:xlink="http://www.w3.org/1999/xlink" content-type="dwc:institutional_code" xlink:type="simple">KMMA</named-content> • 1♀; Shabunda, Lubongola; 1939; Hautmann leg.; <named-content xmlns:xlink="http://www.w3.org/1999/xlink" content-type="dwc:institutional_code" xlink:type="simple">KMMA</named-content> • 1♀; Stanleyville [= Kisangani]; Mar. 1915; Lang and Chapin leg.; <named-content xmlns:xlink="http://www.w3.org/1999/xlink" content-type="dwc:institutional_code" xlink:type="simple">AMNH</named-content> • 2♀♀; same collection data as for preceding; <named-content xmlns:xlink="http://www.w3.org/1999/xlink" content-type="dwc:institutional_code" xlink:type="simple">KMMA</named-content>. Equatorial Guinea • 1♂; Fernando Po [= Bioko Island], Punta Frailes; Oct.–Nov. 1901; L. Fea leg.; <abbrev xmlns:xlink="http://www.w3.org/1999/xlink" content-type="institution" xlink:title="Museo Civico di Storia Naturale “Giacomo Doria”, Genoa Italy" id="ABBRID0EHEGK" xlink:type="simple">MCSNG</abbrev>. Uganda • 1♂; Budongo forest, nr Lake Albert; 1 Apr. 1972; E.B. Babyetagara leg.; <named-content xmlns:xlink="http://www.w3.org/1999/xlink" content-type="dwc:institutional_code" xlink:type="simple">CNC</named-content> • 1♂; Bwindi Impenetrable Forest National Park, Kigezi; 1–10 Jun. 1972; E.B. Babyetagara leg.; <named-content xmlns:xlink="http://www.w3.org/1999/xlink" content-type="dwc:institutional_code" xlink:type="simple">CNC</named-content>; 1♀; Entebbe; 17 Jun. 1972; H. Falke leg.; <named-content xmlns:xlink="http://www.w3.org/1999/xlink" content-type="dwc:institutional_code" xlink:type="simple">CNC</named-content> • 1♀; Entebbe; 1–11 Sep. 1911; S.A. Neave leg.; <named-content xmlns:xlink="http://www.w3.org/1999/xlink" content-type="dwc:institutional_code" xlink:type="simple">NHMUK</named-content> • 1♀; same collection data as for preceding; 12–20 Jan. 1912. • 1♀; Kayonza Forest, Kigezi; May 1972; E.B. Babyetagara leg.; <named-content xmlns:xlink="http://www.w3.org/1999/xlink" content-type="dwc:institutional_code" xlink:type="simple">CNC</named-content>.</p></tp:treatment-sec><tp:treatment-sec sec-type="description" id="SECID0EUFGK"><title>Description.</title><p>Body length: 12.7–17.5 mm (type specimen: 12.7 mm). Wing length: 9.0–12.8 mm (type specimen 9.0 mm).</p><p><bold>Male</bold> (Figs <xref ref-type="fig" rid="F5">9</xref>, <xref ref-type="fig" rid="F5">10</xref>) (based on type of <italic><tp:taxon-name><tp:taxon-name-part taxon-name-part-type="genus" reg="Senaspis"/><tp:taxon-name-part taxon-name-part-type="species" reg="umbrifera">umbrifera</tp:taxon-name-part></tp:taxon-name></italic> and non-type material listed above as <tp:taxon-name><tp:taxon-name-part taxon-name-part-type="genus" reg="Senaspis"/><tp:taxon-name-part taxon-name-part-type="uncertainty-rank">near</tp:taxon-name-part> <tp:taxon-name-part taxon-name-part-type="species" reg="umbrifera">umbrifera</tp:taxon-name-part></tp:taxon-name>). Head (Figs <xref ref-type="fig" rid="F14">40</xref>, <xref ref-type="fig" rid="F14">41</xref>, <xref ref-type="fig" rid="F15">44</xref>, <xref ref-type="fig" rid="F15">45</xref>). Eye bare; holoptic, eye contiguity for distance equal to length or 1.5 times length of ocellar triangle, facets dorsally slightly larger, at most twice as large in diameter as ventral ones. Frons black-brown; largely subshiny with black pollinosity in dorsal fifth only, along eye margins narrowly silver-grey pollinose; dispersed short dark pile, dorsally somewhat longer. Face brown to black-brown; subshiny with pale brownish to greyish pollinosity, in parts more densely so, medial part and especially facial tubercle largely devoid of pollinosity; pollinose parts with dispersed long pale pile; facial tubercle strongly pronounced. Gena colour and pollinosity as ventral lateral margins of face; with short to long pale pile. Occiput black-brown, covered with dull grey pollinosity; with dispersed pale pile except dorsally where sometimes darker yellow to black. Antennal segments black-brown, arista orange-brown to brown.</p><p><bold><italic>Thorax</italic></bold> (Figs <xref ref-type="fig" rid="F19">60</xref>, <xref ref-type="fig" rid="F19">61</xref>). Scutum subshiny black, with brownish to brownish grey pollinosity; with short pale pile, usually intermixed with dispersed black pile. Scutellum apical margin weakly rounded, distinctly marginate, three times as wide as long; pale brownish, anterior margin narrowly darker brown; with short pale pile, usually with dark pile on disc (sometimes entirely pale pilose), pilosity along apical margin somewhat longer. Pleura ground colour black-brown, greyish pollinose, anepimeron less so; covered with dispersed long pale pile except on meron, dorsomedial anepimeron, ventral part of katepimeron, anterior part of katepisternum and anterior anepisternum; pilosity on posterior anepisternum more conspicuous.</p><p><bold><italic>Legs</italic></bold>. Brown to black-brown, sometimes more reddish brown; with short black pile, along posterior margin of pro- and mesofemora with longer pile, sometimes more pale in basal part; along ventral margin of metafemur with longer dark pile, basally with anterodorsal patch of longer pale pile. Metaleg (Fig. <xref ref-type="fig" rid="F25">88</xref>), femur distinctly thickened and moderately curved, with one distinct ventral swelling in apical fifth, short black pile more dense where swollen; tibia slightly bent at base, thickened and curved, pile along ventral margin in apical half to two-thirds longer and more dense.</p><p><bold><italic>Wing</italic></bold> (Figs <xref ref-type="fig" rid="F22">76</xref>, <xref ref-type="fig" rid="F23">77</xref>). Faint yellowish brown tinge, more pronounced in medial part cell r<sub>1</sub>, basal part r<sub>2+3</sub> and distal part br; towards posterior margin and apex more greyish. Calypters yellow-white to pale brown, with fringe of yellow-white pile. Cell r<sub>1</sub> closed; if petiolate than petiole at most approx. as long as half the height of base of stigma. Vein R<sub>4+5</sub> sinuate but not appendiculate.</p><p><bold><italic>Abdomen</italic></bold> (Figs <xref ref-type="fig" rid="F27">98</xref>, <xref ref-type="fig" rid="F27">99</xref>). Uniformly subshiny red-brown to black-brown, anterolateral parts of tergum II sometimes less dark; sometimes indistinct black-brown pollinose medial macula along anterior margin of terga II and III; with short dark pile, except tergum 1, and anterolateral parts of tergum II where pale pile; lateral margins usually dark pilose, at most tergum IV partly pale pilose and terga II and III mixed pale and dark pile. Type of <italic><tp:taxon-name><tp:taxon-name-part taxon-name-part-type="genus" reg="Senaspis"/><tp:taxon-name-part taxon-name-part-type="species" reg="umbrifera">umbrifera</tp:taxon-name-part></tp:taxon-name></italic> lateral margins completely pale pilose (Fig. <xref ref-type="fig" rid="F27">98</xref>). Postabdomen conspicuously swollen. Sterna with dispersed long pale pile, on sterna IV and V darker. Male genitalia as in Figs <xref ref-type="fig" rid="F28">110–113</xref> (see Comments).</p><p><bold>Female</bold> (based on material identified as <tp:taxon-name><tp:taxon-name-part taxon-name-part-type="genus" reg="Senaspis"/><tp:taxon-name-part taxon-name-part-type="uncertainty-rank">near</tp:taxon-name-part> <tp:taxon-name-part taxon-name-part-type="species" reg="umbrifera">umbrifera</tp:taxon-name-part></tp:taxon-name>). As male except for the following character states. Head (Figs <xref ref-type="fig" rid="F14">42</xref>, <xref ref-type="fig" rid="F14">43</xref>), eye dichoptic, facets equal to subequal in size. Frons with black pollinose fascia in dorsal part for length at least equal to ocellar triangle, bordered by very narrow and less dense greyish-brown fascia. Scutellum, dark pile on disc less outspoken, more predominantly paly pilose. Wing, vein R<sub>4+5</sub> sometimes very short appendiculate. Abdomen with dark pile along lateral margins of all terga.</p></tp:treatment-sec><tp:treatment-sec sec-type="distribution" id="SECID0EXKGK"><title>Distribution.</title><p>Benin, Central African Republic, Democratic Republic of the Congo, Equatorial Guinea, Sierra Leone, Uganda (but see Comments).</p></tp:treatment-sec><tp:treatment-sec sec-type="comments" id="SECID0E3KGK"><title>Comments.</title><p>The type specimen of <italic><tp:taxon-name><tp:taxon-name-part taxon-name-part-type="genus" reg="Senaspis">S.</tp:taxon-name-part> <tp:taxon-name-part taxon-name-part-type="species" reg="umbrifera">umbrifera</tp:taxon-name-part></tp:taxon-name></italic> originates from Sierra Leone. It is in poor condition and the male genitalia were dissected prior to our study; thus, we cannot exclude a mixing of genitalia with another specimen. When comparing the genitalia with some non-type material, some slight differences were observed regarding the shape of the surstyli, the most explicit difference being the shape of the surstyli in lateral view (curved and pointed in the type species (Fig. <xref ref-type="fig" rid="F28">111</xref>); straight and not pointed in the other material (Fig. <xref ref-type="fig" rid="F28">113</xref>) and similar to the shape observed in <italic><tp:taxon-name><tp:taxon-name-part taxon-name-part-type="genus" reg="Senaspis">S.</tp:taxon-name-part> <tp:taxon-name-part taxon-name-part-type="species" reg="melanthysana">melanthysana</tp:taxon-name-part></tp:taxon-name></italic> (Fig. <xref ref-type="fig" rid="F28">109</xref>). However, no major morphological differences could be observed and except for the differently shaped surstylus the type falls within the observed variability for the characters studied. The only other minor morphological difference observed is that the lateral margin of the abdominal terga of the type is covered with short pale pile while in all other specimens this is black or intermixed black and pale pile. Furthermore, the type is recognized by the entirely pale pile on the scutellum (variable in other specimens); the legs being more red-brown (brown to black-brown in others) and the calypters being yellow-white (yellow-white to pale brown in others). No additional specimens could be obtained from the same region while all non-type male specimens originate from Central Africa (Equatorial Guinea eastwards to Uganda). As the observed differences are very minor, we prefer to take a conservative position by provisionally listing all non-type material under <italic><tp:taxon-name><tp:taxon-name-part taxon-name-part-type="genus" reg="Senaspis">S.</tp:taxon-name-part> <tp:taxon-name-part taxon-name-part-type="species" reg="umbrifera">umbrifera</tp:taxon-name-part></tp:taxon-name></italic> (listed as “<tp:taxon-name><tp:taxon-name-part taxon-name-part-type="genus" reg="Senaspis">Senaspis</tp:taxon-name-part> <tp:taxon-name-part taxon-name-part-type="uncertainty-rank">near</tp:taxon-name-part> <tp:taxon-name-part taxon-name-part-type="species" reg="umbrifera">umbrifera</tp:taxon-name-part></tp:taxon-name>”). We consider the morphological differences too minor to warrant describing it as a separate species and propose to await additional material, especially from western Africa before making a formal decision. The only differentiating character (pale pile along lateral margins of abdomen) is, however, incorporated in the identification key. All major structures are also illustrated both for the type specimen and representative non-type specimens.</p><p><italic><tp:taxon-name><tp:taxon-name-part taxon-name-part-type="genus" reg="Senaspis">Senaspis</tp:taxon-name-part> <tp:taxon-name-part taxon-name-part-type="species" reg="umbrifera">umbrifera</tp:taxon-name-part></tp:taxon-name></italic> resembles <italic><tp:taxon-name><tp:taxon-name-part taxon-name-part-type="genus" reg="Senaspis">S.</tp:taxon-name-part> <tp:taxon-name-part taxon-name-part-type="species" reg="melanthysana">melanthysana</tp:taxon-name-part></tp:taxon-name></italic> in most respect regarding body coloration and pilosity, and wing markings. However, a number of distinct differences could be discerned as pointed out in the key above: the lower calypter has a fringe of pale hairs (dark in <italic><tp:taxon-name><tp:taxon-name-part taxon-name-part-type="genus" reg="Senaspis"/><tp:taxon-name-part taxon-name-part-type="species" reg="melanthysana">melanthysana</tp:taxon-name-part></tp:taxon-name></italic>); the abdominal sterna I–III have long pale pile (dark in <italic><tp:taxon-name><tp:taxon-name-part taxon-name-part-type="genus" reg="Senaspis"/><tp:taxon-name-part taxon-name-part-type="species" reg="melanthysana">melanthysana</tp:taxon-name-part></tp:taxon-name></italic>), the lateral margins of the abdominal terga have short pale pile along most of their length (long dark pile in <italic><tp:taxon-name><tp:taxon-name-part taxon-name-part-type="genus" reg="Senaspis"/><tp:taxon-name-part taxon-name-part-type="species" reg="melanthysana">melanthysana</tp:taxon-name-part></tp:taxon-name></italic>), and the metafemur is strongly thickened and distinctly curved (moderately thickened and straight in <italic><tp:taxon-name><tp:taxon-name-part taxon-name-part-type="genus" reg="Senaspis"/><tp:taxon-name-part taxon-name-part-type="species" reg="melanthysana">melanthysana</tp:taxon-name-part></tp:taxon-name></italic>).</p></tp:treatment-sec><tp:treatment-sec><!--Section generated to contain objects referenced in tp:taxon-treatment.--><fig id="F5" position="float" orientation="portrait"><object-id xmlns:xlink="http://www.w3.org/1999/xlink" content-type="doi" xlink:type="simple">10.3897/zookeys.1003.56557.figures9-10</object-id><object-id xmlns:xlink="http://www.w3.org/1999/xlink" content-type="arpha" xlink:type="simple">8D680E35-D7EA-5248-A26E-BACD7A94CB33</object-id><label>Figures 9, 10.</label><caption><p><italic><tp:taxon-name><tp:taxon-name-part taxon-name-part-type="genus" reg="Senaspis">Senaspis</tp:taxon-name-part></tp:taxon-name></italic> species, habitus, lateral view <bold>9</bold><italic><tp:taxon-name><tp:taxon-name-part taxon-name-part-type="genus" reg="Senaspis">S.</tp:taxon-name-part> <tp:taxon-name-part taxon-name-part-type="species" reg="umbrifera">umbrifera</tp:taxon-name-part></tp:taxon-name></italic> (Walker) (♂ holotype) <bold>10</bold><tp:taxon-name><tp:taxon-name-part taxon-name-part-type="genus" reg="Senaspis">S.</tp:taxon-name-part> <tp:taxon-name-part taxon-name-part-type="uncertainty-rank">nr</tp:taxon-name-part> <tp:taxon-name-part taxon-name-part-type="species" reg="umbrifera">umbrifera</tp:taxon-name-part></tp:taxon-name> (Walker) (♂).</p></caption><graphic xmlns:xlink="http://www.w3.org/1999/xlink" xlink:href="zookeys-1003-083-g005.jpg" position="float" orientation="portrait" xlink:type="simple" id="oo_486701.jpg"><uri content-type="original_file" xlink:type="simple">https://binary.pensoft.net/fig/486701</uri></graphic></fig><fig id="F14" position="float" orientation="portrait"><object-id xmlns:xlink="http://www.w3.org/1999/xlink" content-type="doi" xlink:type="simple">10.3897/zookeys.1003.56557.figures40-43</object-id><object-id xmlns:xlink="http://www.w3.org/1999/xlink" content-type="arpha" xlink:type="simple">6E349B93-9DE9-529A-8B7A-BA8C98482743</object-id><label>Figures 40–43.</label><caption><p>Head, frontal and lateral view <tp:taxon-name><tp:taxon-name-part taxon-name-part-type="genus" reg="Senaspis">S.</tp:taxon-name-part> <tp:taxon-name-part taxon-name-part-type="uncertainty-rank">nr</tp:taxon-name-part> <tp:taxon-name-part taxon-name-part-type="species" reg="umbrifera">umbrifera</tp:taxon-name-part></tp:taxon-name> (Walker) (<bold>40, 41</bold> ♂ <bold>42, 43</bold> ♀).</p></caption><graphic xmlns:xlink="http://www.w3.org/1999/xlink" xlink:href="zookeys-1003-083-g014.jpg" position="float" orientation="portrait" xlink:type="simple" id="oo_486710.jpg"><uri content-type="original_file" xlink:type="simple">https://binary.pensoft.net/fig/486710</uri></graphic></fig><fig id="F15" position="float" orientation="portrait"><object-id xmlns:xlink="http://www.w3.org/1999/xlink" content-type="doi" xlink:type="simple">10.3897/zookeys.1003.56557.figures44-47</object-id><object-id xmlns:xlink="http://www.w3.org/1999/xlink" content-type="arpha" xlink:type="simple">67706659-6377-58B9-A2B7-203680943785</object-id><label>Figures 44–47.</label><caption><p>Head, frontal and lateral view <bold>44, 45</bold><italic><tp:taxon-name><tp:taxon-name-part taxon-name-part-type="genus" reg="Senaspis">S.</tp:taxon-name-part> <tp:taxon-name-part taxon-name-part-type="species" reg="umbrifera">umbrifera</tp:taxon-name-part></tp:taxon-name></italic> (Walker) (♂ holotype) <bold>46, 47</bold><italic><tp:taxon-name><tp:taxon-name-part taxon-name-part-type="genus" reg="Senaspis">S.</tp:taxon-name-part> <tp:taxon-name-part taxon-name-part-type="species" reg="pennata">pennata</tp:taxon-name-part></tp:taxon-name></italic> (Hervé-Bazin) (♀).</p></caption><graphic xmlns:xlink="http://www.w3.org/1999/xlink" xlink:href="zookeys-1003-083-g015.jpg" position="float" orientation="portrait" xlink:type="simple" id="oo_486711.jpg"><uri content-type="original_file" xlink:type="simple">https://binary.pensoft.net/fig/486711</uri></graphic></fig><fig id="F19" position="float" orientation="portrait"><object-id xmlns:xlink="http://www.w3.org/1999/xlink" content-type="doi" xlink:type="simple">10.3897/zookeys.1003.56557.figures60-63</object-id><object-id xmlns:xlink="http://www.w3.org/1999/xlink" content-type="arpha" xlink:type="simple">6ABE207A-635D-5A3E-AE68-E2555DD63242</object-id><label>Figures 60–63.</label><caption><p><italic><tp:taxon-name><tp:taxon-name-part taxon-name-part-type="genus" reg="Senaspis">Senaspis</tp:taxon-name-part></tp:taxon-name></italic> species, thorax, dorsal view <bold>60</bold><tp:taxon-name><tp:taxon-name-part taxon-name-part-type="genus" reg="Senaspis">S.</tp:taxon-name-part> <tp:taxon-name-part taxon-name-part-type="uncertainty-rank">nr</tp:taxon-name-part> <tp:taxon-name-part taxon-name-part-type="species" reg="umbrifera">umbrifera</tp:taxon-name-part></tp:taxon-name> (Walker) (♂) <bold>61</bold><italic><tp:taxon-name><tp:taxon-name-part taxon-name-part-type="genus" reg="Senaspis">S.</tp:taxon-name-part> <tp:taxon-name-part taxon-name-part-type="species" reg="umbrifera">umbrifera</tp:taxon-name-part></tp:taxon-name></italic> (Walker) (♂ holotype) <bold>62</bold><italic><tp:taxon-name><tp:taxon-name-part taxon-name-part-type="genus" reg="Senaspis">S.</tp:taxon-name-part> <tp:taxon-name-part taxon-name-part-type="species" reg="xanthorrhoea">xanthorrhoea</tp:taxon-name-part></tp:taxon-name></italic> (Bezzi) (♂) <bold>63</bold><italic><tp:taxon-name><tp:taxon-name-part taxon-name-part-type="genus" reg="Senaspis">S.</tp:taxon-name-part> <tp:taxon-name-part taxon-name-part-type="species" reg="pennata">pennata</tp:taxon-name-part></tp:taxon-name></italic> (Hervé-Bazin) (♀).</p></caption><graphic xmlns:xlink="http://www.w3.org/1999/xlink" xlink:href="zookeys-1003-083-g019.jpg" position="float" orientation="portrait" xlink:type="simple" id="oo_486715.jpg"><uri content-type="original_file" xlink:type="simple">https://binary.pensoft.net/fig/486715</uri></graphic></fig><fig id="F22" position="float" orientation="portrait"><object-id xmlns:xlink="http://www.w3.org/1999/xlink" content-type="doi" xlink:type="simple">10.3897/zookeys.1003.56557.figures74-76</object-id><object-id xmlns:xlink="http://www.w3.org/1999/xlink" content-type="arpha" xlink:type="simple">AA6BEAE8-2745-5F17-A682-7EF19E7C9EDD</object-id><label>Figures 74–76.</label><caption><p><italic><tp:taxon-name><tp:taxon-name-part taxon-name-part-type="genus" reg="Senaspis">Senaspis</tp:taxon-name-part></tp:taxon-name></italic> species, right wing <bold>74</bold><italic><tp:taxon-name><tp:taxon-name-part taxon-name-part-type="genus" reg="Senaspis">S.</tp:taxon-name-part> <tp:taxon-name-part taxon-name-part-type="species" reg="melanthysana">melanthysana</tp:taxon-name-part></tp:taxon-name></italic> (Speiser) (♂) <bold>75</bold><italic><tp:taxon-name><tp:taxon-name-part taxon-name-part-type="genus" reg="Senaspis">S.</tp:taxon-name-part> <tp:taxon-name-part taxon-name-part-type="species" reg="nigrita">nigrita</tp:taxon-name-part></tp:taxon-name></italic> (Bigot) (♂) <bold>76</bold><tp:taxon-name><tp:taxon-name-part taxon-name-part-type="genus" reg="Senaspis">S.</tp:taxon-name-part> <tp:taxon-name-part taxon-name-part-type="uncertainty-rank">nr</tp:taxon-name-part> <tp:taxon-name-part taxon-name-part-type="species" reg="umbrifera">umbrifera</tp:taxon-name-part></tp:taxon-name> (Walker) (♂).</p></caption><graphic xmlns:xlink="http://www.w3.org/1999/xlink" xlink:href="zookeys-1003-083-g022.jpg" position="float" orientation="portrait" xlink:type="simple" id="oo_486718.jpg"><uri content-type="original_file" xlink:type="simple">https://binary.pensoft.net/fig/486718</uri></graphic></fig><fig id="F23" position="float" orientation="portrait"><object-id xmlns:xlink="http://www.w3.org/1999/xlink" content-type="doi" xlink:type="simple">10.3897/zookeys.1003.56557.figures77-79</object-id><object-id xmlns:xlink="http://www.w3.org/1999/xlink" content-type="arpha" xlink:type="simple">0888B538-2CED-5B13-A30E-5D23CBBC365E</object-id><label>Figures 77–79.</label><caption><p><italic><tp:taxon-name><tp:taxon-name-part taxon-name-part-type="genus" reg="Senaspis">Senaspis</tp:taxon-name-part></tp:taxon-name></italic> species, right wing <bold>77</bold><italic><tp:taxon-name><tp:taxon-name-part taxon-name-part-type="genus" reg="Senaspis">S.</tp:taxon-name-part> <tp:taxon-name-part taxon-name-part-type="species" reg="umbrifera">umbrifera</tp:taxon-name-part></tp:taxon-name></italic> (Walker) (♂ holotype) <bold>78</bold><italic><tp:taxon-name><tp:taxon-name-part taxon-name-part-type="genus" reg="Senaspis">S.</tp:taxon-name-part> <tp:taxon-name-part taxon-name-part-type="species" reg="xanthorrhoea">xanthorrhoea</tp:taxon-name-part></tp:taxon-name></italic> (Bezzi) (♂) <bold>79</bold><italic><tp:taxon-name><tp:taxon-name-part taxon-name-part-type="genus" reg="Senaspis">S.</tp:taxon-name-part> <tp:taxon-name-part taxon-name-part-type="species" reg="pennata">pennata</tp:taxon-name-part></tp:taxon-name></italic> (Hervé-Bazin) (♀).</p></caption><graphic xmlns:xlink="http://www.w3.org/1999/xlink" xlink:href="zookeys-1003-083-g023.jpg" position="float" orientation="portrait" xlink:type="simple" id="oo_486719.jpg"><uri content-type="original_file" xlink:type="simple">https://binary.pensoft.net/fig/486719</uri></graphic></fig><fig id="F25" position="float" orientation="portrait"><object-id xmlns:xlink="http://www.w3.org/1999/xlink" content-type="doi" xlink:type="simple">10.3897/zookeys.1003.56557.figures86-90</object-id><object-id xmlns:xlink="http://www.w3.org/1999/xlink" content-type="arpha" xlink:type="simple">4E836D05-0AE7-564D-A8AF-58465AE1AC59</object-id><label>Figures 86–90.</label><caption><p><italic><tp:taxon-name><tp:taxon-name-part taxon-name-part-type="genus" reg="Senaspis">Senaspis</tp:taxon-name-part></tp:taxon-name></italic> species, hind leg, anterior view <bold>86</bold><italic><tp:taxon-name><tp:taxon-name-part taxon-name-part-type="genus" reg="Senaspis">S.</tp:taxon-name-part> <tp:taxon-name-part taxon-name-part-type="species" reg="melanthysana">melanthysana</tp:taxon-name-part></tp:taxon-name></italic> (Speiser) (♂) <bold>87</bold><italic><tp:taxon-name><tp:taxon-name-part taxon-name-part-type="genus" reg="Senaspis">S.</tp:taxon-name-part> <tp:taxon-name-part taxon-name-part-type="species" reg="nigrita">nigrita</tp:taxon-name-part></tp:taxon-name></italic> (Bigot) (♂) <bold>88</bold><tp:taxon-name><tp:taxon-name-part taxon-name-part-type="genus" reg="Senaspis">S.</tp:taxon-name-part> <tp:taxon-name-part taxon-name-part-type="uncertainty-rank">nr</tp:taxon-name-part> <tp:taxon-name-part taxon-name-part-type="species" reg="umbrifera">umbrifera</tp:taxon-name-part></tp:taxon-name> (Walker) (♂) <bold>89</bold><italic><tp:taxon-name><tp:taxon-name-part taxon-name-part-type="genus" reg="Senaspis">S.</tp:taxon-name-part> <tp:taxon-name-part taxon-name-part-type="species" reg="xanthorrhoea">xanthorrhoea</tp:taxon-name-part></tp:taxon-name></italic> (Bezzi) (♂) <bold>90</bold><italic><tp:taxon-name><tp:taxon-name-part taxon-name-part-type="genus" reg="Senaspis">S.</tp:taxon-name-part> <tp:taxon-name-part taxon-name-part-type="species" reg="pennata">pennata</tp:taxon-name-part></tp:taxon-name></italic> (Hervé-Bazin) (♀).</p></caption><graphic xmlns:xlink="http://www.w3.org/1999/xlink" xlink:href="zookeys-1003-083-g025.jpg" position="float" orientation="portrait" xlink:type="simple" id="oo_486721.jpg"><uri content-type="original_file" xlink:type="simple">https://binary.pensoft.net/fig/486721</uri></graphic></fig><fig id="F27" position="float" orientation="portrait"><object-id xmlns:xlink="http://www.w3.org/1999/xlink" content-type="doi" xlink:type="simple">10.3897/zookeys.1003.56557.figures97-99</object-id><object-id xmlns:xlink="http://www.w3.org/1999/xlink" content-type="arpha" xlink:type="simple">151EB362-C18D-5EAE-855F-F60E83EC7D9C</object-id><label>Figures 97–101.</label><caption><p><italic><tp:taxon-name><tp:taxon-name-part taxon-name-part-type="genus" reg="Senaspis">Senaspis</tp:taxon-name-part></tp:taxon-name></italic> species, abdomen, dorsal view <bold>97</bold><italic><tp:taxon-name><tp:taxon-name-part taxon-name-part-type="genus" reg="Senaspis">S.</tp:taxon-name-part> <tp:taxon-name-part taxon-name-part-type="species" reg="nigrita">nigrita</tp:taxon-name-part></tp:taxon-name></italic> (Bigot) (♂) <bold>98</bold><italic><tp:taxon-name><tp:taxon-name-part taxon-name-part-type="genus" reg="Senaspis">S.</tp:taxon-name-part> <tp:taxon-name-part taxon-name-part-type="species" reg="umbrifera">umbrifera</tp:taxon-name-part></tp:taxon-name></italic> (Walker) (♂ holotype) <bold>99</bold><tp:taxon-name><tp:taxon-name-part taxon-name-part-type="genus" reg="Senaspis">S.</tp:taxon-name-part> <tp:taxon-name-part taxon-name-part-type="uncertainty-rank">nr</tp:taxon-name-part> <tp:taxon-name-part taxon-name-part-type="species" reg="umbrifera">umbrifera</tp:taxon-name-part></tp:taxon-name> (Walker) (♂) <bold>100</bold><italic><tp:taxon-name><tp:taxon-name-part taxon-name-part-type="genus" reg="Senaspis">S.</tp:taxon-name-part> <tp:taxon-name-part taxon-name-part-type="species" reg="xanthorrhoea">xanthorrhoea</tp:taxon-name-part></tp:taxon-name></italic> (Bezzi) (♀) <bold>101</bold><italic><tp:taxon-name><tp:taxon-name-part taxon-name-part-type="genus" reg="Senaspis">S.</tp:taxon-name-part> <tp:taxon-name-part taxon-name-part-type="species" reg="pennata">pennata</tp:taxon-name-part></tp:taxon-name></italic> (Hervé-Bazin) (♀).</p></caption><graphic xmlns:xlink="http://www.w3.org/1999/xlink" xlink:href="zookeys-1003-083-g027.jpg" position="float" orientation="portrait" xlink:type="simple" id="oo_486723.jpg"><uri content-type="original_file" xlink:type="simple">https://binary.pensoft.net/fig/486723</uri></graphic></fig><fig id="F28" position="float" orientation="portrait"><object-id xmlns:xlink="http://www.w3.org/1999/xlink" content-type="doi" xlink:type="simple">10.3897/zookeys.1003.56557.figures102-113</object-id><object-id xmlns:xlink="http://www.w3.org/1999/xlink" content-type="arpha" xlink:type="simple">5D59836C-5313-5BED-9878-50CB3ABC68EC</object-id><label>Figures 102–113.</label><caption><p><italic><tp:taxon-name><tp:taxon-name-part taxon-name-part-type="genus" reg="Senaspis">Senaspis</tp:taxon-name-part></tp:taxon-name></italic> species, male terminalia <bold>102–108, 110, 112</bold> dorsal view <bold>109, 111, 113</bold> lateral view <bold>102</bold><italic><tp:taxon-name><tp:taxon-name-part taxon-name-part-type="genus" reg="Senaspis">S.</tp:taxon-name-part> <tp:taxon-name-part taxon-name-part-type="species" reg="dentipes">dentipes</tp:taxon-name-part></tp:taxon-name></italic> (Macquart) <bold>103</bold><italic><tp:taxon-name><tp:taxon-name-part taxon-name-part-type="genus" reg="Senaspis">S.</tp:taxon-name-part> <tp:taxon-name-part taxon-name-part-type="species" reg="dibapha">dibapha</tp:taxon-name-part></tp:taxon-name></italic> (Walker) <bold>104</bold><italic><tp:taxon-name><tp:taxon-name-part taxon-name-part-type="genus" reg="Senaspis">S.</tp:taxon-name-part> <tp:taxon-name-part taxon-name-part-type="species" reg="elliotii">elliotii</tp:taxon-name-part></tp:taxon-name></italic> Austen <bold>105</bold><italic><tp:taxon-name><tp:taxon-name-part taxon-name-part-type="genus" reg="Senaspis">S.</tp:taxon-name-part> <tp:taxon-name-part taxon-name-part-type="species" reg="flaviceps">flaviceps</tp:taxon-name-part></tp:taxon-name></italic> Macquart <bold>106</bold><italic><tp:taxon-name><tp:taxon-name-part taxon-name-part-type="genus" reg="Senaspis">S.</tp:taxon-name-part> <tp:taxon-name-part taxon-name-part-type="species" reg="haemorrhoa">haemorrhoa</tp:taxon-name-part></tp:taxon-name></italic> (Gerstaecker) <bold>107</bold><italic><tp:taxon-name><tp:taxon-name-part taxon-name-part-type="genus" reg="Senaspis">S.</tp:taxon-name-part> <tp:taxon-name-part taxon-name-part-type="species" reg="nigrita">nigrita</tp:taxon-name-part></tp:taxon-name></italic> (Bigot) <bold>108, 109</bold><italic><tp:taxon-name><tp:taxon-name-part taxon-name-part-type="genus" reg="Senaspis">S.</tp:taxon-name-part> <tp:taxon-name-part taxon-name-part-type="species" reg="melanthysana">melanthysana</tp:taxon-name-part></tp:taxon-name></italic> (Speiser) <bold>110, 111</bold><italic><tp:taxon-name><tp:taxon-name-part taxon-name-part-type="genus" reg="Senaspis">S.</tp:taxon-name-part> <tp:taxon-name-part taxon-name-part-type="species" reg="umbrifera">umbrifera</tp:taxon-name-part></tp:taxon-name></italic> (Walker) (holotype) <bold>112, 113</bold><tp:taxon-name><tp:taxon-name-part taxon-name-part-type="genus" reg="Senaspis">S.</tp:taxon-name-part> <tp:taxon-name-part taxon-name-part-type="uncertainty-rank">nr</tp:taxon-name-part> <tp:taxon-name-part taxon-name-part-type="species" reg="umbrifera">umbrifera</tp:taxon-name-part></tp:taxon-name> (Walker).</p></caption><graphic xmlns:xlink="http://www.w3.org/1999/xlink" xlink:href="zookeys-1003-083-g028.jpg" position="float" orientation="portrait" xlink:type="simple" id="oo_486724.jpg"><uri content-type="original_file" xlink:type="simple">https://binary.pensoft.net/fig/486724</uri></graphic></fig><fig id="F18" position="float" orientation="portrait"><object-id xmlns:xlink="http://www.w3.org/1999/xlink" content-type="doi" xlink:type="simple">10.3897/zookeys.1003.56557.figures56-59</object-id><object-id xmlns:xlink="http://www.w3.org/1999/xlink" content-type="arpha" xlink:type="simple">B7A99438-68C6-558F-8C3E-7848836E5887</object-id><label>Figures 56–59.</label><caption><p><italic><tp:taxon-name><tp:taxon-name-part taxon-name-part-type="genus" reg="Senaspis">Senaspis</tp:taxon-name-part></tp:taxon-name></italic> species, thorax, dorsal view <bold>56</bold><italic><tp:taxon-name><tp:taxon-name-part taxon-name-part-type="genus" reg="Senaspis">S.</tp:taxon-name-part> <tp:taxon-name-part taxon-name-part-type="species" reg="flaviceps">flaviceps</tp:taxon-name-part></tp:taxon-name></italic> Macquart (♂) <bold>57</bold><italic><tp:taxon-name><tp:taxon-name-part taxon-name-part-type="genus" reg="Senaspis">S.</tp:taxon-name-part> <tp:taxon-name-part taxon-name-part-type="species" reg="haemorrhoa">haemorrhoa</tp:taxon-name-part></tp:taxon-name></italic> (Gerstaecker) (♂) <bold>58</bold><italic><tp:taxon-name><tp:taxon-name-part taxon-name-part-type="genus" reg="Senaspis">S.</tp:taxon-name-part> <tp:taxon-name-part taxon-name-part-type="species" reg="melanthysana">melanthysana</tp:taxon-name-part></tp:taxon-name></italic> (Speiser) (♂) <bold>59</bold><italic><tp:taxon-name><tp:taxon-name-part taxon-name-part-type="genus" reg="Senaspis">S.</tp:taxon-name-part> <tp:taxon-name-part taxon-name-part-type="species" reg="nigrita">nigrita</tp:taxon-name-part></tp:taxon-name></italic> (Bigot) (♂).</p></caption><graphic xmlns:xlink="http://www.w3.org/1999/xlink" xlink:href="zookeys-1003-083-g018.jpg" position="float" orientation="portrait" xlink:type="simple" id="oo_486714.jpg"><uri content-type="original_file" xlink:type="simple">https://binary.pensoft.net/fig/486714</uri></graphic></fig><fig id="F26" position="float" orientation="portrait"><object-id xmlns:xlink="http://www.w3.org/1999/xlink" content-type="doi" xlink:type="simple">10.3897/zookeys.1003.56557.figures91-96</object-id><object-id xmlns:xlink="http://www.w3.org/1999/xlink" content-type="arpha" xlink:type="simple">F4BDF9E3-1C59-501D-86FC-F46E9D81362A</object-id><label>Figures 91–96.</label><caption><p><italic><tp:taxon-name><tp:taxon-name-part taxon-name-part-type="genus" reg="Senaspis">Senaspis</tp:taxon-name-part></tp:taxon-name></italic> species, abdomen, dorsal view <bold>91</bold><italic><tp:taxon-name><tp:taxon-name-part taxon-name-part-type="genus" reg="Senaspis">S.</tp:taxon-name-part> <tp:taxon-name-part taxon-name-part-type="species" reg="dentipes">dentipes</tp:taxon-name-part></tp:taxon-name></italic> (Macquart) (♂) <bold>92</bold><italic><tp:taxon-name><tp:taxon-name-part taxon-name-part-type="genus" reg="Senaspis">S.</tp:taxon-name-part> <tp:taxon-name-part taxon-name-part-type="species" reg="dibapha">dibapha</tp:taxon-name-part></tp:taxon-name></italic> (Walker) (♂) <bold>93</bold><italic><tp:taxon-name><tp:taxon-name-part taxon-name-part-type="genus" reg="Senaspis">S.</tp:taxon-name-part> <tp:taxon-name-part taxon-name-part-type="species" reg="elliotii">elliotii</tp:taxon-name-part></tp:taxon-name></italic> Austen (♂) <bold>94</bold><italic><tp:taxon-name><tp:taxon-name-part taxon-name-part-type="genus" reg="Senaspis">S.</tp:taxon-name-part> <tp:taxon-name-part taxon-name-part-type="species" reg="flaviceps">flaviceps</tp:taxon-name-part></tp:taxon-name></italic> Macquart (♂) <bold>95</bold><italic><tp:taxon-name><tp:taxon-name-part taxon-name-part-type="genus" reg="Senaspis">S.</tp:taxon-name-part> <tp:taxon-name-part taxon-name-part-type="species" reg="haemorrhoa">haemorrhoa</tp:taxon-name-part></tp:taxon-name></italic> (Gerstaecker) (♂) <bold>96</bold><italic><tp:taxon-name><tp:taxon-name-part taxon-name-part-type="genus" reg="Senaspis">S.</tp:taxon-name-part> <tp:taxon-name-part taxon-name-part-type="species" reg="melanthysana">melanthysana</tp:taxon-name-part></tp:taxon-name></italic> (Speiser) (♂).</p></caption><graphic xmlns:xlink="http://www.w3.org/1999/xlink" xlink:href="zookeys-1003-083-g026.jpg" position="float" orientation="portrait" xlink:type="simple" id="oo_486722.jpg"><uri content-type="original_file" xlink:type="simple">https://binary.pensoft.net/fig/486722</uri></graphic></fig><fig id="F3" position="float" orientation="portrait"><object-id xmlns:xlink="http://www.w3.org/1999/xlink" content-type="doi" xlink:type="simple">10.3897/zookeys.1003.56557.figures5-6</object-id><object-id xmlns:xlink="http://www.w3.org/1999/xlink" content-type="arpha" xlink:type="simple">C49DB0C3-8DFB-56C9-95DF-40B60A549BD2</object-id><label>Figures 5, 6.</label><caption><p><italic><tp:taxon-name><tp:taxon-name-part taxon-name-part-type="genus" reg="Senaspis">Senaspis</tp:taxon-name-part></tp:taxon-name></italic> species, habitus, lateral view <bold>5</bold><italic><tp:taxon-name><tp:taxon-name-part taxon-name-part-type="genus" reg="Senaspis">S.</tp:taxon-name-part> <tp:taxon-name-part taxon-name-part-type="species" reg="haemorrhoa">haemorrhoa</tp:taxon-name-part></tp:taxon-name></italic> (Gerstaecker) (♂) <bold>6</bold><italic><tp:taxon-name><tp:taxon-name-part taxon-name-part-type="genus" reg="Senaspis">S.</tp:taxon-name-part> <tp:taxon-name-part taxon-name-part-type="species" reg="melanthysana">melanthysana</tp:taxon-name-part></tp:taxon-name></italic> (Speiser) (♂).</p></caption><graphic xmlns:xlink="http://www.w3.org/1999/xlink" xlink:href="zookeys-1003-083-g003.jpg" position="float" orientation="portrait" xlink:type="simple" id="oo_486699.jpg"><uri content-type="original_file" xlink:type="simple">https://binary.pensoft.net/fig/486699</uri></graphic></fig></tp:treatment-sec></tp:taxon-treatment>
