# Supplementary material for: Taxonomic revision of the Afrotropical hover fly genus Senaspis Macquart (Diptera, Syrphidae)
Source: Zookeys. 2020 Dec 14;1003:83–160. doi: 10.3897/zookeys.1003.56557 (PMC7752890; doi:10.3897/zookeys.1003.56557)
Supplement: XML Treatment for Senaspis xanthorrhoea [file zookeys.1003.56557-treatment10.xml]

<!DOCTYPE tp:taxon-treatment
  PUBLIC "-//TaxonX//DTD Taxonomic Treatment Publishing DTD v0 20100105//EN" "tax-treatment-NSO.dtd">
<tp:taxon-treatment xmlns:tp="http://www.plazi.org/taxpub"><tp:treatment-meta><kwd-group><label>Taxon classification</label><kwd><named-content xmlns:xlink="http://www.w3.org/1999/xlink" content-type="kingdom">Animalia</named-content></kwd><kwd><named-content xmlns:xlink="http://www.w3.org/1999/xlink" content-type="order">Diptera</named-content></kwd><kwd><named-content xmlns:xlink="http://www.w3.org/1999/xlink" content-type="family">Syrphidae</named-content></kwd></kwd-group><mixed-citation publication-type="journal"><person-group><name><surname>Meyer</surname><given-names>Marc De</given-names></name><name><surname>Goergen</surname><given-names>Georg</given-names></name><name><surname>Jordaens</surname><given-names>Kurt</given-names></name></person-group><article-title>Taxonomic revision of the Afrotropical hover fly genus <italic><tp:taxon-name><tp:taxon-name-part taxon-name-part-type="genus" reg="Senaspis">Senaspis</tp:taxon-name-part></tp:taxon-name></italic> Macquart (<tp:taxon-name><tp:taxon-name-part taxon-name-part-type="order">Diptera</tp:taxon-name-part></tp:taxon-name>, <tp:taxon-name><tp:taxon-name-part taxon-name-part-type="family">Syrphidae</tp:taxon-name-part></tp:taxon-name>)</article-title><source>Zookeys</source><day>14</day><month>12</month><year>2020</year><volume>1003</volume><fpage>83</fpage><lpage>160</lpage><pub-id pub-id-type="doi">10.3897/zookeys.1003.56557</pub-id></mixed-citation></tp:treatment-meta><tp:nomenclature><tp:taxon-name><object-id xmlns:xlink="http://www.w3.org/1999/xlink" content-type="arpha" xlink:type="simple">D4837CDC-71AD-569C-9F1E-15E316619684</object-id>
            <tp:taxon-name-part taxon-name-part-type="genus" reg="Senaspis">Senaspis</tp:taxon-name-part>
            <tp:taxon-name-part taxon-name-part-type="species" reg="xanthorrhoea">xanthorrhoea</tp:taxon-name-part>
          </tp:taxon-name><tp:taxon-authority>(Bezzi, 1912)</tp:taxon-authority><xref ref-type="fig" rid="F4">Figs 8</xref><xref ref-type="fig" rid="F16">, 48–51</xref><xref ref-type="fig" rid="F19">, 62</xref><xref ref-type="fig" rid="F23">, 78</xref><xref ref-type="fig" rid="F25">, 89</xref><xref ref-type="fig" rid="F27">, 100</xref><tp:nomenclature-citation-list><tp:nomenclature-citation><tp:taxon-name>
                <tp:taxon-name-part taxon-name-part-type="genus" reg="Protylocera">Protylocera</tp:taxon-name-part> <tp:taxon-name-part taxon-name-part-type="species" reg="xanthorrhoea">xanthorrhoea</tp:taxon-name-part></tp:taxon-name><comment>Bezzi, 1912: 416.</comment></tp:nomenclature-citation></tp:nomenclature-citation-list></tp:nomenclature><tp:treatment-sec sec-type="Differential diagnosis" id="SECID0EFRGK"><title>Differential diagnosis.</title><p>A species with a distinct medial dark brown macula on the wing (Fig. <xref ref-type="fig" rid="F23">78</xref>). It can be differentiated from other <italic><tp:taxon-name><tp:taxon-name-part taxon-name-part-type="genus" reg="Senaspis">Senaspis</tp:taxon-name-part></tp:taxon-name></italic> species with a distinct wing macula by the coloration of the abdominal terga which is uniformly dark yellow to yellow-orange (Fig. <xref ref-type="fig" rid="F27">100</xref>) (at least terga I and II completely dark brown in <italic><tp:taxon-name><tp:taxon-name-part taxon-name-part-type="genus" reg="Senaspis">S.</tp:taxon-name-part> <tp:taxon-name-part taxon-name-part-type="species" reg="dentipes">dentipes</tp:taxon-name-part></tp:taxon-name></italic> (Fig. <xref ref-type="fig" rid="F26">91</xref>) and <italic><tp:taxon-name><tp:taxon-name-part taxon-name-part-type="genus" reg="Senaspis">S.</tp:taxon-name-part> <tp:taxon-name-part taxon-name-part-type="species" reg="haemorrhoa">haemorrhoa</tp:taxon-name-part></tp:taxon-name></italic> (Fig. <xref ref-type="fig" rid="F26">95</xref>)).</p></tp:treatment-sec><tp:treatment-sec sec-type="material" id="SECID0EYSGK"><title>Examined material.</title><p><italic><tp:taxon-name><tp:taxon-name-part taxon-name-part-type="genus" reg="Protylocera">Protylocera</tp:taxon-name-part> <tp:taxon-name-part taxon-name-part-type="species" reg="xanthorrhoea">xanthorrhoea</tp:taxon-name-part></tp:taxon-name></italic> Bezzi: <bold><italic>Holotype</italic></bold>, female, “<tp:taxon-name><tp:taxon-name-part taxon-name-part-type="genus" reg="Protylocera">Protylocera</tp:taxon-name-part></tp:taxon-name> // Type // <tp:taxon-name><tp:taxon-name-part taxon-name-part-type="genus" reg="Protylocera"/><tp:taxon-name-part taxon-name-part-type="species" reg="xanthorrhoea">xanthorrhoea</tp:taxon-name-part></tp:taxon-name> // Bezzi.” “Holo- // type” “Voi. // 20. VI. to // 21. VII.” “B.E. Africa. // C.S. Betton. // 98–12” “<tp:taxon-name><tp:taxon-name-part taxon-name-part-type="genus" reg="Protylocera">Protylocera</tp:taxon-name-part></tp:taxon-name> // <tp:taxon-name><tp:taxon-name-part taxon-name-part-type="genus" reg="Protylocera"/><tp:taxon-name-part taxon-name-part-type="species" reg="xanthorrhoea">xanthorrhoea</tp:taxon-name-part></tp:taxon-name> // n. sp.” “NHMUK010369876” [<named-content xmlns:xlink="http://www.w3.org/1999/xlink" content-type="dwc:institutional_code" xlink:type="simple">NHMUK</named-content>].</p></tp:treatment-sec><tp:treatment-sec sec-type="material" id="SECID0ESUGK"><title>Other material.</title><p>Kenya• 1♂ 1♀; Kasigau; Nov. 1938; V.G.L. van Someren leg.; <named-content xmlns:xlink="http://www.w3.org/1999/xlink" content-type="dwc:institutional_code" xlink:type="simple">CNC</named-content> • 1♂ 1♀; Nairobi; 25 Aug. 1951; L.C. Edwards leg.; <named-content xmlns:xlink="http://www.w3.org/1999/xlink" content-type="dwc:institutional_code" xlink:type="simple">NHMUK</named-content> • 2♀♀; same collection data as for preceding; 14. Dec. 1951 • 1♀; same collection data as for preceding; 22 Dec. 1951.</p></tp:treatment-sec><tp:treatment-sec sec-type="description" id="SECID0EIVGK"><title>Description.</title><p>Body length: 12.6–14.3 mm. Wing length: 9.5–10.4 mm. <italic>Male</italic> (Fig. <xref ref-type="fig" rid="F4">8</xref>). Head (Figs <xref ref-type="fig" rid="F16">48</xref>, <xref ref-type="fig" rid="F16">49</xref>). Eye bare; narrowly dichoptic, eyes separated for width equal to 1–2 facets; narrow separation for distance at most equal to length of ocellar triangle; facets dorsally slightly larger, at most twice as large in diameter as ventral ones. Frons black-brown; subshiny, with sparse greyish to greyish brown pollinosity throughout except dorsally of antennal implant; with medium long pale pile. Face black-brown, more reddish brown along buccal cavity; weakly subshiny, with dense greyish to greyish brown pollinosity, only facial tubercle weakly shining black; in parts with dispersed pilosity of long pale pile; facial tubercle strongly pronounced. Gena colour and pollinosity as ventral lateral margins of face; with short to long pale pilosity. Occiput red-brown, covered with dully grey pollinosity; with dispersed pale pile. Antennal segments black-brown, arista pale yellow.</p><p><bold><italic>Thorax</italic></bold> (Fig. <xref ref-type="fig" rid="F19">62</xref>). Scutum weakly subshiny black; with dark brown to black pollinosity; with short pale pile; in medial part intermixed with patches of black pile. Scutellum rounded, clearly marginated, slightly more than twice as wide as long; brown, towards posterior margin gradually more yellowish; with short pale pilosity except on disc where black pile, along apical margin longer pile. Pleura ground colour black-brown, sparsely greyish pollinose; covered with dispersed long pale pile except on meron, ventral part of katepimeron, dorsomedial anepimeron, anterior part of katepisternum and anterior anepisternum.</p><p><bold><italic>Legs</italic></bold>. Reddish brown to orange-brown; with short pale pilosity, along posterior margin of pro- and mesofemora, and dorsal and ventral margin of metafemur with longer pale pile. Metaleg (Fig. <xref ref-type="fig" rid="F25">89</xref>), femur moderately thickened, with distinct ventral swelling in apical fifth, a second less developed thickening proximal of this, with strong dark setae where swollen; tibia thickened and slightly curved, pile along ventral margin more dense and dark.</p><p><bold><italic>Wing</italic></bold> (Fig. <xref ref-type="fig" rid="F23">78</xref>). Largely hyaline, with very faint yellowish brown tinge especially along veins; with distinct dark brown macula running from anterior margin and covering most of stigma, parts of cell r<sub>1</sub> and r<sub>2+3</sub>, distal part of cell br and basal part of r<sub>4+5</sub>, decreasing in colour on anterior part of cell dm. Calypters yellow-white; with fringe of yellow-white pile. Cell r<sub>1</sub> closed, petiole variable in length, usually shorter than height of base of stigma. Vein R<sub>4+5</sub> sinuate, not appendiculate or, at most, with trace of appendix.</p><p><bold><italic>Abdomen</italic></bold> (as in Fig. <xref ref-type="fig" rid="F27">100</xref>). Uniformly subshiny dark yellow to yellow-orange, except tergum I and anterior margin of tergum II where darker, in medial part of tergum II dark area extending to halfway tergum; with short pale pilosity, except medially in posterior half of terga II and III where dark pile. Sterna yellow-orange; with long pale pilosity. Male genitalia not dissected.</p><p><bold>Female.</bold> As male except for the following character states: Eye distinctly dichoptic (Figs <xref ref-type="fig" rid="F16">50</xref>, <xref ref-type="fig" rid="F16">51</xref>), facets equal to subequal in size. Frons subshiny black to black-brown, dorsally more red-brown; with greyish brown pollinosity dorsally, more greyish pollinose ventrally. Wing medial macula more extensive with dark streak along posterior half of cell bm and basal part of cell cua<sub>1</sub>. Abdomen (Fig. <xref ref-type="fig" rid="F27">100</xref>), dark area in medial part of tergum II sometimes less extensive.</p></tp:treatment-sec><tp:treatment-sec sec-type="distribution" id="SECID0EEYGK"><title>Distribution.</title><p>Kenya.</p><sec sec-type="Incertae sedis" id="SECID0EJYGK"><title>Incertae sedis</title></sec></tp:treatment-sec><tp:treatment-sec><!--Section generated to contain objects referenced in tp:taxon-treatment.--><fig id="F4" position="float" orientation="portrait"><object-id xmlns:xlink="http://www.w3.org/1999/xlink" content-type="doi" xlink:type="simple">10.3897/zookeys.1003.56557.figures7-8</object-id><object-id xmlns:xlink="http://www.w3.org/1999/xlink" content-type="arpha" xlink:type="simple">60CB1B01-1850-5067-8B5C-28FAD97A2C19</object-id><label>Figures 7, 8.</label><caption><p><italic><tp:taxon-name><tp:taxon-name-part taxon-name-part-type="genus" reg="Senaspis">Senaspis</tp:taxon-name-part></tp:taxon-name></italic> species, habitus, lateral view <bold>7</bold><italic><tp:taxon-name><tp:taxon-name-part taxon-name-part-type="genus" reg="Senaspis">S.</tp:taxon-name-part> <tp:taxon-name-part taxon-name-part-type="species" reg="nigrita">nigrita</tp:taxon-name-part></tp:taxon-name></italic> (Bigot) (♂) <bold>8</bold><italic><tp:taxon-name><tp:taxon-name-part taxon-name-part-type="genus" reg="Senaspis">S.</tp:taxon-name-part> <tp:taxon-name-part taxon-name-part-type="species" reg="xanthorrhoea">xanthorrhoea</tp:taxon-name-part></tp:taxon-name></italic> (Bezzi) (♂).</p></caption><graphic xmlns:xlink="http://www.w3.org/1999/xlink" xlink:href="zookeys-1003-083-g004.jpg" position="float" orientation="portrait" xlink:type="simple" id="oo_486700.jpg"><uri content-type="original_file" xlink:type="simple">https://binary.pensoft.net/fig/486700</uri></graphic></fig><fig id="F16" position="float" orientation="portrait"><object-id xmlns:xlink="http://www.w3.org/1999/xlink" content-type="doi" xlink:type="simple">10.3897/zookeys.1003.56557.figures48-51</object-id><object-id xmlns:xlink="http://www.w3.org/1999/xlink" content-type="arpha" xlink:type="simple">8A11E07E-7D82-5D40-A2DB-73D8733180DC</object-id><label>Figures 48–51.</label><caption><p>Head, frontal and lateral view <italic><tp:taxon-name><tp:taxon-name-part taxon-name-part-type="genus" reg="Senaspis">S.</tp:taxon-name-part> <tp:taxon-name-part taxon-name-part-type="species" reg="xanthorrhoea">xanthorrhoea</tp:taxon-name-part></tp:taxon-name></italic> (Bezzi) (<bold>48, 49</bold> ♂ <bold>50, 51</bold> ♀).</p></caption><graphic xmlns:xlink="http://www.w3.org/1999/xlink" xlink:href="zookeys-1003-083-g016.jpg" position="float" orientation="portrait" xlink:type="simple" id="oo_486712.jpg"><uri content-type="original_file" xlink:type="simple">https://binary.pensoft.net/fig/486712</uri></graphic></fig><fig id="F19" position="float" orientation="portrait"><object-id xmlns:xlink="http://www.w3.org/1999/xlink" content-type="doi" xlink:type="simple">10.3897/zookeys.1003.56557.figures60-63</object-id><object-id xmlns:xlink="http://www.w3.org/1999/xlink" content-type="arpha" xlink:type="simple">6ABE207A-635D-5A3E-AE68-E2555DD63242</object-id><label>Figures 60–63.</label><caption><p><italic><tp:taxon-name><tp:taxon-name-part taxon-name-part-type="genus" reg="Senaspis">Senaspis</tp:taxon-name-part></tp:taxon-name></italic> species, thorax, dorsal view <bold>60</bold><tp:taxon-name><tp:taxon-name-part taxon-name-part-type="genus" reg="Senaspis">S.</tp:taxon-name-part> <tp:taxon-name-part taxon-name-part-type="uncertainty-rank">nr</tp:taxon-name-part> <tp:taxon-name-part taxon-name-part-type="species" reg="umbrifera">umbrifera</tp:taxon-name-part></tp:taxon-name> (Walker) (♂) <bold>61</bold><italic><tp:taxon-name><tp:taxon-name-part taxon-name-part-type="genus" reg="Senaspis">S.</tp:taxon-name-part> <tp:taxon-name-part taxon-name-part-type="species" reg="umbrifera">umbrifera</tp:taxon-name-part></tp:taxon-name></italic> (Walker) (♂ holotype) <bold>62</bold><italic><tp:taxon-name><tp:taxon-name-part taxon-name-part-type="genus" reg="Senaspis">S.</tp:taxon-name-part> <tp:taxon-name-part taxon-name-part-type="species" reg="xanthorrhoea">xanthorrhoea</tp:taxon-name-part></tp:taxon-name></italic> (Bezzi) (♂) <bold>63</bold><italic><tp:taxon-name><tp:taxon-name-part taxon-name-part-type="genus" reg="Senaspis">S.</tp:taxon-name-part> <tp:taxon-name-part taxon-name-part-type="species" reg="pennata">pennata</tp:taxon-name-part></tp:taxon-name></italic> (Hervé-Bazin) (♀).</p></caption><graphic xmlns:xlink="http://www.w3.org/1999/xlink" xlink:href="zookeys-1003-083-g019.jpg" position="float" orientation="portrait" xlink:type="simple" id="oo_486715.jpg"><uri content-type="original_file" xlink:type="simple">https://binary.pensoft.net/fig/486715</uri></graphic></fig><fig id="F23" position="float" orientation="portrait"><object-id xmlns:xlink="http://www.w3.org/1999/xlink" content-type="doi" xlink:type="simple">10.3897/zookeys.1003.56557.figures77-79</object-id><object-id xmlns:xlink="http://www.w3.org/1999/xlink" content-type="arpha" xlink:type="simple">0888B538-2CED-5B13-A30E-5D23CBBC365E</object-id><label>Figures 77–79.</label><caption><p><italic><tp:taxon-name><tp:taxon-name-part taxon-name-part-type="genus" reg="Senaspis">Senaspis</tp:taxon-name-part></tp:taxon-name></italic> species, right wing <bold>77</bold><italic><tp:taxon-name><tp:taxon-name-part taxon-name-part-type="genus" reg="Senaspis">S.</tp:taxon-name-part> <tp:taxon-name-part taxon-name-part-type="species" reg="umbrifera">umbrifera</tp:taxon-name-part></tp:taxon-name></italic> (Walker) (♂ holotype) <bold>78</bold><italic><tp:taxon-name><tp:taxon-name-part taxon-name-part-type="genus" reg="Senaspis">S.</tp:taxon-name-part> <tp:taxon-name-part taxon-name-part-type="species" reg="xanthorrhoea">xanthorrhoea</tp:taxon-name-part></tp:taxon-name></italic> (Bezzi) (♂) <bold>79</bold><italic><tp:taxon-name><tp:taxon-name-part taxon-name-part-type="genus" reg="Senaspis">S.</tp:taxon-name-part> <tp:taxon-name-part taxon-name-part-type="species" reg="pennata">pennata</tp:taxon-name-part></tp:taxon-name></italic> (Hervé-Bazin) (♀).</p></caption><graphic xmlns:xlink="http://www.w3.org/1999/xlink" xlink:href="zookeys-1003-083-g023.jpg" position="float" orientation="portrait" xlink:type="simple" id="oo_486719.jpg"><uri content-type="original_file" xlink:type="simple">https://binary.pensoft.net/fig/486719</uri></graphic></fig><fig id="F25" position="float" orientation="portrait"><object-id xmlns:xlink="http://www.w3.org/1999/xlink" content-type="doi" xlink:type="simple">10.3897/zookeys.1003.56557.figures86-90</object-id><object-id xmlns:xlink="http://www.w3.org/1999/xlink" content-type="arpha" xlink:type="simple">4E836D05-0AE7-564D-A8AF-58465AE1AC59</object-id><label>Figures 86–90.</label><caption><p><italic><tp:taxon-name><tp:taxon-name-part taxon-name-part-type="genus" reg="Senaspis">Senaspis</tp:taxon-name-part></tp:taxon-name></italic> species, hind leg, anterior view <bold>86</bold><italic><tp:taxon-name><tp:taxon-name-part taxon-name-part-type="genus" reg="Senaspis">S.</tp:taxon-name-part> <tp:taxon-name-part taxon-name-part-type="species" reg="melanthysana">melanthysana</tp:taxon-name-part></tp:taxon-name></italic> (Speiser) (♂) <bold>87</bold><italic><tp:taxon-name><tp:taxon-name-part taxon-name-part-type="genus" reg="Senaspis">S.</tp:taxon-name-part> <tp:taxon-name-part taxon-name-part-type="species" reg="nigrita">nigrita</tp:taxon-name-part></tp:taxon-name></italic> (Bigot) (♂) <bold>88</bold><tp:taxon-name><tp:taxon-name-part taxon-name-part-type="genus" reg="Senaspis">S.</tp:taxon-name-part> <tp:taxon-name-part taxon-name-part-type="uncertainty-rank">nr</tp:taxon-name-part> <tp:taxon-name-part taxon-name-part-type="species" reg="umbrifera">umbrifera</tp:taxon-name-part></tp:taxon-name> (Walker) (♂) <bold>89</bold><italic><tp:taxon-name><tp:taxon-name-part taxon-name-part-type="genus" reg="Senaspis">S.</tp:taxon-name-part> <tp:taxon-name-part taxon-name-part-type="species" reg="xanthorrhoea">xanthorrhoea</tp:taxon-name-part></tp:taxon-name></italic> (Bezzi) (♂) <bold>90</bold><italic><tp:taxon-name><tp:taxon-name-part taxon-name-part-type="genus" reg="Senaspis">S.</tp:taxon-name-part> <tp:taxon-name-part taxon-name-part-type="species" reg="pennata">pennata</tp:taxon-name-part></tp:taxon-name></italic> (Hervé-Bazin) (♀).</p></caption><graphic xmlns:xlink="http://www.w3.org/1999/xlink" xlink:href="zookeys-1003-083-g025.jpg" position="float" orientation="portrait" xlink:type="simple" id="oo_486721.jpg"><uri content-type="original_file" xlink:type="simple">https://binary.pensoft.net/fig/486721</uri></graphic></fig><fig id="F27" position="float" orientation="portrait"><object-id xmlns:xlink="http://www.w3.org/1999/xlink" content-type="doi" xlink:type="simple">10.3897/zookeys.1003.56557.figures97-99</object-id><object-id xmlns:xlink="http://www.w3.org/1999/xlink" content-type="arpha" xlink:type="simple">151EB362-C18D-5EAE-855F-F60E83EC7D9C</object-id><label>Figures 97–101.</label><caption><p><italic><tp:taxon-name><tp:taxon-name-part taxon-name-part-type="genus" reg="Senaspis">Senaspis</tp:taxon-name-part></tp:taxon-name></italic> species, abdomen, dorsal view <bold>97</bold><italic><tp:taxon-name><tp:taxon-name-part taxon-name-part-type="genus" reg="Senaspis">S.</tp:taxon-name-part> <tp:taxon-name-part taxon-name-part-type="species" reg="nigrita">nigrita</tp:taxon-name-part></tp:taxon-name></italic> (Bigot) (♂) <bold>98</bold><italic><tp:taxon-name><tp:taxon-name-part taxon-name-part-type="genus" reg="Senaspis">S.</tp:taxon-name-part> <tp:taxon-name-part taxon-name-part-type="species" reg="umbrifera">umbrifera</tp:taxon-name-part></tp:taxon-name></italic> (Walker) (♂ holotype) <bold>99</bold><tp:taxon-name><tp:taxon-name-part taxon-name-part-type="genus" reg="Senaspis">S.</tp:taxon-name-part> <tp:taxon-name-part taxon-name-part-type="uncertainty-rank">nr</tp:taxon-name-part> <tp:taxon-name-part taxon-name-part-type="species" reg="umbrifera">umbrifera</tp:taxon-name-part></tp:taxon-name> (Walker) (♂) <bold>100</bold><italic><tp:taxon-name><tp:taxon-name-part taxon-name-part-type="genus" reg="Senaspis">S.</tp:taxon-name-part> <tp:taxon-name-part taxon-name-part-type="species" reg="xanthorrhoea">xanthorrhoea</tp:taxon-name-part></tp:taxon-name></italic> (Bezzi) (♀) <bold>101</bold><italic><tp:taxon-name><tp:taxon-name-part taxon-name-part-type="genus" reg="Senaspis">S.</tp:taxon-name-part> <tp:taxon-name-part taxon-name-part-type="species" reg="pennata">pennata</tp:taxon-name-part></tp:taxon-name></italic> (Hervé-Bazin) (♀).</p></caption><graphic xmlns:xlink="http://www.w3.org/1999/xlink" xlink:href="zookeys-1003-083-g027.jpg" position="float" orientation="portrait" xlink:type="simple" id="oo_486723.jpg"><uri content-type="original_file" xlink:type="simple">https://binary.pensoft.net/fig/486723</uri></graphic></fig><fig id="F26" position="float" orientation="portrait"><object-id xmlns:xlink="http://www.w3.org/1999/xlink" content-type="doi" xlink:type="simple">10.3897/zookeys.1003.56557.figures91-96</object-id><object-id xmlns:xlink="http://www.w3.org/1999/xlink" content-type="arpha" xlink:type="simple">F4BDF9E3-1C59-501D-86FC-F46E9D81362A</object-id><label>Figures 91–96.</label><caption><p><italic><tp:taxon-name><tp:taxon-name-part taxon-name-part-type="genus" reg="Senaspis">Senaspis</tp:taxon-name-part></tp:taxon-name></italic> species, abdomen, dorsal view <bold>91</bold><italic><tp:taxon-name><tp:taxon-name-part taxon-name-part-type="genus" reg="Senaspis">S.</tp:taxon-name-part> <tp:taxon-name-part taxon-name-part-type="species" reg="dentipes">dentipes</tp:taxon-name-part></tp:taxon-name></italic> (Macquart) (♂) <bold>92</bold><italic><tp:taxon-name><tp:taxon-name-part taxon-name-part-type="genus" reg="Senaspis">S.</tp:taxon-name-part> <tp:taxon-name-part taxon-name-part-type="species" reg="dibapha">dibapha</tp:taxon-name-part></tp:taxon-name></italic> (Walker) (♂) <bold>93</bold><italic><tp:taxon-name><tp:taxon-name-part taxon-name-part-type="genus" reg="Senaspis">S.</tp:taxon-name-part> <tp:taxon-name-part taxon-name-part-type="species" reg="elliotii">elliotii</tp:taxon-name-part></tp:taxon-name></italic> Austen (♂) <bold>94</bold><italic><tp:taxon-name><tp:taxon-name-part taxon-name-part-type="genus" reg="Senaspis">S.</tp:taxon-name-part> <tp:taxon-name-part taxon-name-part-type="species" reg="flaviceps">flaviceps</tp:taxon-name-part></tp:taxon-name></italic> Macquart (♂) <bold>95</bold><italic><tp:taxon-name><tp:taxon-name-part taxon-name-part-type="genus" reg="Senaspis">S.</tp:taxon-name-part> <tp:taxon-name-part taxon-name-part-type="species" reg="haemorrhoa">haemorrhoa</tp:taxon-name-part></tp:taxon-name></italic> (Gerstaecker) (♂) <bold>96</bold><italic><tp:taxon-name><tp:taxon-name-part taxon-name-part-type="genus" reg="Senaspis">S.</tp:taxon-name-part> <tp:taxon-name-part taxon-name-part-type="species" reg="melanthysana">melanthysana</tp:taxon-name-part></tp:taxon-name></italic> (Speiser) (♂).</p></caption><graphic xmlns:xlink="http://www.w3.org/1999/xlink" xlink:href="zookeys-1003-083-g026.jpg" position="float" orientation="portrait" xlink:type="simple" id="oo_486722.jpg"><uri content-type="original_file" xlink:type="simple">https://binary.pensoft.net/fig/486722</uri></graphic></fig></tp:treatment-sec></tp:taxon-treatment>
