# Supplementary material for: Taxonomic revision of the Afrotropical hover fly genus Senaspis Macquart (Diptera, Syrphidae)
Source: Zookeys. 2020 Dec 14;1003:83–160. doi: 10.3897/zookeys.1003.56557 (PMC7752890; doi:10.3897/zookeys.1003.56557)
Supplement: XML Treatment for Senaspis pennata [file zookeys.1003.56557-treatment11.xml]

<!DOCTYPE tp:taxon-treatment
  PUBLIC "-//TaxonX//DTD Taxonomic Treatment Publishing DTD v0 20100105//EN" "tax-treatment-NSO.dtd">
<tp:taxon-treatment xmlns:tp="http://www.plazi.org/taxpub"><tp:treatment-meta><kwd-group><label>Taxon classification</label><kwd><named-content xmlns:xlink="http://www.w3.org/1999/xlink" content-type="kingdom">Animalia</named-content></kwd><kwd><named-content xmlns:xlink="http://www.w3.org/1999/xlink" content-type="order">Diptera</named-content></kwd><kwd><named-content xmlns:xlink="http://www.w3.org/1999/xlink" content-type="family">Syrphidae</named-content></kwd></kwd-group><mixed-citation publication-type="journal"><person-group><name><surname>Meyer</surname><given-names>Marc De</given-names></name><name><surname>Goergen</surname><given-names>Georg</given-names></name><name><surname>Jordaens</surname><given-names>Kurt</given-names></name></person-group><article-title>Taxonomic revision of the Afrotropical hover fly genus <italic><tp:taxon-name><tp:taxon-name-part taxon-name-part-type="genus" reg="Senaspis">Senaspis</tp:taxon-name-part></tp:taxon-name></italic> Macquart (<tp:taxon-name><tp:taxon-name-part taxon-name-part-type="order">Diptera</tp:taxon-name-part></tp:taxon-name>, <tp:taxon-name><tp:taxon-name-part taxon-name-part-type="family">Syrphidae</tp:taxon-name-part></tp:taxon-name>)</article-title><source>Zookeys</source><day>14</day><month>12</month><year>2020</year><volume>1003</volume><fpage>83</fpage><lpage>160</lpage><pub-id pub-id-type="doi">10.3897/zookeys.1003.56557</pub-id></mixed-citation></tp:treatment-meta><tp:nomenclature><tp:taxon-name><object-id xmlns:xlink="http://www.w3.org/1999/xlink" content-type="arpha" xlink:type="simple">8BF7969B-11A8-559D-9F23-0A220BDD3C7F</object-id>
            <tp:taxon-name-part taxon-name-part-type="genus" reg="Senaspis">Senaspis</tp:taxon-name-part>
            <tp:taxon-name-part taxon-name-part-type="species" reg="pennata">pennata</tp:taxon-name-part>
          </tp:taxon-name><tp:taxon-authority>(Hervé-Bazin, 1914)</tp:taxon-authority><xref ref-type="fig" rid="F6">Figs 11</xref><xref ref-type="fig" rid="F15">, 46</xref><xref ref-type="fig" rid="F15">, 47</xref><xref ref-type="fig" rid="F19">, 63</xref><xref ref-type="fig" rid="F23">, 79</xref><xref ref-type="fig" rid="F25">, 90</xref><xref ref-type="fig" rid="F27">, 101</xref><tp:nomenclature-citation-list><tp:nomenclature-citation><tp:taxon-name>
                <tp:taxon-name-part taxon-name-part-type="genus" reg="Protylocera">Protylocera</tp:taxon-name-part> <tp:taxon-name-part taxon-name-part-type="species" reg="pennata">pennata</tp:taxon-name-part></tp:taxon-name><comment>Hervé-Bazin, 1914: 288.</comment></tp:nomenclature-citation></tp:nomenclature-citation-list></tp:nomenclature><tp:treatment-sec sec-type="Differential diagnosis" id="SECID0E11GK"><title>Differential diagnosis.</title><p>Different from all other <italic><tp:taxon-name><tp:taxon-name-part taxon-name-part-type="genus" reg="Senaspis">Senaspis</tp:taxon-name-part></tp:taxon-name></italic> species by the head in lateral view without distinct protuding frons (Fig. <xref ref-type="fig" rid="F15">47</xref>); the unmarginated scutellum (Fig. <xref ref-type="fig" rid="F19">63</xref>), and the completely hyaline wing, with a distinctly open cell r<sub>1</sub> (Fig. <xref ref-type="fig" rid="F23">79</xref>).</p></tp:treatment-sec><tp:treatment-sec sec-type="material" id="SECID0EV2GK"><title>Examined material.</title><p><italic><tp:taxon-name><tp:taxon-name-part taxon-name-part-type="genus" reg="Protylocera">Protylocera</tp:taxon-name-part> <tp:taxon-name-part taxon-name-part-type="species" reg="pennata">pennata</tp:taxon-name-part></tp:taxon-name></italic> Hervé-Bazin: <bold><italic>Holotype</italic></bold>, female, “HOLOTYPUS” “MUSÉE DU CONGO // Kalengwe 16.X.1911 // Dr. Bequaert leg.;” “R. DÉT. // M // 69” “<tp:taxon-name><tp:taxon-name-part taxon-name-part-type="genus" reg="Protylocera">Protylocera</tp:taxon-name-part></tp:taxon-name> // <tp:taxon-name><tp:taxon-name-part taxon-name-part-type="genus" reg="Protylocera"/><tp:taxon-name-part taxon-name-part-type="species" reg="pennata">pennata</tp:taxon-name-part></tp:taxon-name> // Hervé-B. ♀ // Type” “RMCA ENT // 000016792” [<named-content xmlns:xlink="http://www.w3.org/1999/xlink" content-type="dwc:institutional_code" xlink:type="simple">KMMA</named-content>].</p></tp:treatment-sec><tp:treatment-sec sec-type="description" id="SECID0EA4GK"><title>Description.</title><p>Body length: 15.0 mm. Wing length: 12.2 mm.</p><p><bold>Female</bold> (Fig. <xref ref-type="fig" rid="F6">11</xref>). Head (Figs <xref ref-type="fig" rid="F15">46</xref>, <xref ref-type="fig" rid="F15">47</xref>). Eye bare; dichoptic, facets equal in size. Frons largely subshiny black-brown in ventral protruding part; dorsally with black pollinosity in front of ocellar triangle for length equal to ocellar triangle, between subshiny and black pollinose part with more dispersed greyish pollinosity continued ventrally narrowly along eye margin; dispersed short dark pile, except for area with greyish pollinosity where pile is pale. Face subshiny brown; with greyish pollinosity, medial part and ventral lateral margins largely devoid of pollinosity; in parts with dispersed long pale pile; facial tubercle weakly pronounced. Gena as pollinose part of face; with short to long pale pilosity. Occiput black-brown, covered with dully grey pollinosity; with dispersed pale pile except dorsally where black. Antennal segments black-brown, arista pale yellow.</p><p><bold><italic>Thorax</italic></bold> (Fig. <xref ref-type="fig" rid="F19">63</xref>). Scutum subshiny black, with brownish to brownish grey pollinosity; with short pale brown pile, along lateral margins intermixed with dispersed black pile, pilosity paler posteriorly, pilosity modereately long especially along margins. Scutellum rounded and not marginated, slightly more than twice as wide as long; pale brownish; with pale pilosity except anteriorly on disc where largely orange-brown pile (pile rubbed off in medial part); pilosity moderately long especially along apical margin; Pleura ground colour black-brown, covered with dispersed long pale pile except on meron, dorsomedial anepimeron, anterior part of katepisternum and anterior anepisternum (katepimeron obscured and absence or presence of pilosity not visible).</p><p><bold><italic>Legs</italic></bold>. Brown to black-brown, pro- and mesofemora more orange-brown posteriorly, tarsal segments yellowish except major part of metabasotarsomere; with short black pilosity, along posterior margin of pro- and mesofemora with longer pale pile, tarsal segments, except major part of metabasotarsomere, with short pale pile; pro- and mesotibiae very dense. Metaleg (Fig. <xref ref-type="fig" rid="F25">90</xref>), femur moderately thickened, with ventral swelling in apical fifth; tibia thickened and curved, pile on ventral and dorsal margins along entire length, at least as long as width of tibia, and very dense.</p><p><bold><italic>Wing</italic></bold> (Fig. <xref ref-type="fig" rid="F23">79</xref>). Completely hyaline. Calypters yellow-white with fringe of yellow-white pile. Cell r<sub>1</sub> distinctly open; vein R<sub>4+5</sub> sinuate but not appendiculate.</p><p><bold><italic>Abdomen</italic></bold> (Fig. <xref ref-type="fig" rid="F27">101</xref>). Subshiny brown to black-brown, weak brownish pollinose; tergum I more yellowish brown; tergum II anterior margin narrowly black, medial anterior half yellowish brown, laterally more extensively so, gradually darkening posteriorly; tergum III with pair of orange-brown fasciae in anterior two-fifths; with short pale pilosity, except tergum V and posterior margin of tergum IV where black pile.</p><p><bold>Male.</bold> Unknown.</p></tp:treatment-sec><tp:treatment-sec sec-type="distribution" id="SECID0EJ6GK"><title>Distribution.</title><p>Democratic Republic of the Congo.</p></tp:treatment-sec><tp:treatment-sec sec-type="comments" id="SECID0EO6GK"><title>Comments.</title><p>The position of this species within the genus <italic><tp:taxon-name><tp:taxon-name-part taxon-name-part-type="genus" reg="Senaspis">Senaspis</tp:taxon-name-part></tp:taxon-name></italic> is uncertain. While there are some similarities with other <italic><tp:taxon-name><tp:taxon-name-part taxon-name-part-type="genus" reg="Senaspis">Senaspis</tp:taxon-name-part></tp:taxon-name></italic> species (maculate eyes, wing venation except cell r<sub>1</sub> distinctly open, pilosity on metatibia), there are also some distinct differences. For instance, the shape of the head in lateral view (no strongly protruding frons, facial tubercle poorly developed, face extending more ventrally), the scutellum is unmargined, the completely hyaline wing, and the distinctly open cell r<sub>1</sub>. As the available material is limited to a single female specimen, we await additional material and/or further revision of other eristaline representatives from the Afrotropical region before proposing any generic assignment.</p></tp:treatment-sec><tp:treatment-sec><!--Section generated to contain objects referenced in tp:taxon-treatment.--><fig id="F6" position="float" orientation="portrait"><object-id xmlns:xlink="http://www.w3.org/1999/xlink" content-type="doi" xlink:type="simple">10.3897/zookeys.1003.56557.figure11</object-id><object-id xmlns:xlink="http://www.w3.org/1999/xlink" content-type="arpha" xlink:type="simple">BF2718CD-C45B-5919-A51A-ABACE08BC677</object-id><label>Figure 11.</label><caption><p>Habitus, lateral view <italic><tp:taxon-name><tp:taxon-name-part taxon-name-part-type="genus" reg="Senaspis">S.</tp:taxon-name-part> <tp:taxon-name-part taxon-name-part-type="species" reg="pennata">pennata</tp:taxon-name-part></tp:taxon-name></italic> (Hervé-Bazin) (♀).</p></caption><graphic xmlns:xlink="http://www.w3.org/1999/xlink" xlink:href="zookeys-1003-083-g006.jpg" position="float" orientation="portrait" xlink:type="simple" id="oo_486702.jpg"><uri content-type="original_file" xlink:type="simple">https://binary.pensoft.net/fig/486702</uri></graphic></fig><fig id="F15" position="float" orientation="portrait"><object-id xmlns:xlink="http://www.w3.org/1999/xlink" content-type="doi" xlink:type="simple">10.3897/zookeys.1003.56557.figures44-47</object-id><object-id xmlns:xlink="http://www.w3.org/1999/xlink" content-type="arpha" xlink:type="simple">67706659-6377-58B9-A2B7-203680943785</object-id><label>Figures 44–47.</label><caption><p>Head, frontal and lateral view <bold>44, 45</bold><italic><tp:taxon-name><tp:taxon-name-part taxon-name-part-type="genus" reg="Senaspis">S.</tp:taxon-name-part> <tp:taxon-name-part taxon-name-part-type="species" reg="umbrifera">umbrifera</tp:taxon-name-part></tp:taxon-name></italic> (Walker) (♂ holotype) <bold>46, 47</bold><italic><tp:taxon-name><tp:taxon-name-part taxon-name-part-type="genus" reg="Senaspis">S.</tp:taxon-name-part> <tp:taxon-name-part taxon-name-part-type="species" reg="pennata">pennata</tp:taxon-name-part></tp:taxon-name></italic> (Hervé-Bazin) (♀).</p></caption><graphic xmlns:xlink="http://www.w3.org/1999/xlink" xlink:href="zookeys-1003-083-g015.jpg" position="float" orientation="portrait" xlink:type="simple" id="oo_486711.jpg"><uri content-type="original_file" xlink:type="simple">https://binary.pensoft.net/fig/486711</uri></graphic></fig><fig id="F19" position="float" orientation="portrait"><object-id xmlns:xlink="http://www.w3.org/1999/xlink" content-type="doi" xlink:type="simple">10.3897/zookeys.1003.56557.figures60-63</object-id><object-id xmlns:xlink="http://www.w3.org/1999/xlink" content-type="arpha" xlink:type="simple">6ABE207A-635D-5A3E-AE68-E2555DD63242</object-id><label>Figures 60–63.</label><caption><p><italic><tp:taxon-name><tp:taxon-name-part taxon-name-part-type="genus" reg="Senaspis">Senaspis</tp:taxon-name-part></tp:taxon-name></italic> species, thorax, dorsal view <bold>60</bold><tp:taxon-name><tp:taxon-name-part taxon-name-part-type="genus" reg="Senaspis">S.</tp:taxon-name-part> <tp:taxon-name-part taxon-name-part-type="uncertainty-rank">nr</tp:taxon-name-part> <tp:taxon-name-part taxon-name-part-type="species" reg="umbrifera">umbrifera</tp:taxon-name-part></tp:taxon-name> (Walker) (♂) <bold>61</bold><italic><tp:taxon-name><tp:taxon-name-part taxon-name-part-type="genus" reg="Senaspis">S.</tp:taxon-name-part> <tp:taxon-name-part taxon-name-part-type="species" reg="umbrifera">umbrifera</tp:taxon-name-part></tp:taxon-name></italic> (Walker) (♂ holotype) <bold>62</bold><italic><tp:taxon-name><tp:taxon-name-part taxon-name-part-type="genus" reg="Senaspis">S.</tp:taxon-name-part> <tp:taxon-name-part taxon-name-part-type="species" reg="xanthorrhoea">xanthorrhoea</tp:taxon-name-part></tp:taxon-name></italic> (Bezzi) (♂) <bold>63</bold><italic><tp:taxon-name><tp:taxon-name-part taxon-name-part-type="genus" reg="Senaspis">S.</tp:taxon-name-part> <tp:taxon-name-part taxon-name-part-type="species" reg="pennata">pennata</tp:taxon-name-part></tp:taxon-name></italic> (Hervé-Bazin) (♀).</p></caption><graphic xmlns:xlink="http://www.w3.org/1999/xlink" xlink:href="zookeys-1003-083-g019.jpg" position="float" orientation="portrait" xlink:type="simple" id="oo_486715.jpg"><uri content-type="original_file" xlink:type="simple">https://binary.pensoft.net/fig/486715</uri></graphic></fig><fig id="F23" position="float" orientation="portrait"><object-id xmlns:xlink="http://www.w3.org/1999/xlink" content-type="doi" xlink:type="simple">10.3897/zookeys.1003.56557.figures77-79</object-id><object-id xmlns:xlink="http://www.w3.org/1999/xlink" content-type="arpha" xlink:type="simple">0888B538-2CED-5B13-A30E-5D23CBBC365E</object-id><label>Figures 77–79.</label><caption><p><italic><tp:taxon-name><tp:taxon-name-part taxon-name-part-type="genus" reg="Senaspis">Senaspis</tp:taxon-name-part></tp:taxon-name></italic> species, right wing <bold>77</bold><italic><tp:taxon-name><tp:taxon-name-part taxon-name-part-type="genus" reg="Senaspis">S.</tp:taxon-name-part> <tp:taxon-name-part taxon-name-part-type="species" reg="umbrifera">umbrifera</tp:taxon-name-part></tp:taxon-name></italic> (Walker) (♂ holotype) <bold>78</bold><italic><tp:taxon-name><tp:taxon-name-part taxon-name-part-type="genus" reg="Senaspis">S.</tp:taxon-name-part> <tp:taxon-name-part taxon-name-part-type="species" reg="xanthorrhoea">xanthorrhoea</tp:taxon-name-part></tp:taxon-name></italic> (Bezzi) (♂) <bold>79</bold><italic><tp:taxon-name><tp:taxon-name-part taxon-name-part-type="genus" reg="Senaspis">S.</tp:taxon-name-part> <tp:taxon-name-part taxon-name-part-type="species" reg="pennata">pennata</tp:taxon-name-part></tp:taxon-name></italic> (Hervé-Bazin) (♀).</p></caption><graphic xmlns:xlink="http://www.w3.org/1999/xlink" xlink:href="zookeys-1003-083-g023.jpg" position="float" orientation="portrait" xlink:type="simple" id="oo_486719.jpg"><uri content-type="original_file" xlink:type="simple">https://binary.pensoft.net/fig/486719</uri></graphic></fig><fig id="F25" position="float" orientation="portrait"><object-id xmlns:xlink="http://www.w3.org/1999/xlink" content-type="doi" xlink:type="simple">10.3897/zookeys.1003.56557.figures86-90</object-id><object-id xmlns:xlink="http://www.w3.org/1999/xlink" content-type="arpha" xlink:type="simple">4E836D05-0AE7-564D-A8AF-58465AE1AC59</object-id><label>Figures 86–90.</label><caption><p><italic><tp:taxon-name><tp:taxon-name-part taxon-name-part-type="genus" reg="Senaspis">Senaspis</tp:taxon-name-part></tp:taxon-name></italic> species, hind leg, anterior view <bold>86</bold><italic><tp:taxon-name><tp:taxon-name-part taxon-name-part-type="genus" reg="Senaspis">S.</tp:taxon-name-part> <tp:taxon-name-part taxon-name-part-type="species" reg="melanthysana">melanthysana</tp:taxon-name-part></tp:taxon-name></italic> (Speiser) (♂) <bold>87</bold><italic><tp:taxon-name><tp:taxon-name-part taxon-name-part-type="genus" reg="Senaspis">S.</tp:taxon-name-part> <tp:taxon-name-part taxon-name-part-type="species" reg="nigrita">nigrita</tp:taxon-name-part></tp:taxon-name></italic> (Bigot) (♂) <bold>88</bold><tp:taxon-name><tp:taxon-name-part taxon-name-part-type="genus" reg="Senaspis">S.</tp:taxon-name-part> <tp:taxon-name-part taxon-name-part-type="uncertainty-rank">nr</tp:taxon-name-part> <tp:taxon-name-part taxon-name-part-type="species" reg="umbrifera">umbrifera</tp:taxon-name-part></tp:taxon-name> (Walker) (♂) <bold>89</bold><italic><tp:taxon-name><tp:taxon-name-part taxon-name-part-type="genus" reg="Senaspis">S.</tp:taxon-name-part> <tp:taxon-name-part taxon-name-part-type="species" reg="xanthorrhoea">xanthorrhoea</tp:taxon-name-part></tp:taxon-name></italic> (Bezzi) (♂) <bold>90</bold><italic><tp:taxon-name><tp:taxon-name-part taxon-name-part-type="genus" reg="Senaspis">S.</tp:taxon-name-part> <tp:taxon-name-part taxon-name-part-type="species" reg="pennata">pennata</tp:taxon-name-part></tp:taxon-name></italic> (Hervé-Bazin) (♀).</p></caption><graphic xmlns:xlink="http://www.w3.org/1999/xlink" xlink:href="zookeys-1003-083-g025.jpg" position="float" orientation="portrait" xlink:type="simple" id="oo_486721.jpg"><uri content-type="original_file" xlink:type="simple">https://binary.pensoft.net/fig/486721</uri></graphic></fig><fig id="F27" position="float" orientation="portrait"><object-id xmlns:xlink="http://www.w3.org/1999/xlink" content-type="doi" xlink:type="simple">10.3897/zookeys.1003.56557.figures97-99</object-id><object-id xmlns:xlink="http://www.w3.org/1999/xlink" content-type="arpha" xlink:type="simple">151EB362-C18D-5EAE-855F-F60E83EC7D9C</object-id><label>Figures 97–101.</label><caption><p><italic><tp:taxon-name><tp:taxon-name-part taxon-name-part-type="genus" reg="Senaspis">Senaspis</tp:taxon-name-part></tp:taxon-name></italic> species, abdomen, dorsal view <bold>97</bold><italic><tp:taxon-name><tp:taxon-name-part taxon-name-part-type="genus" reg="Senaspis">S.</tp:taxon-name-part> <tp:taxon-name-part taxon-name-part-type="species" reg="nigrita">nigrita</tp:taxon-name-part></tp:taxon-name></italic> (Bigot) (♂) <bold>98</bold><italic><tp:taxon-name><tp:taxon-name-part taxon-name-part-type="genus" reg="Senaspis">S.</tp:taxon-name-part> <tp:taxon-name-part taxon-name-part-type="species" reg="umbrifera">umbrifera</tp:taxon-name-part></tp:taxon-name></italic> (Walker) (♂ holotype) <bold>99</bold><tp:taxon-name><tp:taxon-name-part taxon-name-part-type="genus" reg="Senaspis">S.</tp:taxon-name-part> <tp:taxon-name-part taxon-name-part-type="uncertainty-rank">nr</tp:taxon-name-part> <tp:taxon-name-part taxon-name-part-type="species" reg="umbrifera">umbrifera</tp:taxon-name-part></tp:taxon-name> (Walker) (♂) <bold>100</bold><italic><tp:taxon-name><tp:taxon-name-part taxon-name-part-type="genus" reg="Senaspis">S.</tp:taxon-name-part> <tp:taxon-name-part taxon-name-part-type="species" reg="xanthorrhoea">xanthorrhoea</tp:taxon-name-part></tp:taxon-name></italic> (Bezzi) (♀) <bold>101</bold><italic><tp:taxon-name><tp:taxon-name-part taxon-name-part-type="genus" reg="Senaspis">S.</tp:taxon-name-part> <tp:taxon-name-part taxon-name-part-type="species" reg="pennata">pennata</tp:taxon-name-part></tp:taxon-name></italic> (Hervé-Bazin) (♀).</p></caption><graphic xmlns:xlink="http://www.w3.org/1999/xlink" xlink:href="zookeys-1003-083-g027.jpg" position="float" orientation="portrait" xlink:type="simple" id="oo_486723.jpg"><uri content-type="original_file" xlink:type="simple">https://binary.pensoft.net/fig/486723</uri></graphic></fig></tp:treatment-sec></tp:taxon-treatment>
