# Supplementary material for: Taxonomic revision of the Afrotropical hover fly genus Senaspis Macquart (Diptera, Syrphidae)
Source: Zookeys. 2020 Dec 14;1003:83–160. doi: 10.3897/zookeys.1003.56557 (PMC7752890; doi:10.3897/zookeys.1003.56557)
Supplement: Supplementary material 2 — Table S1. Syrphidae collection [file zookeys-1003-083-s002.xlsx]

## Sheet: Syrphidae collection
genus	species	gender	DNA code	specimen voucher no.	GenBank accession no.	country	region	day	month	year	collector
Senaspis	dentipes	male	422A05	AB48930318	KR831198	Benin	Calavi, IITA station	16	12	2013	Jordaens, K. & Goergen, G.
Senaspis	dentipes	male	426A07	AB42885680	KR831199	Benin	Calavi, IITA station	8	12	2013	Jordaens, K. & Goergen, G.
Senaspis	dentipes	male	426A08	AB42885674	KR831200	Benin	Calavi, IITA station	8	12	2013	Jordaens, K. & Goergen, G.
Senaspis	dentipes	male	426B06	AB42885685	KR831201	Benin	Calavi, IITA station	8	12	2013	Jordaens, K. & Goergen, G.
Senaspis	dentipes	male	426B07	AB42885679	KR831202	Benin	Calavi, IITA station	8	12	2013	Jordaens, K. & Goergen, G.								No. 0118
Senaspis	dentipes	male	426B08	AB42885673	KR831203	Benin	Calavi, IITA station	8	12	2013	Jordaens, K. & Goergen, G.
Senaspis	dentipes	female	426C07	AB42885678	KR831204	Benin	Calavi, IITA station	8	12	2013	Jordaens, K. & Goergen, G.
Senaspis	dentipes	female	426C08	AB42885672	KR831205	Benin	Calavi, IITA station	8	12	2013	Jordaens, K. & Goergen, G.
Senaspis	dentipes	male	426D05	AB42885689	KR831206	Benin	Calavi, IITA station	8	12	2013	Jordaens, K. & Goergen, G.
Senaspis	dentipes	male	426D07	AB42885677	KR831207	Benin	Calavi, IITA station	8	12	2013	Jordaens, K. & Goergen, G.
Senaspis	dentipes	female	426D08	AB42885671	KR831208	Benin	Calavi, IITA station	8	12	2013	Jordaens, K. & Goergen, G.
Senaspis	dentipes	male	426E08	AB42885670	KR831209	Benin	Calavi, IITA station	8	12	2013	Jordaens, K. & Goergen, G.
Senaspis	dentipes	male	426F06	AB42885681	KR831210	Benin	Calavi, IITA station	8	12	2013	Jordaens, K. & Goergen, G.
Senaspis	dentipes	male	426F07	AB42885675	KR831211	Benin	Calavi, IITA station	8	12	2013	Jordaens, K. & Goergen, G.
Senaspis	dentipes	male	426F08	AB42885669	KR831212	Benin	Calavi, IITA station	8	12	2013	Jordaens, K. & Goergen, G.
Senaspis	dentipes	male	451E01	AB48963994	MW066958	Burundi	Nyanza-Lac	7		2013	Ndayikeza, L.
Senaspis	dentipes	male	452B07	AB49126048	MW066959	Burundi	Nyanza-Lac	23		2013	Ndayikeza, L.
Senaspis	dentipes	male	453F04	AB48936989	MW066960	Ethiopia	Southern: Arba-Minch, Lake Chano	19	10	2012	Pauly, A.
Senaspis	dentipes	female	417A03	AB49480507	KR831213	Togo	Kloto forest		6	2004	Goergen, G.
Senaspis	dentipes	male	698B06	AB49104166	MW066964	Togo	Kloto forest		7	2015	Goergen, G.
Senaspis	dentipes	female	1224A03	AB59870787	MW066962	Togo	Kloto forest		1	2019	Goergen, G.
Senaspis	dentipes	female	1224B02	AB59870792	MW066963	Togo	Kloto forest		1	2019	Goergen, G.
Senaspis	dentipes	female	MZH_Y1116	MZH_Y1116	MW066961	Togo	Obé, near Akloa	22	4	2008	Ssymank, A.
Senaspis	dentipes	female	CNCD_102587	CNCD_102587	MW066965	Uganda	Budongo Forest near Lake Albert		4	1972	Babyetagara, E.B.
Senaspis	dentipes	female	CNCD_102589	CNCD_102589	MW066967	Uganda	Entebbe	1	5	1973	Paulus, M.K.
Senaspis	dentipes	male	CNCD_102588	CNCD_102588	MW066966	Uganda	Kayonza Forest, Kigezi District, Southwest Uganda (Bwindi Impenetrable National Park)	1	9	1972	Falke, H.
Senaspis	dentipes	male	CNCD_102590	CNCD_102590	MW066968	Uganda	Nyrbthozi County (Nyabushozi), North Ankole	21	1	1975	Mugabi, P.
Senaspis	dibapha	female	417E05	AB49480523	KR831214	Benin	Niaouli	21	11	2011	Goergen, G.
Senaspis	dibapha	male	425A03	AB48931241	KR831215	Benin	Niaouli	10	12	2013	Jordaens, K. & Goergen, G.
Senaspis	dibapha	female	1025B06	AB49134118	MW066969	Congo (DR)	Kona	16	5	2010	Grootaert, P.
Senaspis	dibapha	male	417F05	AB49480524	KR831216	Ghana	Wati waterfalls		2	2003	Goergen, G.
Senaspis	dibapha	female	700F08	AB49134437	MW066971	Togo	Kloto (Kuma Adame)	22-24	1	2016	Goergen, G.
Senaspis	dibapha	female	417B05	AB49480520	KR831217	Togo	Kloto forest		10	2005	Goergen, G.
Senaspis	dibapha	male	694F04	AB34950724	MW066970	Togo	Kloto forest		11	2015	Goergen, G.
Senaspis	dibapha	female	CNCD_102592	CNCD_102592	MW066972	Uganda	Bwamba	1	7	1976	Babyetagara, E.B.
Senaspis	dibapha	male	CNCD_102595	CNCD_102595	MW066973	Uganda	Ibanda, West Ankole District, Southwest Uganda	19-24	4	1973	Falke, H.
Senaspis	dibapha	male	CNCD_102596	CNCD_102596	MW066974	Uganda	Ibanda, West Ankole District, Southwest Uganda	23-28	12	1972	Falke, H.
Senaspis	dibapha	male	1182C04	AB59883972	MW066975	Uganda	Rwenzori, Diamond trail	6	12	2018	Jordaens, K.
Senaspis	dibapha	male	1182F05	AB59883981	MW066976	Uganda	Rwenzori, Diamond trail	6	12	2018	Jordaens, K.
Senaspis	ellioti	male	CNCD_102601	CNCD_102601	MW066977	Uganda	Lower Rwenzori Mountains	14	4	1973	Falke, H.
Senaspis	elliotti	male	452B08	AB49126042	MW066978	Burundi	Mukungu	26		2013	Ndayikeza, L.
Senaspis	flaviceps	female	MZH_Y377	MZH_Y377	MW066957	Madagascar	Fianarantsoa, Ranomafana NP, Valbio	1	12	2004	Mengual, X.
Senaspis	haemorrhoa	male	452A06	AB49126055	MW066979	Burundi	PN Rusizi	26		2013	Girukwishaka, S.
Senaspis	haemorrhoa	male	452B04	AB49126066	MW066980	Burundi	R.N. Murehe	19		2013	Girukwishaka, S.
Senaspis	haemorrhoa	male	453A04	AB48936984	MW066981	Ethiopia	Oromia: Senkele Nat. Park	17	10	2012	Pauly, A.
Senaspis	haemorrhoa	female	453C06	AB48936998	MW066982	Ethiopia	Oromia: Senkele Nat. Park	17	10	2012	Pauly, A.
Senaspis	haemorrhoa	female	995B03	AB59938973	MW066983	Malawi	Mulanje mtn., Likhubula	12-14	11	2016	Jordaens, K.
Senaspis	haemorrhoa	female	995B04	AB59938979	MW066984	Malawi	Mulanje mtn., Likhubula	12-14	11	2016	Jordaens, K.
Senaspis	haemorrhoa	male	MZH_Y1725	MZH_Y1725	MW066985	South Africa	Kwazulu-Natal, Langkloof Berg House cottages	6	12	2012	Morales, M.N.
Senaspis	haemorrhoa	male	CNCD_102604	CNCD_102604	MW066988	Uganda	Budongo Forest near Lake Albert	1	4	1972	Babyetagara, E.B.
Senaspis	haemorrhoa	male	CNCD_102605	CNCD_102605	MW066989	Uganda	Entebbe	25-28	1	1973	Falke, H.
Senaspis	haemorrhoa	male	CNCD_102606	CNCD_102606	MW066990	Uganda	Entebbe	25-28	1	1973	Falke, H.
Senaspis	haemorrhoa	male	CNCD_102603	CNCD_102603	MW066987	Uganda	Gede National Park (Gedi Forest, Malindi - Kenya Coast)	1	5	1973	Falke, H.
Senaspis	haemorrhoa	male	CNCD_102602	CNCD_102602	MW066986	Uganda	Kayonza Forest, Kigezi District, Southwest Uganda (Bwindi Impenetrable National Park)	1	9	1972	Falke, H.
Senaspis	nigrita	female	CNCD_102612	CNCD_102612	MW066995	Madagascar	Antanan. Park, Tsimbazaza	16-22	10	1993	Kassebeer, C.
Senaspis	nigrita	female	MZH_Y376	MZH_Y376	MW066997	Madagascar	Fianarantsoa, Ranomafana NP, Valbio	27	11	2004	Mengual, X.
Senaspis	nigrita	female	167C07	AB42847422	MW066998	Madagascar	Ranomafana National Park, Talatakely, 800 m SW entrance	11	6	2014	Kirk-Spriggs, A.H. & Harin'Hala R.
Senaspis	nigrita	female	167C08	AB42847416	MW066999	Madagascar	Ranomafana National Park, Talatakely, 800 m SW entrance	11	6	2014	Kirk-Spriggs, A.H. & Harin'Hala R.
Senaspis	nigrita	female	JSM_5583	Jeff_Skevington_Specimen30672	MW066996	Madagascar	Fianarantsoa, Ranomafana NP, Camp Ivato	14-16	1	2014	Hauser, M. & Gaimari, S.
Senaspis	nr. umbrifera	female	425B02	AB48931246	KR831218	Benin	Niaouli	10	12	2013	Jordaens, K. & Goergen, G.
Senaspis	nr. umbrifera	male	CNCD_102610	CNCD_102610	MW066993	Uganda	Budongo Forest near Lake Albert	1	4	1972	Babyetagara, E.B.
Senaspis	nr. umbrifera	male	CNCD_102611	CNCD_102611	MW066994	Uganda	Bwindi Impenetrable National Park (Ruhiza, Kigezi District)	1	6	1972	Babyetagara, E.B.
Senaspis	nr. umbrifera	female	CNCD_102609	CNCD_102609	MW066992	Uganda	Entebbe	17	6	1972	Falke, H.
Senaspis	nr. umbrifera	female	CNCD_102608	CNCD_102608	MW066991	Uganda	Kayonza Forest, Kigezi District, Southwest Uganda (Bwindi Impenetrable National Park)		5	1972	Babyetagara, E.B.
